# Supplementary material for: Single-cell profiling reveals CCL5Hi GZMAHi effector memory CD8 T cell association to oligoarticular JIA
Source: Rheumatology (Oxford). 2026 Apr 27;65(6):keag211. doi: 10.1093/rheumatology/keag211 (PMC13278834; doi:10.1093/rheumatology/keag211)
Supplement: keag211_Supplementary_Data [file keag211_supplementary_data.zip]

Archive with 4 entries (4 files):
- rhe-25-3245-File005.xlsx
- rhe-25-3245-File006.xlsx
- rhe-25-3245-File004.docx
- rhe-25-3245-File007.xlsx
