# Supplementary material for: Single-cell profiling reveals CCL5Hi GZMAHi effector memory CD8 T cell association to oligoarticular JIA
Source: Rheumatology (Oxford). 2026 Apr 27;65(6):keag211. doi: 10.1093/rheumatology/keag211 (PMC13278834; doi:10.1093/rheumatology/keag211)
Supplement: keag211_Supplementary_Data [file keag211_supplementary_data.zip › rhe-25-3245-File005.xlsx]

## Sheet: Legend
Suplementary Table 4. DEGs between each comparison
Tab	Compared groups
DEG.oJIA.ctrl.allcells	Blood oJIA vs Blood ctrls
DEG.oJIA.oJIAU.allcells	Blood oJIA vs Blood ojiaUveitis
DEG.oJIA.tissue.allcells	Synovial oJIA vs Blood oJIA
DEG.oJIAU.ctrl.allcells	Blood oJIA uveitis vs Blood controls

## Sheet: DEG.oJIA.ctrl.allcells
Gene	FoldChange	pct.1	pct.2	Pvalue	Pvalue adj	Cell Type
AAAS	1.84336	0.222	0.095	0.372154	1	Myeloid proliferative
AAAS	0.619817	0.25	0.016	0.0712364	1	Intermediate Monocytes
AAAS	0.760927	0.121	0.042	0.266659	1	Proliferative NK cells
AAAS	0.450885	0.216	0.077	0.0205776	1	Proliferative T cells
AAAS	-0.200293	0.2	0.2	1	1	Proliferative Myeloid cells
AAAS	0.100173	0.389	0.278	0.588676	1	Plasmablasts
AAGAB	0.825237	0.111	0.024	0.303633	1	Myeloid proliferative
AAGAB	-0.11592	0.115	0.083	0.173944	1	DN T cells
AAGAB	-0.122284	0.139	0.167	0.90221	1	Plasmablasts
AAGAB	-0.191715	0.06	0.128	0.0876783	1	Plasma B cells
AAK1	-0.344121	0.061	0.113	0.686699	1	Proliferative NK cells
AAK1	0.17476	0.182	0.106	0.199212	1	Proliferative T cells
AAK1	-0.607706	0	0.2	0.325349	1	Proliferative Myeloid cells
AAK1	-0.11759	0.056	0.111	0.771308	1	Plasmablasts
AAMDC	-0.926602	0	0.119	0.214148	1	Myeloid proliferative
AAMDC	-1.2202	0	0.2	0.325349	1	Proliferative Myeloid cells
AAMP	-0.265606	0.091	0.113	0.211489	1	DC4
AAMP	-0.35808	0.103	0.173	0.121671	1	DC2
AAMP	0.52642	0.111	0.071	0.859071	1	Myeloid proliferative
AAMP	-0.925789	0	0.116	0.430675	1	Intermediate Monocytes
AAMP	-0.315586	0.091	0.113	0.890169	1	Proliferative NK cells
AAMP	0.185229	0.261	0.173	0.280871	1	Proliferative T cells
AAMP	1.10049	0.4	0	0.11248	1	Proliferative Myeloid cells
AAMP	-0.699655	0.167	0.444	0.0455031	1	Plasmablasts
AAMP	-0.172463	0.158	0.193	0.599139	1	Plasma B cells
AAR2	-0.947931	0	0.113	0.0176958	1	Proliferative NK cells
AAR2	0.147728	0.136	0.038	0.0102643	1	Proliferative T cells
AAR2	-0.260891	0.083	0.111	0.754427	1	Plasmablasts
AARS	-0.862976	0	0.4	0.11248	1	Proliferative Myeloid cells
AARS	0.138688	0.232	0.156	0.230498	1	Plasma B cells
AARSD1	-0.872193	0	0.119	0.214148	1	Myeloid proliferative
AARSD1	0.817959	0.25	0.047	0.40085	1	Intermediate Monocytes
AARSD1	-0.698538	0	0.2	0.325349	1	Proliferative Myeloid cells
AARSD1	0.133693	0.167	0.167	0.866971	1	Plasmablasts
AASDHPPT	0.359728	0.154	0.074	0.0319014	1	DC2
AASDHPPT	1.29436	0.333	0.048	0.0784147	1	Myeloid proliferative
AASDHPPT	0.5707	0.318	0.077	1.59273e-05	0.305072	Proliferative T cells
AASDHPPT	-0.423618	0.2	0.4	0.500193	1	Proliferative Myeloid cells
AASDHPPT	0.227163	0.138	0.105	0.681813	1	DN T cells
AASDHPPT	-0.132443	0.194	0.222	0.821032	1	Plasmablasts
AASDHPPT	-0.199029	0.148	0.193	0.55217	1	Plasma B cells
AATF	0.663188	0.111	0.071	0.805835	1	Myeloid proliferative
AATF	-0.167952	0.148	0.115	0.261031	1	Proliferative T cells
ABAT	0.391728	0.2	0	0.325349	1	Proliferative Myeloid cells
ABCA1	0.389539	0.25	0.047	0.227633	1	Intermediate Monocytes
ABCB7	-0.162577	0.111	0.095	0.937897	1	Myeloid proliferative
ABCB7	0.102683	0.205	0.115	0.061451	1	Proliferative T cells
ABCB7	-0.71856	0.2	0.4	0.500193	1	Proliferative Myeloid cells
ABCB7	-0.21458	0.028	0.111	0.233814	1	Plasmablasts
ABCC1	-0.359342	0.028	0.167	0.192956	1	Plasmablasts
ABCD2	0.553885	0.111	0	0.104342	1	Myeloid proliferative
ABCE1	0.273646	0.132	0.093	0.256455	1	DC2
ABCE1	-0.376485	0.103	0.118	0.454981	1	pDCs
ABCE1	-0.433426	0.111	0.19	0.836	1	Myeloid proliferative
ABCE1	0.965198	0.5	0.101	0.125658	1	Intermediate Monocytes
ABCE1	0.499513	0.2	0	0.325349	1	Proliferative Myeloid cells
ABCE1	-0.206694	0.094	0.103	0.142279	1	T reg
ABCE1	0.44172	0.25	0.111	0.392847	1	Plasmablasts
ABCF1	0.565039	0.25	0.14	0.798886	1	Intermediate Monocytes
ABCF1	0.279184	0.242	0.141	0.398159	1	Proliferative NK cells
ABCF1	0.115389	0.352	0.212	0.0155922	1	Proliferative T cells
ABCF1	1.33158	0.4	0	0.11248	1	Proliferative Myeloid cells
ABCF1	-0.378503	0.086	0.128	0.41574	1	DN T cells
ABCF1	0.13954	0.107	0.068	0.013332	1	T reg
ABCF1	0.48672	0.333	0.222	0.59721	1	Plasmablasts
ABCF2	0.721696	0.182	0.042	0.0706578	1	Proliferative NK cells
ABCF2	0.168154	0.136	0.087	0.546146	1	Proliferative T cells
ABCF2	0.317971	0.194	0.167	0.833592	1	Plasmablasts
ABCF3	0.109239	0.109	0.064	0.282092	1	Plasma B cells
ABHD14B	-0.517443	0	0.119	0.214148	1	Myeloid proliferative
ABHD15	0.151171	0.154	0.128	0.851289	1	pDCs
ABHD16A	0.703427	0.128	0.043	0.0434662	1	pDCs
ABHD16A	0.127816	0.102	0.038	0.109808	1	Proliferative T cells
ABHD16A	-0.252158	0.139	0.222	0.567697	1	Plasmablasts
ABHD18	0.1548	0.125	0.029	0.00732931	1	Proliferative T cells
ABHD2	-0.175465	0.074	0.102	0.489426	1	DC2
ABHD2	0.579658	0.111	0.071	0.813566	1	Myeloid proliferative
ABHD2	-0.969278	0	0.132	0.391124	1	Intermediate Monocytes
ABHD4	0.846972	0.25	0	0.018485	1	Intermediate Monocytes
ABHD5	0.340518	0.139	0	0.0577686	1	Plasmablasts
ABI1	0.117742	0.101	0.097	0.247138	1	DC4
ABI1	-0.290389	0.103	0.153	0.196495	1	DC2
ABI1	0.159992	0.179	0.147	0.771752	1	pDCs
ABI1	-0.892209	0.111	0.214	0.597799	1	Myeloid proliferative
ABI1	-0.753141	0	0.116	0.430675	1	Intermediate Monocytes
ABI1	-0.335162	0.121	0.127	0.652283	1	Proliferative NK cells
ABI1	0.396041	0.4	0.2	0.500193	1	Proliferative Myeloid cells
ABI1	0.143715	0.129	0.103	0.60268	1	Activated Effector Memory CD8 T cells
ABI1	0.275424	0.11	0.084	0.311063	1	NKG2C+ Effector Memory CD8 T cells
ABI1	0.308563	0.213	0.165	0.443742	1	DN T cells
ABI1	0.200493	0.212	0.165	0.147205	1	T reg
ABI1	0.439883	0.273	0.146	6.49584e-06	0.124421	Non-switched Memory B cells
ABI1	-0.407846	0.167	0.278	0.384529	1	Plasmablasts
ABI2	0.230676	0.111	0.048	0.509444	1	Myeloid proliferative
ABL2	0.402092	0.25	0.031	0.180147	1	Intermediate Monocytes
ABLIM1	0.29323	0.122	0.1	0.145599	1	MAIT cells
ABLIM1	-0.808519	0.111	0.167	0.765121	1	Myeloid proliferative
ABLIM1	-0.383414	0.061	0.141	0.391878	1	Proliferative NK cells
ABLIM1	-0.165581	0.261	0.24	0.403928	1	Proliferative T cells
ABLIM1	-0.136523	0.108	0.114	0.187233	1	Terminal CD56dimCD16+ NK cells
ABLIM1	-0.368954	0.088	0.138	0.0567482	1	NKG2C+ Effector Memory CD8 T cells
ABLIM1	0.205917	0.183	0.142	0.563736	1	Central Memory CD8 T cells
ABLIM1	0.101536	0.253	0.218	0.714877	1	DN T cells
ABLIM1	0.29058	0.338	0.244	0.00253491	1	T reg
ABLIM1	0.316902	0.198	0.183	0.269942	1	Naive CD4 T cells
ABLIM1	0.467556	0.189	0.115	0.00926582	1	Non-switched Memory B cells
ABLIM1	0.187319	0.1	0.09	0.800851	1	ABCs-like Memory B cells
ABO	-0.231682	0.111	0.119	0.944961	1	Myeloid proliferative
ABRACL	0.231606	0.117	0.097	0.147617	1	gd T cells
ABRACL	0.36186	0.186	0.126	0.00155838	1	Classical Monocytes
ABRACL	0.466787	0.296	0.19	0.00111901	1	DC4
ABRACL	0.203987	0.353	0.309	0.595199	1	DC2
ABRACL	-0.13734	0.222	0.357	0.534514	1	Myeloid proliferative
ABRACL	0.756368	0.25	0.171	0.542713	1	Intermediate Monocytes
ABRACL	0.279994	0.303	0.268	0.879265	1	Proliferative NK cells
ABRACL	0.727009	0.75	0.423	1.69444e-05	0.324553	Proliferative T cells
ABRACL	-0.363463	0.2	0.4	0.500193	1	Proliferative Myeloid cells
ABRACL	0.134175	0.105	0.076	0.000448431	1	Terminal CD56dimCD16+ NK cells
ABRACL	0.407546	0.134	0.097	0.00919277	1	NK-like CD8+ T cells
ABRACL	0.284884	0.12	0.08	0.000712012	1	Mature CD56dimCD16+ NK cells
ABRACL	0.447028	0.126	0.064	0.000433818	1	CD56bright NK cells
ABRACL	0.380707	0.13	0.087	4.32405e-07	0.00828228	Effector Memory CD8 T cells
ABRACL	0.32961	0.147	0.12	0.415524	1	Activated Effector Memory CD8 T cells
ABRACL	0.314852	0.11	0.084	0.0774591	1	NKG2C+ Effector Memory CD8 T cells
ABRACL	0.16032	0.165	0.124	0.393182	1	Central Memory CD8 T cells
ABRACL	0.778383	0.46	0.286	0.0017591	1	DN T cells
ABRACL	0.864799	0.386	0.201	8.15975e-12	1.56292e-07	T reg
ABRACL	0.356064	0.223	0.165	1.25038e-08	0.000239498	Effector Memory CD4 T cells
ABRACL	0.256257	0.179	0.145	0.00102099	1	Central Memory CD4 T cells
ABRACL	0.483	0.244	0.115	6.35133e-07	0.0121653	Non-switched Memory B cells
ABRACL	0.585051	0.583	0.444	0.324347	1	Plasmablasts
ABRACL	0.187538	0.401	0.367	0.391783	1	Plasma B cells
ABRAXAS1	-1.01192	0	0.19	0.0952151	1	Myeloid proliferative
ABRAXAS2	-0.133726	0.111	0.071	0.869765	1	Myeloid proliferative
ABRAXAS2	1.45133	0.6	0	0.0336617	1	Proliferative Myeloid cells
ABRAXAS2	-0.633319	0	0.167	0.0143536	1	Plasmablasts
ABT1	0.300034	0.118	0.071	0.224339	1	DC2
ABT1	-0.600905	0.061	0.155	0.348065	1	Proliferative NK cells
ABT1	-0.115902	0.193	0.154	0.267573	1	Proliferative T cells
ABT1	0.869849	0.2	0	0.325349	1	Proliferative Myeloid cells
ABT1	0.152153	0.222	0.222	0.749089	1	Plasmablasts
ABT1	-0.135844	0.134	0.147	0.623657	1	Plasma B cells
ABTB1	0.499513	0.2	0	0.325349	1	Proliferative Myeloid cells
AC002091.1	-0.39114	0	0.2	0.325349	1	Proliferative Myeloid cells
AC002116.2	0.881078	0.2	0	0.325349	1	Proliferative Myeloid cells
AC002454.1	-0.129043	0.111	0.095	0.950219	1	Myeloid proliferative
AC004130.2	0.411091	0.111	0.024	0.303633	1	Myeloid proliferative
AC004585.1	0.128845	0.132	0.158	0.46416	1	DN T cells
AC004687.1	0.697238	0.25	0.101	0.700671	1	Intermediate Monocytes
AC004687.1	0.250527	0.121	0.099	0.882603	1	Proliferative NK cells
AC004687.1	0.269596	0.2	0.2	1	1	Proliferative Myeloid cells
AC004687.1	-0.245146	0.08	0.12	0.510566	1	DN T cells
AC004847.1	0.644669	0.2	0	0.325349	1	Proliferative Myeloid cells
AC004893.3	0.391728	0.2	0	0.325349	1	Proliferative Myeloid cells
AC004943.2	0.499513	0.2	0	0.325349	1	Proliferative Myeloid cells
AC004974.1	1.43147	0.25	0	0.018485	1	Intermediate Monocytes
AC005224.2	0.499513	0.2	0	0.325349	1	Proliferative Myeloid cells
AC005670.3	1.12916	0.4	0	0.11248	1	Proliferative Myeloid cells
AC005670.3	-0.158096	0.056	0.111	0.741003	1	Plasmablasts
AC006064.4	0.661675	0.139	0.056	0.140278	1	Plasmablasts
AC006504.5	0.644669	0.2	0	0.325349	1	Proliferative Myeloid cells
AC007298.1	0.238301	0.25	0.062	0.245858	1	Intermediate Monocytes
AC007381.1	0.171106	0.167	0.137	0.819506	1	pDCs
AC007384.1	-0.885541	0	0.2	0.325349	1	Proliferative Myeloid cells
AC007384.1	0.268994	0.102	0.052	0.0102436	1	Non-switched Memory B cells
AC007384.1	-0.347305	0	0.111	0.0542688	1	Plasmablasts
AC007384.1	-0.223671	0.12	0.092	0.00916221	1	Plasma B cells
AC007952.4	-0.107682	0.348	0.311	0.000524253	1	Classical Monocytes
AC007952.4	0.354754	0.113	0.058	0.00762871	1	DC4
AC007952.4	-0.157065	0.301	0.326	0.807275	1	DC2
AC007952.4	1.0957	0.75	0.357	0.282067	1	Intermediate Monocytes
AC007952.4	0.3362	0.152	0.099	0.71902	1	Proliferative NK cells
AC007952.4	-1.09953	0.2	0.2	1	1	Proliferative Myeloid cells
AC007952.4	0.206764	0.278	0.278	0.755436	1	Plasmablasts
AC007952.4	0.383446	0.335	0.22	0.0448951	1	Plasma B cells
AC008014.1	0.391728	0.2	0	0.325349	1	Proliferative Myeloid cells
AC008105.3	0.881078	0.2	0	0.325349	1	Proliferative Myeloid cells
AC008543.1	0.391728	0.2	0	0.325349	1	Proliferative Myeloid cells
AC008555.4	-0.195233	0.148	0.115	0.167649	1	Proliferative T cells
AC008906.1	0.737735	0.25	0.016	0.0712364	1	Intermediate Monocytes
AC008957.1	0.448919	0.111	0	0.104342	1	Myeloid proliferative
AC009041.2	0.553885	0.111	0	0.104342	1	Myeloid proliferative
AC009061.2	0.171532	0.111	0.056	0.741273	1	Plasmablasts
AC009120.2	-0.470751	0.028	0.111	0.233814	1	Plasmablasts
AC009630.1	0.391728	0.2	0	0.325349	1	Proliferative Myeloid cells
AC009690.2	0.391728	0.2	0	0.325349	1	Proliferative Myeloid cells
AC009704.2	0.644669	0.2	0	0.325349	1	Proliferative Myeloid cells
AC009950.1	0.553885	0.111	0	0.104342	1	Myeloid proliferative
AC010642.2	0.499513	0.2	0	0.325349	1	Proliferative Myeloid cells
AC010642.2	0.158591	0.167	0.056	0.241681	1	Plasmablasts
AC010883.3	0.448919	0.111	0	0.104342	1	Myeloid proliferative
AC011447.3	0.644669	0.2	0	0.325349	1	Proliferative Myeloid cells
AC011468.5	-1.2202	0	0.2	0.325349	1	Proliferative Myeloid cells
AC011603.2	-0.726592	0.091	0.225	0.196347	1	Proliferative NK cells
AC011603.2	0.239147	0.318	0.183	0.0532696	1	Proliferative T cells
AC011603.2	-0.775449	0.2	0.2	1	1	Proliferative Myeloid cells
AC011603.2	0.606562	0.194	0.056	0.32501	1	Plasmablasts
AC011893.1	0.893403	0.141	0.019	0.00056686	1	pDCs
AC012170.3	0.553885	0.111	0	0.104342	1	Myeloid proliferative
AC012236.1	0.356543	0.204	0.101	0.0268857	1	Plasma B cells
AC015912.1	0.699487	0.2	0	0.325349	1	Proliferative Myeloid cells
AC016747.3	0.391728	0.2	0	0.325349	1	Proliferative Myeloid cells
AC016831.1	-0.885541	0	0.2	0.325349	1	Proliferative Myeloid cells
AC016949.1	0.846972	0.25	0	0.018485	1	Intermediate Monocytes
AC018521.5	0.147211	0.111	0.056	0.782408	1	Plasmablasts
AC020656.1	-0.340832	0.168	0.192	0.00330475	1	Classical Monocytes
AC020656.1	-0.998169	0.199	0.337	2.63263e-05	0.504254	DC2
AC020656.1	0.593717	0.111	0.024	0.303633	1	Myeloid proliferative
AC020656.1	-2.13127	0	0.326	0.114717	1	Intermediate Monocytes
AC020656.1	-2.00987	0	0.4	0.11248	1	Proliferative Myeloid cells
AC022075.1	0.485309	0.135	0.07	1.81067e-07	0.00346816	Terminal CD56dimCD16+ NK cells
AC022182.2	0.391728	0.2	0	0.325349	1	Proliferative Myeloid cells
AC022706.1	0.192397	0.111	0.056	0.697034	1	Plasmablasts
AC022973.4	0.448919	0.111	0	0.104342	1	Myeloid proliferative
AC023157.3	0.448919	0.111	0	0.104342	1	Myeloid proliferative
AC023590.1	0.331343	0.141	0.118	0.436029	1	pDCs
AC024896.1	0.391728	0.2	0	0.325349	1	Proliferative Myeloid cells
AC025159.1	0.320299	0.111	0	0.0971113	1	Plasmablasts
AC025159.1	-0.205947	0.067	0.101	0.326542	1	Plasma B cells
AC025164.1	0.499513	0.2	0	0.325349	1	Proliferative Myeloid cells
AC025257.1	0.448919	0.111	0	0.104342	1	Myeloid proliferative
AC026369.3	-0.592021	0	0.2	0.325349	1	Proliferative Myeloid cells
AC026401.3	0.87218	0.111	0	0.104342	1	Myeloid proliferative
AC026401.3	-0.885541	0	0.2	0.325349	1	Proliferative Myeloid cells
AC026979.2	-0.386083	0.028	0.167	0.20433	1	Plasmablasts
AC034102.4	0.846972	0.25	0	0.018485	1	Intermediate Monocytes
AC034231.1	0.542688	0.111	0	0.104342	1	Myeloid proliferative
AC034238.1	1.06133	0.19	0.053	0.000542405	1	DN T cells
AC036176.1	0.391728	0.2	0	0.325349	1	Proliferative Myeloid cells
AC064805.1	-0.259926	0.101	0.126	0.270898	1	DC4
AC067852.2	1.24801	0.25	0	0.018485	1	Intermediate Monocytes
AC068888.1	0.711954	0.111	0.024	0.303633	1	Myeloid proliferative
AC073389.1	0.846972	0.25	0	0.018485	1	Intermediate Monocytes
AC073389.1	-0.342611	0	0.111	0.0542688	1	Plasmablasts
AC073896.2	1.21031	0.222	0	0.0127397	1	Myeloid proliferative
AC079209.1	-0.592021	0	0.2	0.325349	1	Proliferative Myeloid cells
AC084018.2	0.448919	0.111	0	0.104342	1	Myeloid proliferative
AC087362.1	1.01162	0.111	0.024	0.303633	1	Myeloid proliferative
AC087362.1	-0.39114	0	0.2	0.325349	1	Proliferative Myeloid cells
AC090559.1	-0.184751	0.21	0.219	0.254011	1	DC4
AC090559.1	0.199953	0.125	0.088	0.379001	1	DC2
AC090559.1	-0.380661	0.25	0.178	0.33163	1	Intermediate Monocytes
AC090825.1	0.391728	0.2	0	0.325349	1	Proliferative Myeloid cells
AC091057.2	0.448919	0.111	0	0.104342	1	Myeloid proliferative
AC091564.6	0.846972	0.25	0	0.018485	1	Intermediate Monocytes
AC092053.3	1.1005	0.111	0	0.104342	1	Myeloid proliferative
AC092445.1	0.391728	0.2	0	0.325349	1	Proliferative Myeloid cells
AC092718.2	0.391728	0.2	0	0.325349	1	Proliferative Myeloid cells
AC092821.3	-0.814343	0.121	0.155	0.4359	1	Proliferative NK cells
AC092944.1	0.553885	0.111	0	0.104342	1	Myeloid proliferative
AC093157.1	0.699487	0.2	0	0.325349	1	Proliferative Myeloid cells
AC093484.3	0.315968	0.111	0.024	0.303633	1	Myeloid proliferative
AC093484.3	-0.424942	0.03	0.113	0.299485	1	Proliferative NK cells
AC093510.1	-0.607706	0	0.2	0.325349	1	Proliferative Myeloid cells
AC093827.4	0.644669	0.2	0	0.325349	1	Proliferative Myeloid cells
AC096992.2	-0.39114	0	0.2	0.325349	1	Proliferative Myeloid cells
AC097376.3	0.553885	0.111	0	0.104342	1	Myeloid proliferative
AC097382.3	0.171654	0.111	0.048	0.509444	1	Myeloid proliferative
AC099524.1	-0.607706	0	0.2	0.325349	1	Proliferative Myeloid cells
AC103591.3	0.769124	0.111	0.024	0.303633	1	Myeloid proliferative
AC103591.3	-0.592021	0	0.2	0.325349	1	Proliferative Myeloid cells
AC103591.3	-0.159314	0.083	0.167	0.49881	1	Plasmablasts
AC103691.1	0.553885	0.111	0	0.104342	1	Myeloid proliferative
AC105285.1	-0.39114	0	0.2	0.325349	1	Proliferative Myeloid cells
AC106791.1	0.466625	0.111	0.048	0.509444	1	Myeloid proliferative
AC108727.1	0.391728	0.2	0	0.325349	1	Proliferative Myeloid cells
AC112722.1	0.391728	0.2	0	0.325349	1	Proliferative Myeloid cells
AC116366.1	0.846972	0.25	0	0.018485	1	Intermediate Monocytes
AC119396.1	0.141813	0.099	0.101	4.34222e-10	8.3171e-06	Naive CD8 T cells
AC119396.1	0.329512	0.137	0.094	0.121508	1	DC4
AC119396.1	-0.556245	0.17	0.212	0.00557522	1	Proliferative T cells
AC119396.1	-0.215978	0.2	0.2	1	1	Proliferative Myeloid cells
AC119396.1	0.230564	0.111	0.1	0.000164155	1	Effector Memory CD4 T cells
AC119396.1	-0.194438	0.099	0.106	0.739215	1	Naive CD4 T cells
AC119396.1	0.100335	0.186	0.15	0.0579643	1	Non-switched Memory B cells
AC119396.1	0.183194	0.113	0.099	0.278669	1	Switched Memory B cells
AC119396.1	0.155294	0.128	0.127	0.670491	1	ABCs-like Memory B cells
AC119396.1	0.21725	0.127	0.105	0.176242	1	CD69+ Naive B cells
AC123768.5	-0.607706	0	0.2	0.325349	1	Proliferative Myeloid cells
AC127070.1	-0.363338	0	0.111	0.0542688	1	Plasmablasts
AC131971.1	0.907155	0.4	0	0.11248	1	Proliferative Myeloid cells
AC133919.2	0.391728	0.2	0	0.325349	1	Proliferative Myeloid cells
AC138207.9	0.87218	0.111	0	0.104342	1	Myeloid proliferative
AC139795.2	0.448919	0.111	0	0.104342	1	Myeloid proliferative
AC139887.2	-0.289476	0	0.111	0.0542688	1	Plasmablasts
AC141424.1	0.15783	0.111	0.024	0.303633	1	Myeloid proliferative
AC144652.1	-0.39114	0	0.2	0.325349	1	Proliferative Myeloid cells
AC233755.1	-4.81772	0.111	0.111	0.101954	1	Plasmablasts
AC239799.2	0.333162	0.101	0.049	9.49215e-06	0.181813	Classical Monocytes
AC239799.2	1.02872	0.5	0.093	0.0882631	1	Intermediate Monocytes
AC239799.2	1.51092	0.6	0.2	0.400236	1	Proliferative Myeloid cells
AC239799.2	-0.264825	0.25	0.278	0.837661	1	Plasmablasts
AC239799.2	0.300809	0.261	0.138	0.0214422	1	Plasma B cells
AC243960.1	0.158827	0.136	0.048	0.0402917	1	Proliferative T cells
AC243960.1	-0.296517	0.092	0.128	0.536216	1	DN T cells
AC243960.1	-0.341422	0.111	0.222	0.480051	1	Plasmablasts
AC243960.1	0.218899	0.225	0.202	0.389536	1	Plasma B cells
AC244502.1	0.90093	0.111	0.048	0.509444	1	Myeloid proliferative
AC244636.3	0.448919	0.111	0	0.104342	1	Myeloid proliferative
AC245014.3	0.356339	0.104	0.077	0.0976972	1	MAIT cells
AC245014.3	0.24661	0.125	0.1	0.218672	1	Classical Monocytes
AC245014.3	0.109184	0.125	0.133	0.148596	1	DC2
AC245014.3	1.09302	0.5	0.124	0.183711	1	Intermediate Monocytes
AC245014.3	-0.39114	0	0.2	0.325349	1	Proliferative Myeloid cells
AC245014.3	0.17517	0.139	0.111	0.935961	1	Plasmablasts
AC245014.3	0.619566	0.211	0.073	0.00179543	1	Plasma B cells
AC245052.4	0.391728	0.2	0	0.325349	1	Proliferative Myeloid cells
AC245060.5	0.391728	0.2	0	0.325349	1	Proliferative Myeloid cells
AC245407.2	0.116254	0.125	0.058	0.145988	1	Proliferative T cells
AC245407.2	-0.289451	0.028	0.111	0.233814	1	Plasmablasts
AC245452.1	0.644669	0.2	0	0.325349	1	Proliferative Myeloid cells
AC253572.2	0.291821	0.161	0.113	0.00999331	1	Classical Monocytes
AC253572.2	0.103542	0.11	0.11	0.785587	1	DC2
AC253572.2	-1.11783	0	0.14	0.372826	1	Intermediate Monocytes
AC253572.2	-0.39114	0	0.2	0.325349	1	Proliferative Myeloid cells
AC253572.2	-0.506115	0.056	0.222	0.13957	1	Plasmablasts
AC253572.2	0.262158	0.123	0.064	0.120461	1	Plasma B cells
ACAA1	0.300275	0.111	0	0.0971113	1	Plasmablasts
ACAA2	0.694883	0.115	0.038	0.0465244	1	pDCs
ACAA2	0.717573	0.111	0.048	0.509444	1	Myeloid proliferative
ACAA2	0.474795	0.25	0.093	0.639564	1	Intermediate Monocytes
ACAA2	-0.15632	0.333	0.282	0.520382	1	Proliferative NK cells
ACAA2	-1.23561	0	0.4	0.11248	1	Proliferative Myeloid cells
ACAA2	0.498822	0.361	0.167	0.284745	1	Plasmablasts
ACAA2	0.222219	0.123	0.083	0.380804	1	Plasma B cells
ACACA	0.869849	0.2	0	0.325349	1	Proliferative Myeloid cells
ACAD11	-0.39114	0	0.2	0.325349	1	Proliferative Myeloid cells
ACADM	-0.17487	0.077	0.104	0.767085	1	pDCs
ACADM	0.232046	0.216	0.115	0.119043	1	Proliferative T cells
ACADM	-1.11271	0.2	0.4	0.500193	1	Proliferative Myeloid cells
ACADM	0.346294	0.122	0.052	0.000677117	1	Non-switched Memory B cells
ACADM	0.191045	0.333	0.333	0.740759	1	Plasmablasts
ACADSB	0.670549	0.25	0.008	0.0438409	1	Intermediate Monocytes
ACADSB	1.10805	0.152	0.042	0.107928	1	Proliferative NK cells
ACADSB	-0.698538	0	0.2	0.325349	1	Proliferative Myeloid cells
ACAP1	-0.270359	0.09	0.133	0.58064	1	pDCs
ACAP1	-0.817623	0	0.143	0.163531	1	Myeloid proliferative
ACAP1	-0.349053	0.091	0.127	0.833064	1	Proliferative NK cells
ACAP1	-0.518613	0.148	0.231	0.216021	1	Proliferative T cells
ACAP1	-0.126827	0.4	0.2	0.500193	1	Proliferative Myeloid cells
ACAP1	-0.169141	0.113	0.135	0.3653	1	NK-like CD8+ T cells
ACAP1	0.424748	0.134	0.081	0.00623174	1	CD56bright NK cells
ACAP1	0.183464	0.132	0.125	0.142646	1	NKG2C+ Effector Memory CD8 T cells
ACAP1	-0.383075	0.155	0.203	0.416646	1	DN T cells
ACAP1	-0.141683	0.077	0.102	0.000660347	1	Central Memory CD4 T cells
ACAP1	-0.316602	0.09	0.125	0.604051	1	Naive CD4 T cells
ACAP1	-0.249829	0.148	0.153	0.000993797	1	Non-switched Memory B cells
ACAP1	-0.344457	0.083	0.167	0.64205	1	Plasmablasts
ACAP2	0.122422	0.117	0.095	0.154521	1	Classical Monocytes
ACAP2	0.110621	0.122	0.091	0.137136	1	DC4
ACAP2	-0.315191	0.096	0.144	0.125779	1	DC2
ACAP2	0.371322	0.141	0.057	0.0651837	1	pDCs
ACAP2	0.633195	0.222	0.095	0.600123	1	Myeloid proliferative
ACAP2	-0.960607	0	0.124	0.410382	1	Intermediate Monocytes
ACAP2	-0.242632	0.08	0.115	0.694876	1	Proliferative T cells
ACAP2	0.920562	0.4	0	0.11248	1	Proliferative Myeloid cells
ACAP2	-0.240766	0.083	0.167	0.656077	1	Plasmablasts
ACAT1	0.38697	0.111	0.024	0.303633	1	Myeloid proliferative
ACAT1	0.207918	0.205	0.106	0.127271	1	Proliferative T cells
ACAT1	0.548638	0.4	0.2	0.500193	1	Proliferative Myeloid cells
ACAT1	-0.73555	0.222	0.444	0.046765	1	Plasmablasts
ACAT1	0.154679	0.173	0.156	0.186571	1	Plasma B cells
ACAT2	0.195286	0.121	0.099	0.899778	1	Proliferative NK cells
ACAT2	0.763459	0.432	0.163	0.000175508	1	Proliferative T cells
ACBD3	-0.215978	0.2	0.2	1	1	Proliferative Myeloid cells
ACBD3	0.203664	0.167	0.167	0.648619	1	Plasmablasts
ACBD5	-0.394733	0	0.111	0.0542688	1	Plasmablasts
ACBD6	-0.255696	0.028	0.111	0.233814	1	Plasmablasts
ACCS	0.553885	0.111	0	0.104342	1	Myeloid proliferative
ACER3	-0.39114	0	0.2	0.325349	1	Proliferative Myeloid cells
ACIN1	0.143636	0.272	0.204	0.228941	1	DC2
ACIN1	0.102543	0.128	0.123	0.976878	1	pDCs
ACIN1	1.11338	0.444	0.214	0.249783	1	Myeloid proliferative
ACIN1	-0.471131	0.152	0.211	0.64657	1	Proliferative NK cells
ACIN1	1.02692	0.4	0	0.11248	1	Proliferative Myeloid cells
ACIN1	0.320592	0.119	0.081	0.0123116	1	Mature CD56dimCD16+ NK cells
ACIN1	0.224827	0.207	0.143	0.284796	1	DN T cells
ACIN1	0.375993	0.241	0.169	0.0132641	1	T reg
ACIN1	0.1671	0.116	0.099	0.0367385	1	Effector Memory CD4 T cells
ACIN1	0.296618	0.218	0.137	0.00360145	1	Non-switched Memory B cells
ACIN1	0.260823	0.131	0.11	0.646722	1	ABCs-like Memory B cells
ACIN1	0.255482	0.1	0.081	0.130053	1	CD69+ Naive B cells
ACIN1	-0.272094	0.389	0.444	0.445017	1	Plasmablasts
ACIN1	0.148018	0.222	0.165	0.449146	1	Plasma B cells
ACLY	0.270656	0.132	0.088	0.223709	1	DC2
ACLY	0.281619	0.25	0.047	0.244696	1	Intermediate Monocytes
ACLY	0.233872	0.182	0.099	0.46656	1	Proliferative NK cells
ACLY	0.499513	0.2	0	0.325349	1	Proliferative Myeloid cells
ACLY	0.21608	0.11	0.061	0.0141979	1	Non-switched Memory B cells
ACLY	-0.172911	0.167	0.167	0.823659	1	Plasmablasts
ACO2	1.42299	0.25	0.093	0.331475	1	Intermediate Monocytes
ACO2	0.598843	0.121	0.07	0.570559	1	Proliferative NK cells
ACO2	0.391728	0.2	0	0.325349	1	Proliferative Myeloid cells
ACO2	-0.315074	0.306	0.333	0.676092	1	Plasmablasts
ACOT11	0.448919	0.111	0	0.104342	1	Myeloid proliferative
ACOT13	-0.215978	0.2	0.2	1	1	Proliferative Myeloid cells
ACOT13	0.14363	0.167	0.111	0.859687	1	Plasmablasts
ACOT7	0.499513	0.2	0	0.325349	1	Proliferative Myeloid cells
ACOT7	-0.520052	0.028	0.167	0.205141	1	Plasmablasts
ACOT8	0.982338	0.111	0.024	0.303633	1	Myeloid proliferative
ACOT8	0.406171	0.182	0.058	0.0251792	1	Proliferative T cells
ACOT8	-0.39114	0	0.2	0.325349	1	Proliferative Myeloid cells
ACOT8	0.521611	0.155	0.045	0.00382266	1	DN T cells
ACOT9	-0.156814	0.074	0.105	0.547712	1	DC2
ACOT9	1.14256	0.111	0	0.104342	1	Myeloid proliferative
ACOT9	0.229409	0.148	0.077	0.275645	1	Proliferative T cells
ACOT9	-0.720685	0.2	0.2	1	1	Proliferative Myeloid cells
ACOX1	1.02175	0.25	0.054	0.457694	1	Intermediate Monocytes
ACOX1	0.182836	0.111	0.056	0.731207	1	Plasmablasts
ACOX2	1.1005	0.111	0	0.104342	1	Myeloid proliferative
ACP1	0.110202	0.14	0.173	0.0167747	1	DC2
ACP1	0.248794	0.222	0.167	0.920734	1	Myeloid proliferative
ACP1	0.932781	0.5	0.116	0.131006	1	Intermediate Monocytes
ACP1	-0.720685	0.2	0.2	1	1	Proliferative Myeloid cells
ACP1	-0.147251	0.099	0.106	0.387342	1	NK-like CD8+ T cells
ACP1	0.312708	0.123	0.077	0.144868	1	Activated Effector Memory CD8 T cells
ACP1	0.84397	0.259	0.12	0.00445887	1	DN T cells
ACP1	0.156603	0.15	0.115	0.142558	1	T reg
ACP1	-0.642136	0.045	0.122	0.0511979	1	Naive CD4 T cells
ACP1	0.429042	0.103	0.072	0.0485434	1	ABCs-like Memory B cells
ACP1	0.202329	0.556	0.5	0.854126	1	Plasmablasts
ACP1	-0.143544	0.261	0.349	0.200479	1	Plasma B cells
ACPP	0.87218	0.111	0	0.104342	1	Myeloid proliferative
ACRBP	-0.711961	0	0.143	0.163531	1	Myeloid proliferative
ACSF2	-0.592021	0	0.2	0.325349	1	Proliferative Myeloid cells
ACSF2	-0.342611	0	0.111	0.0542688	1	Plasmablasts
ACSL1	0.499513	0.2	0	0.325349	1	Proliferative Myeloid cells
ACSL4	0.228748	0.25	0.07	0.326895	1	Intermediate Monocytes
ACSL5	0.123772	0.132	0.116	0.763229	1	DC2
ACSL5	1.36486	0.4	0	0.11248	1	Proliferative Myeloid cells
ACSL5	-0.517144	0.056	0.167	0.279984	1	Plasmablasts
ACSM3	-1.03204	0	0.19	0.0952151	1	Myeloid proliferative
ACSS1	0.710279	0.25	0.016	0.0712364	1	Intermediate Monocytes
ACTB	-1.20512	0.255	0.412	1.6531e-295	3.16635e-291	Naive CD4 T cells
ACTB	-1.53384	0.322	0.54	6.2017e-178	1.18787e-173	Naive CD8 T cells
ACTB	-1.58216	0.41	0.639	7.64022e-36	1.46341e-31	MAIT cells
ACTB	-1.6295	0.429	0.64	1.34776e-45	2.58149e-41	gd T cells
ACTB	-0.493782	0.956	0.955	2.53146e-10	4.84875e-06	Classical Monocytes
ACTB	-0.346221	0.951	0.947	0.00365585	1	DC4
ACTB	-0.737189	0.956	0.983	8.81181e-05	1	DC2
ACTB	-0.449787	0.731	0.815	0.119094	1	pDCs
ACTB	0.26849	0.667	0.548	0.713542	1	Myeloid proliferative
ACTB	-0.719671	1	1	0.937415	1	Intermediate Monocytes
ACTB	-1.1985	0.909	0.915	0.00158972	1	Proliferative NK cells
ACTB	-1.00045	0.977	0.952	0.000115821	1	Proliferative T cells
ACTB	-1.52	0.533	0.73	1.36102e-65	2.60691e-61	Terminal CD56dimCD16+ NK cells
ACTB	-2.12296	0.526	0.753	1.9831e-71	3.79842e-67	NK-like CD8+ T cells
ACTB	-1.14699	0.427	0.571	1.56628e-45	3.00005e-41	Immature CD56dimCD16+ NK cells
ACTB	-1.31534	0.606	0.734	1.44929e-43	2.77598e-39	Mature CD56dimCD16+ NK cells
ACTB	-1.06034	0.465	0.48	7.76876e-17	1.48803e-12	CD56bright NK cells
ACTB	-1.55496	0.48	0.643	1.8185e-130	3.48318e-126	Effector Memory CD8 T cells
ACTB	-1.30894	0.583	0.702	1.95429e-09	3.74325e-05	Activated Effector Memory CD8 T cells
ACTB	-1.26837	0.476	0.627	9.81303e-16	1.87959e-11	NKG2C+ Effector Memory CD8 T cells
ACTB	-1.14263	0.443	0.601	0.000259523	1	Central Memory CD8 T cells
ACTB	-0.664205	0.874	0.895	0.00394305	1	DN T cells
ACTB	-1.06356	0.748	0.761	1.17246e-14	2.24573e-10	T reg
ACTB	-1.51327	0.478	0.674	7.6115e-124	1.45792e-119	Effector Memory CD4 T cells
ACTB	-1.13755	0.411	0.562	9.15124e-60	1.75283e-55	Central Memory CD4 T cells
ACTB	-1.30798	0.45	0.559	2.20574e-05	0.422487	Naive CD4 T cells
ACTB	-1.41038	0.692	0.784	3.19736e-17	6.12421e-13	Non-switched Memory B cells
ACTB	-1.29922	0.419	0.561	2.61322e-31	5.00535e-27	Switched Memory B cells
ACTB	-0.939413	0.188	0.3	9.39557e-14	1.79963e-09	Naive B cells
ACTB	-2.10088	0.413	0.678	3.52627e-40	6.75422e-36	ABCs-like Memory B cells
ACTB	-1.0845	0.251	0.359	4.37325e-20	8.37652e-16	CD69+ Naive B cells
ACTB	-0.958352	0.972	1	0.126286	1	Plasmablasts
ACTB	-0.96901	0.581	0.697	6.82087e-05	1	Plasma B cells
ACTG1	-0.191845	0.676	0.762	8.0809e-21	1.54782e-16	Naive CD8 T cells
ACTG1	-0.127949	0.723	0.772	0.0875287	1	MAIT cells
ACTG1	0.177573	0.822	0.773	0.00269289	1	Classical Monocytes
ACTG1	-0.103846	0.893	0.88	0.18672	1	DC4
ACTG1	0.102	0.993	0.994	0.25776	1	DC2
ACTG1	0.276775	0.889	0.976	0.19561	1	Myeloid proliferative
ACTG1	0.447029	1	0.969	0.482887	1	Intermediate Monocytes
ACTG1	0.113746	1	0.93	0.194966	1	Proliferative NK cells
ACTG1	0.501235	1	0.913	2.4209e-06	0.0463698	Proliferative T cells
ACTG1	0.35571	1	1	0.677734	1	Proliferative Myeloid cells
ACTG1	-0.139405	0.745	0.781	0.00967508	1	Terminal CD56dimCD16+ NK cells
ACTG1	-0.241316	0.766	0.824	0.000175833	1	NK-like CD8+ T cells
ACTG1	-0.226664	0.649	0.679	2.11661e-07	0.00405416	Immature CD56dimCD16+ NK cells
ACTG1	-0.140368	0.703	0.71	0.160171	1	CD56bright NK cells
ACTG1	0.353357	0.822	0.773	0.118705	1	Activated Effector Memory CD8 T cells
ACTG1	0.146218	0.754	0.749	0.246216	1	NKG2C+ Effector Memory CD8 T cells
ACTG1	0.159847	0.739	0.729	0.96947	1	Central Memory CD8 T cells
ACTG1	0.474722	1	0.977	7.07655e-07	0.0135544	DN T cells
ACTG1	0.414504	0.93	0.89	1.01932e-06	0.019524	T reg
ACTG1	0.313101	0.658	0.669	0.134838	1	Naive CD4 T cells
ACTG1	0.448305	0.881	0.837	2.98794e-06	0.0572311	Non-switched Memory B cells
ACTG1	0.224157	0.631	0.591	0.00345784	1	Switched Memory B cells
ACTG1	0.368879	0.35	0.277	0.000370232	1	Naive B cells
ACTG1	0.135704	0.553	0.563	0.11718	1	ABCs-like Memory B cells
ACTG1	0.40474	0.416	0.358	6.52594e-07	0.0124998	CD69+ Naive B cells
ACTG1	0.137338	1	1	0.858781	1	Plasmablasts
ACTG1	-0.285908	0.88	0.908	0.172194	1	Plasma B cells
ACTL6A	0.237672	0.152	0.085	0.561912	1	Proliferative NK cells
ACTL6A	0.761934	0.375	0.115	0.000106709	1	Proliferative T cells
ACTL6A	-0.636032	0.2	0.4	0.500193	1	Proliferative Myeloid cells
ACTN4	-0.884894	0	0.116	0.430675	1	Intermediate Monocytes
ACTN4	-0.667393	0.091	0.155	0.482685	1	Proliferative NK cells
ACTN4	0.322554	0.261	0.077	0.000438315	1	Proliferative T cells
ACTN4	-1.11029	0	0.4	0.11248	1	Proliferative Myeloid cells
ACTN4	0.464306	0.167	0	0.0342997	1	Plasmablasts
ACTN4	0.105295	0.109	0.101	0.665077	1	Plasma B cells
ACTR10	0.309144	0.125	0.082	0.336235	1	DC2
ACTR10	0.227274	0.115	0.071	0.412209	1	pDCs
ACTR10	0.312444	0.111	0.048	0.509444	1	Myeloid proliferative
ACTR10	0.584697	0.25	0.047	0.400286	1	Intermediate Monocytes
ACTR10	0.380756	0.121	0.056	0.53562	1	Proliferative NK cells
ACTR10	-0.257364	0.182	0.096	0.0220549	1	Proliferative T cells
ACTR10	1.37909	0.6	0	0.0336617	1	Proliferative Myeloid cells
ACTR10	0.208156	0.194	0.056	0.156935	1	Plasmablasts
ACTR10	0.146463	0.127	0.083	0.426894	1	Plasma B cells
ACTR1A	-0.149922	0.096	0.139	0.372275	1	DC2
ACTR1A	0.989533	0.5	0.109	0.157268	1	Intermediate Monocytes
ACTR1A	0.123941	0.182	0.183	0.925058	1	Proliferative NK cells
ACTR1A	0.157463	0.33	0.154	0.00181459	1	Proliferative T cells
ACTR1A	-1.48978	0.2	0.6	0.334189	1	Proliferative Myeloid cells
ACTR1A	0.573241	0.115	0.045	0.0765517	1	DN T cells
ACTR1A	0.125435	0.176	0.174	0.305177	1	Plasma B cells
ACTR1B	0.166066	0.111	0.024	0.303633	1	Myeloid proliferative
ACTR2	0.104396	0.117	0.112	8.11016e-05	1	Naive CD4 T cells
ACTR2	0.136191	0.139	0.132	0.000380982	1	Naive CD8 T cells
ACTR2	0.180811	0.173	0.155	0.195685	1	MAIT cells
ACTR2	-0.239338	0.12	0.144	0.165878	1	gd T cells
ACTR2	0.24063	0.338	0.285	0.0391662	1	Classical Monocytes
ACTR2	-0.178103	0.551	0.601	0.56005	1	DC2
ACTR2	-0.255031	0.346	0.403	0.576075	1	pDCs
ACTR2	0.927446	0.444	0.357	0.308095	1	Myeloid proliferative
ACTR2	0.212418	1	0.512	0.0117837	1	Intermediate Monocytes
ACTR2	0.415113	0.576	0.423	0.34102	1	Proliferative NK cells
ACTR2	-0.706785	0.4	0.4	0.731981	1	Proliferative Myeloid cells
ACTR2	0.238224	0.242	0.206	0.130722	1	NK-like CD8+ T cells
ACTR2	0.302966	0.208	0.157	3.03914e-06	0.0582117	Effector Memory CD8 T cells
ACTR2	0.168076	0.174	0.155	0.544781	1	NKG2C+ Effector Memory CD8 T cells
ACTR2	0.757654	0.517	0.338	0.000895119	1	DN T cells
ACTR2	0.124314	0.381	0.336	0.341635	1	T reg
ACTR2	0.121978	0.204	0.185	0.172034	1	Effector Memory CD4 T cells
ACTR2	0.195108	0.129	0.109	0.0301137	1	Central Memory CD4 T cells
ACTR2	0.112057	0.153	0.137	0.814634	1	Naive CD4 T cells
ACTR2	0.232876	0.442	0.323	0.000148008	1	Non-switched Memory B cells
ACTR2	0.302357	0.234	0.195	0.191691	1	ABCs-like Memory B cells
ACTR2	0.103023	0.172	0.156	0.444623	1	CD69+ Naive B cells
ACTR2	0.144928	0.528	0.389	0.584206	1	Plasmablasts
ACTR2	-0.142671	0.285	0.266	0.264278	1	Plasma B cells
ACTR3	0.189806	0.11	0.101	3.5489e-08	0.000679757	Naive CD8 T cells
ACTR3	0.354986	0.119	0.098	0.00689306	1	MAIT cells
ACTR3	0.466872	0.128	0.086	0.00147198	1	gd T cells
ACTR3	0.509879	0.234	0.149	1.53269e-05	0.293572	Classical Monocytes
ACTR3	0.2937	0.449	0.38	0.148961	1	DC2
ACTR3	0.502453	0.231	0.142	0.208002	1	pDCs
ACTR3	1.80577	0.444	0.167	0.0552301	1	Myeloid proliferative
ACTR3	0.796405	0.75	0.388	0.357792	1	Intermediate Monocytes
ACTR3	0.952141	0.606	0.268	0.00435434	1	Proliferative NK cells
ACTR3	0.827635	0.807	0.413	1.08227e-07	0.00207299	Proliferative T cells
ACTR3	1.37525	1	0.6	0.158265	1	Proliferative Myeloid cells
ACTR3	0.661772	0.288	0.161	9.1026e-13	1.74351e-08	Terminal CD56dimCD16+ NK cells
ACTR3	0.449646	0.2	0.128	0.000482387	1	NK-like CD8+ T cells
ACTR3	0.693999	0.14	0.054	1.46671e-18	2.80933e-14	Immature CD56dimCD16+ NK cells
ACTR3	0.75042	0.251	0.125	2.99488e-11	5.73639e-07	Mature CD56dimCD16+ NK cells
ACTR3	0.60414	0.194	0.095	3.40758e-06	0.0652688	CD56bright NK cells
ACTR3	0.650393	0.193	0.104	1.40143e-20	2.6843e-16	Effector Memory CD8 T cells
ACTR3	0.231498	0.153	0.134	0.754486	1	Activated Effector Memory CD8 T cells
ACTR3	0.833403	0.13	0.073	0.0617349	1	Central Memory CD8 T cells
ACTR3	0.682692	0.454	0.278	0.00310417	1	DN T cells
ACTR3	0.565377	0.381	0.253	1.92794e-05	0.369278	T reg
ACTR3	0.327091	0.172	0.133	2.95849e-06	0.0566669	Effector Memory CD4 T cells
ACTR3	0.347192	0.112	0.077	5.83486e-05	1	Central Memory CD4 T cells
ACTR3	-0.160695	0.09	0.11	0.83916	1	Naive CD4 T cells
ACTR3	0.707732	0.439	0.237	2.6249e-09	5.02773e-05	Non-switched Memory B cells
ACTR3	0.150802	0.133	0.103	0.0511356	1	Switched Memory B cells
ACTR3	0.21737	0.176	0.137	0.240053	1	ABCs-like Memory B cells
ACTR3	0.213888	0.115	0.089	0.0792051	1	CD69+ Naive B cells
ACTR3C	1.1005	0.111	0	0.104342	1	Myeloid proliferative
ACTR6	0.363225	0.25	0.047	0.30724	1	Intermediate Monocytes
ACTR6	0.152163	0.193	0.125	0.356613	1	Proliferative T cells
ACTR6	0.273372	0.2	0.2	1	1	Proliferative Myeloid cells
ACTR6	0.12034	0.139	0.056	0.519657	1	Plasmablasts
ACTR8	-0.155673	0.046	0.101	0.140684	1	Plasma B cells
ACVR1	0.411743	0.111	0.024	0.303633	1	Myeloid proliferative
ACY3	0.695851	0.222	0.048	0.302107	1	Myeloid proliferative
ACYP1	0.51638	0.111	0.071	0.850462	1	Myeloid proliferative
ACYP1	0.281283	0.182	0.099	0.453909	1	Proliferative NK cells
ACYP1	0.141739	0.148	0.087	0.320136	1	Proliferative T cells
ACYP1	-0.607706	0	0.2	0.325349	1	Proliferative Myeloid cells
ACYP1	0.568924	0.167	0	0.0342997	1	Plasmablasts
ACYP2	-1.2202	0	0.2	0.325349	1	Proliferative Myeloid cells
ADA2	0.397479	0.287	0.203	0.0150216	1	DC4
ADA2	0.218364	0.353	0.286	0.348638	1	DC2
ADA2	0.44248	0.385	0.246	0.0756353	1	pDCs
ADA2	0.734086	0.222	0.048	0.305623	1	Myeloid proliferative
ADA2	0.224995	0.121	0.085	0.838517	1	Proliferative NK cells
ADA2	-0.308415	0.159	0.115	0.038222	1	Proliferative T cells
ADA2	-0.224805	0.2	0.2	1	1	Proliferative Myeloid cells
ADA2	0.322001	0.129	0.076	0.0210731	1	T reg
ADAL	0.907155	0.4	0	0.11248	1	Proliferative Myeloid cells
ADAM10	0.192861	0.14	0.098	0.00239825	1	Classical Monocytes
ADAM10	0.309291	0.205	0.114	0.0794144	1	pDCs
ADAM10	1.547	0.333	0.095	0.147252	1	Myeloid proliferative
ADAM10	0.707691	0.5	0.186	0.356872	1	Intermediate Monocytes
ADAM10	-0.127674	0.121	0.169	0.70481	1	Proliferative NK cells
ADAM10	-0.217446	0.216	0.163	0.0737416	1	Proliferative T cells
ADAM10	0.635776	0.4	0.2	0.500193	1	Proliferative Myeloid cells
ADAM10	0.23817	0.168	0.122	0.000682148	1	Terminal CD56dimCD16+ NK cells
ADAM10	0.268021	0.108	0.068	0.0118004	1	NK-like CD8+ T cells
ADAM10	0.564448	0.129	0.069	0.0428221	1	Activated Effector Memory CD8 T cells
ADAM10	0.433119	0.122	0.064	0.208065	1	Central Memory CD8 T cells
ADAM10	0.791568	0.218	0.083	0.00407286	1	DN T cells
ADAM10	0.349659	0.177	0.106	0.00435082	1	T reg
ADAM10	-0.189028	0.194	0.278	0.763722	1	Plasmablasts
ADAM10	-0.253669	0.183	0.229	0.498739	1	Plasma B cells
ADAM15	0.391728	0.2	0	0.325349	1	Proliferative Myeloid cells
ADAM17	0.679461	0.5	0.116	0.070472	1	Intermediate Monocytes
ADAM17	-0.463677	0.125	0.115	0.0156719	1	Proliferative T cells
ADAM17	-0.39114	0	0.2	0.325349	1	Proliferative Myeloid cells
ADAM19	-0.371022	0.167	0.222	0.430806	1	Plasmablasts
ADAM28	0.140764	0.162	0.15	0.517176	1	DC2
ADAM28	0.135537	0.111	0.048	0.509444	1	Myeloid proliferative
ADAM28	1.15089	0.25	0.016	0.0712364	1	Intermediate Monocytes
ADAM28	-0.316212	0.096	0.111	0.00824172	1	Non-switched Memory B cells
ADAM28	-0.133553	0.119	0.126	0.204333	1	Switched Memory B cells
ADAM28	-0.115457	0.106	0.123	0.369403	1	Naive B cells
ADAM28	-0.488283	0.122	0.215	0.000942293	1	ABCs-like Memory B cells
ADAM28	-0.444508	0.109	0.166	6.04055e-05	1	CD69+ Naive B cells
ADAR	0.1403	0.12	0.101	0.415092	1	Classical Monocytes
ADAR	0.207714	0.119	0.093	0.413399	1	DC4
ADAR	-0.165144	0.132	0.15	0.691539	1	DC2
ADAR	-0.500496	0.064	0.128	0.202156	1	pDCs
ADAR	0.364445	0.111	0.095	0.906618	1	Myeloid proliferative
ADAR	-1.20842	0	0.186	0.279973	1	Intermediate Monocytes
ADAR	-0.650675	0.061	0.169	0.275428	1	Proliferative NK cells
ADAR	0.325703	0.239	0.115	0.070874	1	Proliferative T cells
ADAR	0.159652	0.098	0.105	0.700188	1	DN T cells
ADAR	0.134379	0.118	0.114	0.343552	1	T reg
ADAR	-0.165273	0.102	0.102	0.00756155	1	Non-switched Memory B cells
ADAR	-0.104111	0.158	0.128	0.218855	1	Plasma B cells
ADAT1	0.770169	0.111	0.024	0.303633	1	Myeloid proliferative
ADAT1	0.391728	0.2	0	0.325349	1	Proliferative Myeloid cells
ADAT2	0.881078	0.2	0	0.325349	1	Proliferative Myeloid cells
ADCK2	0.448919	0.111	0	0.104342	1	Myeloid proliferative
ADCY7	-0.77889	0	0.109	0.452085	1	Intermediate Monocytes
ADD1	-0.141683	0.103	0.142	0.538734	1	pDCs
ADD1	-0.725189	0	0.119	0.214148	1	Myeloid proliferative
ADD1	0.198907	0.25	0.101	0.518721	1	Intermediate Monocytes
ADD1	-0.150446	0.121	0.141	0.962969	1	Proliferative NK cells
ADD1	-0.607706	0	0.2	0.325349	1	Proliferative Myeloid cells
ADD1	0.250006	0.177	0.118	0.0269401	1	Non-switched Memory B cells
ADD3	-0.128333	0.112	0.125	0.67477	1	gd T cells
ADD3	0.293403	0.205	0.133	0.296389	1	pDCs
ADD3	0.739966	0.111	0.119	0.674328	1	Myeloid proliferative
ADD3	-0.174126	0.6	0.8	0.762269	1	Proliferative Myeloid cells
ADD3	-0.219581	0.225	0.243	0.000989394	1	Terminal CD56dimCD16+ NK cells
ADD3	0.14209	0.2	0.17	0.282035	1	NK-like CD8+ T cells
ADD3	-0.332689	0.104	0.119	8.54055e-07	0.0163586	Immature CD56dimCD16+ NK cells
ADD3	-0.112413	0.15	0.144	0.00912132	1	CD56bright NK cells
ADD3	0.133569	0.167	0.142	0.0320421	1	Effector Memory CD8 T cells
ADD3	0.318402	0.196	0.141	0.198498	1	Activated Effector Memory CD8 T cells
ADD3	-0.201824	0.282	0.293	0.795495	1	DN T cells
ADD3	0.210495	0.401	0.301	0.000383284	1	Non-switched Memory B cells
ADD3	0.171015	0.1	0.087	0.471399	1	Naive B cells
ADD3	0.203734	0.17	0.142	0.449244	1	ABCs-like Memory B cells
ADD3	0.442235	0.361	0.111	0.0485428	1	Plasmablasts
ADGRE2	-0.251469	0.18	0.206	0.151911	1	DC4
ADGRE2	0.451202	0.5	0.171	0.206205	1	Intermediate Monocytes
ADGRE5	-0.406158	0.079	0.12	0.0118009	1	gd T cells
ADGRE5	0.179865	0.166	0.138	0.239788	1	Classical Monocytes
ADGRE5	0.446112	0.103	0.043	0.189801	1	pDCs
ADGRE5	0.59058	0.222	0.119	0.708781	1	Myeloid proliferative
ADGRE5	-2.01332	0	0.333	0.108854	1	Intermediate Monocytes
ADGRE5	-1.20828	0.061	0.254	0.0400249	1	Proliferative NK cells
ADGRE5	0.499513	0.2	0	0.325349	1	Proliferative Myeloid cells
ADGRE5	-0.202548	0.156	0.17	0.348762	1	NK-like CD8+ T cells
ADGRE5	-0.699177	0.055	0.119	0.0399374	1	Activated Effector Memory CD8 T cells
ADGRE5	-0.146396	0.066	0.106	0.00570379	1	NKG2C+ Effector Memory CD8 T cells
ADGRE5	-0.374675	0.07	0.11	0.428374	1	Central Memory CD8 T cells
ADGRE5	-0.375407	0.098	0.128	0.343667	1	DN T cells
ADGRE5	-0.281793	0.112	0.147	0.214503	1	ABCs-like Memory B cells
ADGRE5	-0.307369	0.056	0.167	0.402622	1	Plasmablasts
ADGRG1	0.281074	0.242	0.197	0.871854	1	Proliferative NK cells
ADGRG1	0.644669	0.2	0	0.325349	1	Proliferative Myeloid cells
ADGRG1	-0.128199	0.131	0.115	3.23686e-14	6.19989e-10	Immature CD56dimCD16+ NK cells
ADGRG6	0.315611	0.111	0.119	0.878409	1	Myeloid proliferative
ADH5	0.176304	0.154	0.125	0.685548	1	DC2
ADH5	0.242365	0.141	0.114	0.761233	1	pDCs
ADH5	0.11103	0.222	0.238	0.860078	1	Myeloid proliferative
ADH5	0.832533	0.25	0.085	0.624959	1	Intermediate Monocytes
ADH5	0.237589	0.511	0.288	0.000873089	1	Proliferative T cells
ADH5	1.52578	0.6	0	0.0336617	1	Proliferative Myeloid cells
ADH5	-0.273807	0.106	0.124	0.00234919	1	Terminal CD56dimCD16+ NK cells
ADH5	0.263161	0.112	0.078	0.0629192	1	NK-like CD8+ T cells
ADH5	0.229189	0.134	0.089	0.00699628	1	CD56bright NK cells
ADH5	0.147254	0.169	0.116	0.00500627	1	Non-switched Memory B cells
ADH5	-0.526118	0.306	0.444	0.420428	1	Plasmablasts
ADHFE1	0.660736	0.2	0	0.325349	1	Proliferative Myeloid cells
ADI1	0.161096	0.167	0.056	0.224536	1	Plasmablasts
ADIPOR1	-0.898849	0.083	0.278	0.0569469	1	Plasmablasts
ADK	-0.239762	0.107	0.123	0.147865	1	DC4
ADK	-0.42905	0.051	0.118	0.197057	1	pDCs
ADK	0.629462	0.222	0.048	0.307492	1	Myeloid proliferative
ADK	-0.774696	0.061	0.155	0.302838	1	Proliferative NK cells
ADK	0.391264	0.239	0.087	0.00865721	1	Proliferative T cells
ADK	0.391377	0.4	0.2	0.500193	1	Proliferative Myeloid cells
ADK	-0.1333	0.253	0.235	0.00909527	1	Non-switched Memory B cells
ADK	-0.121875	0.118	0.134	0.487026	1	Naive B cells
ADK	-0.192639	0.152	0.193	0.0160127	1	CD69+ Naive B cells
ADK	0.800847	0.389	0.056	0.0185766	1	Plasmablasts
ADK	-0.161718	0.109	0.101	0.305671	1	Plasma B cells
ADPGK	0.827292	0.25	0.054	0.473639	1	Intermediate Monocytes
ADPGK	0.499513	0.2	0	0.325349	1	Proliferative Myeloid cells
ADRM1	-0.306939	0.08	0.106	0.528101	1	Proliferative T cells
ADRM1	-0.495633	0.083	0.167	0.315546	1	Plasmablasts
ADRM1	-0.345414	0.018	0.119	0.00030656	1	Plasma B cells
ADSL	0.124307	0.213	0.198	0.636205	1	DC2
ADSL	0.205645	0.103	0.057	0.336521	1	pDCs
ADSL	-0.95534	0.111	0.31	0.415322	1	Myeloid proliferative
ADSL	0.128466	0.182	0.169	0.887198	1	Proliferative NK cells
ADSL	0.320622	0.5	0.279	0.00171206	1	Proliferative T cells
ADSL	-0.164621	0.4	0.2	0.500193	1	Proliferative Myeloid cells
ADSL	0.15346	0.142	0.124	0.711386	1	NKG2C+ Effector Memory CD8 T cells
ADSL	0.319123	0.104	0.073	0.623775	1	Central Memory CD8 T cells
ADSL	0.194515	0.131	0.111	0.0047287	1	Effector Memory CD4 T cells
ADSS	-0.11937	0.08	0.106	0.80903	1	Proliferative T cells
AFF1	0.553885	0.111	0	0.104342	1	Myeloid proliferative
AFF1	-0.607706	0	0.2	0.325349	1	Proliferative Myeloid cells
AFF1	0.376611	0.111	0	0.0971113	1	Plasmablasts
AFF3	0.137069	0.141	0.133	0.924821	1	pDCs
AFF3	0.361276	0.111	0.024	0.303633	1	Myeloid proliferative
AFF3	1.28613	0.4	0	0.11248	1	Proliferative Myeloid cells
AFF3	0.286656	0.253	0.157	0.000102337	1	Non-switched Memory B cells
AFF3	0.11233	0.164	0.152	0.774721	1	Switched Memory B cells
AFF4	0.692765	0.111	0.024	0.303633	1	Myeloid proliferative
AFF4	0.114237	0.111	0.056	0.792845	1	Plasmablasts
AFG1L	-0.17337	0.056	0.111	0.733604	1	Plasmablasts
AFG3L2	0.754879	0.121	0	0.00355595	1	Proliferative NK cells
AFG3L2	0.644669	0.2	0	0.325349	1	Proliferative Myeloid cells
AFMID	0.530847	0.25	0.031	0.279722	1	Intermediate Monocytes
AFTPH	0.472682	0.121	0.056	0.509297	1	Proliferative NK cells
AFTPH	1.37909	0.6	0	0.0336617	1	Proliferative Myeloid cells
AFTPH	0.201879	0.103	0.068	0.51817	1	DN T cells
AGA	0.149048	0.111	0.024	0.303633	1	Myeloid proliferative
AGA	-0.211327	0.114	0.125	0.775461	1	Proliferative T cells
AGA	0.159203	0.306	0.167	0.320788	1	Plasmablasts
AGBL5	-0.39114	0	0.2	0.325349	1	Proliferative Myeloid cells
AGFG1	0.92965	0.111	0	0.104342	1	Myeloid proliferative
AGFG1	-0.819147	0	0.116	0.430675	1	Intermediate Monocytes
AGGF1	0.637232	0.25	0.008	0.0438409	1	Intermediate Monocytes
AGGF1	0.391728	0.2	0	0.325349	1	Proliferative Myeloid cells
AGK	-0.110412	0.139	0.222	0.590475	1	Plasmablasts
AGL	0.13207	0.111	0.056	0.789836	1	Plasmablasts
AGO1	-0.607706	0	0.2	0.325349	1	Proliferative Myeloid cells
AGO3	0.288245	0.111	0.048	0.509444	1	Myeloid proliferative
AGPAT1	-0.431035	0.028	0.111	0.233814	1	Plasmablasts
AGPAT3	0.644669	0.2	0	0.325349	1	Proliferative Myeloid cells
AGPAT5	0.34928	0.111	0.048	0.509444	1	Myeloid proliferative
AGTPBP1	-0.869345	0	0.116	0.430675	1	Intermediate Monocytes
AGTRAP	-0.20589	0.125	0.178	0.329032	1	DC2
AGTRAP	0.101574	0.25	0.132	0.744882	1	Intermediate Monocytes
AGTRAP	0.308476	0.212	0.155	0.744596	1	Proliferative NK cells
AGTRAP	-0.488877	0.045	0.106	0.216905	1	Proliferative T cells
AHCTF1	0.670053	0.121	0.028	0.197683	1	Proliferative NK cells
AHCTF1	0.920562	0.4	0	0.11248	1	Proliferative Myeloid cells
AHCTF1	-0.123159	0.111	0.056	0.192947	1	Plasmablasts
AHCY	0.227825	0.147	0.099	0.320225	1	DC2
AHCY	-0.661364	0.051	0.133	0.107353	1	pDCs
AHCY	0.785613	0.222	0.119	0.659685	1	Myeloid proliferative
AHCY	0.969196	0.6	0.2	0.419255	1	Proliferative Myeloid cells
AHCY	0.68686	0.528	0.278	0.177157	1	Plasmablasts
AHCY	-0.121553	0.204	0.22	0.588813	1	Plasma B cells
AHCYL1	0.350908	0.111	0.024	0.303633	1	Myeloid proliferative
AHCYL1	0.965988	0.25	0.062	0.508473	1	Intermediate Monocytes
AHCYL1	0.186793	0.102	0.038	0.166986	1	Proliferative T cells
AHI1	-0.885541	0	0.2	0.325349	1	Proliferative Myeloid cells
AHNAK	-0.176131	0.3	0.326	0.365813	1	gd T cells
AHNAK	-0.156803	0.565	0.607	0.171952	1	Classical Monocytes
AHNAK	0.233242	0.691	0.677	0.280772	1	DC2
AHNAK	-0.432361	0.41	0.422	0.49328	1	pDCs
AHNAK	-0.314259	0.333	0.452	0.744794	1	Myeloid proliferative
AHNAK	0.105147	1	0.721	0.235674	1	Intermediate Monocytes
AHNAK	0.607386	0.636	0.38	0.0502578	1	Proliferative NK cells
AHNAK	-0.1864	0.534	0.452	0.131569	1	Proliferative T cells
AHNAK	-0.286362	0.4	0.6	0.798728	1	Proliferative Myeloid cells
AHNAK	0.494022	0.577	0.445	1.06624e-11	2.04228e-07	Terminal CD56dimCD16+ NK cells
AHNAK	0.177372	0.333	0.297	0.236625	1	NK-like CD8+ T cells
AHNAK	0.332987	0.25	0.163	1.17109e-11	2.24311e-07	Immature CD56dimCD16+ NK cells
AHNAK	0.390789	0.326	0.223	1.10277e-06	0.0211225	Mature CD56dimCD16+ NK cells
AHNAK	0.213177	0.352	0.249	1.74918e-05	0.335039	CD56bright NK cells
AHNAK	0.470455	0.404	0.306	4.87872e-15	9.3447e-11	Effector Memory CD8 T cells
AHNAK	0.368692	0.249	0.233	0.13366	1	NKG2C+ Effector Memory CD8 T cells
AHNAK	0.1507	0.235	0.206	0.805584	1	Central Memory CD8 T cells
AHNAK	0.358411	0.601	0.496	0.0010961	1	T reg
AHNAK	0.143278	0.452	0.423	0.00573521	1	Effector Memory CD4 T cells
AHNAK	0.24026	0.177	0.138	0.000811091	1	Central Memory CD4 T cells
AHNAK	0.524349	0.144	0.087	0.240294	1	Naive CD4 T cells
AHNAK	0.215416	0.515	0.447	0.117966	1	Non-switched Memory B cells
AHNAK	0.209556	0.19	0.15	0.0572702	1	Switched Memory B cells
AHNAK	0.242476	0.146	0.113	0.0420939	1	CD69+ Naive B cells
AHNAK	0.642035	0.472	0.444	0.72555	1	Plasmablasts
AHR	0.186957	0.111	0.048	0.509444	1	Myeloid proliferative
AHR	1.87047	0.75	0.07	0.00513116	1	Intermediate Monocytes
AHR	0.499513	0.2	0	0.325349	1	Proliferative Myeloid cells
AHSA1	1.44422	0.5	0.039	0.0313508	1	Intermediate Monocytes
AHSA1	0.617307	0.121	0.042	0.359392	1	Proliferative NK cells
AHSA1	0.153571	0.182	0.087	0.0460484	1	Proliferative T cells
AHSA1	0.30627	0.222	0.111	0.56875	1	Plasmablasts
AIDA	0.373624	0.182	0.048	0.00692501	1	Proliferative T cells
AIDA	-0.520711	0.2	0.2	1	1	Proliferative Myeloid cells
AIF1	-0.169701	0.082	0.108	3.73418e-19	7.15244e-15	Naive CD4 T cells
AIF1	-0.130639	0.985	0.976	0.0203707	1	DC4
AIF1	1.16792	0.256	0.128	0.000310241	1	pDCs
AIF1	-1.30725	0.333	0.667	0.108273	1	Myeloid proliferative
AIF1	-0.239274	0.75	0.922	0.541243	1	Intermediate Monocytes
AIF1	-0.778056	0.4	0.6	0.79173	1	Proliferative Myeloid cells
AIF1	-0.159192	0.109	0.128	0.864624	1	DN T cells
AIFM1	0.655166	0.25	0.008	0.0438409	1	Intermediate Monocytes
AIFM1	0.169946	0.159	0.067	0.0572562	1	Proliferative T cells
AIFM1	-0.20224	0.2	0.4	0.500193	1	Proliferative Myeloid cells
AIFM1	0.270659	0.278	0.167	0.609303	1	Plasmablasts
AIG1	0.563949	0.25	0.023	0.224563	1	Intermediate Monocytes
AIG1	-0.39114	0	0.2	0.325349	1	Proliferative Myeloid cells
AIM2	0.391728	0.2	0	0.325349	1	Proliferative Myeloid cells
AIMP1	-0.170349	0.098	0.117	0.6424	1	DC4
AIMP1	0.417416	0.279	0.17	0.028256	1	DC2
AIMP1	0.115983	0.128	0.109	0.901474	1	pDCs
AIMP1	-0.873414	0	0.119	0.214148	1	Myeloid proliferative
AIMP1	1.34391	0.5	0.155	0.252596	1	Intermediate Monocytes
AIMP1	-0.200071	0.091	0.127	0.863566	1	Proliferative NK cells
AIMP1	0.143585	0.33	0.125	1.45164e-05	0.278046	Proliferative T cells
AIMP1	0.165144	0.132	0.128	0.660492	1	DN T cells
AIMP1	-0.269932	0.139	0.155	0.00893083	1	T reg
AIMP1	0.603033	0.144	0.068	0.0807251	1	Naive CD4 T cells
AIMP1	0.112613	0.154	0.104	0.00209722	1	Non-switched Memory B cells
AIMP1	0.357148	0.389	0.278	0.478311	1	Plasmablasts
AIMP2	0.623405	0.25	0.016	0.0712364	1	Intermediate Monocytes
AIMP2	-0.38286	0.083	0.222	0.30302	1	Plasmablasts
AIP	0.260648	0.14	0.088	0.218661	1	DC2
AIP	0.197457	0.111	0.071	0.929722	1	Myeloid proliferative
AIP	-0.282436	0.239	0.192	0.0669687	1	Proliferative T cells
AIP	0.391728	0.2	0	0.325349	1	Proliferative Myeloid cells
AIP	-0.191321	0.138	0.158	0.867708	1	DN T cells
AIP	-0.118971	0.194	0.167	0.695644	1	Plasmablasts
AK2	0.285955	0.272	0.204	0.257333	1	DC2
AK2	0.549626	0.192	0.095	0.0952161	1	pDCs
AK2	-0.654091	0.111	0.238	0.657526	1	Myeloid proliferative
AK2	-0.297003	0.318	0.192	0.00302679	1	Proliferative T cells
AK2	0.851758	0.6	0.2	0.441219	1	Proliferative Myeloid cells
AK2	0.428383	0.306	0.167	0.489998	1	Plasmablasts
AK2	-0.213241	0.173	0.202	0.310191	1	Plasma B cells
AK6	0.519086	0.17	0.048	0.0171105	1	Proliferative T cells
AK6	-0.698538	0	0.2	0.325349	1	Proliferative Myeloid cells
AK6	-0.371002	0.056	0.222	0.175858	1	Plasmablasts
AKAP11	-0.607706	0	0.2	0.325349	1	Proliferative Myeloid cells
AKAP11	0.129997	0.113	0.076	0.0380818	1	Non-switched Memory B cells
AKAP11	-0.199803	0.028	0.111	0.233814	1	Plasmablasts
AKAP13	-0.159242	0.135	0.163	0.248713	1	MAIT cells
AKAP13	0.126954	0.149	0.133	0.620992	1	gd T cells
AKAP13	0.212169	0.267	0.213	0.020714	1	Classical Monocytes
AKAP13	-0.184349	0.331	0.402	0.334855	1	DC2
AKAP13	-0.114199	0.256	0.256	0.370856	1	pDCs
AKAP13	0.426146	0.222	0.095	0.613939	1	Myeloid proliferative
AKAP13	0.338445	0.75	0.403	0.34108	1	Intermediate Monocytes
AKAP13	-0.444672	0.273	0.268	0.223095	1	Proliferative NK cells
AKAP13	-0.134933	0.268	0.271	0.0110656	1	Terminal CD56dimCD16+ NK cells
AKAP13	-0.142009	0.132	0.116	1.92209e-11	3.68157e-07	Immature CD56dimCD16+ NK cells
AKAP13	0.219954	0.201	0.156	0.00480853	1	Mature CD56dimCD16+ NK cells
AKAP13	0.250757	0.192	0.16	0.314757	1	CD56bright NK cells
AKAP13	0.403422	0.258	0.161	0.0141046	1	Activated Effector Memory CD8 T cells
AKAP13	-0.143002	0.151	0.173	0.658322	1	NKG2C+ Effector Memory CD8 T cells
AKAP13	-0.608074	0.061	0.106	0.118467	1	Central Memory CD8 T cells
AKAP13	0.397108	0.305	0.256	0.217246	1	DN T cells
AKAP13	0.125438	0.159	0.153	0.0317275	1	Effector Memory CD4 T cells
AKAP13	0.367459	0.222	0.056	0.216284	1	Plasmablasts
AKAP5	0.391728	0.2	0	0.325349	1	Proliferative Myeloid cells
AKAP8	0.660736	0.2	0	0.325349	1	Proliferative Myeloid cells
AKAP9	0.282364	0.116	0.077	0.142013	1	DC4
AKAP9	0.135211	0.213	0.184	0.752948	1	DC2
AKAP9	0.482914	0.231	0.156	0.278504	1	pDCs
AKAP9	-0.146026	0.111	0.095	0.960923	1	Myeloid proliferative
AKAP9	0.977288	0.25	0.078	0.56048	1	Intermediate Monocytes
AKAP9	-0.113817	0.152	0.141	0.905849	1	Proliferative NK cells
AKAP9	-0.31583	0.205	0.183	0.0658284	1	Proliferative T cells
AKAP9	-1.25582	0.4	0.6	0.696969	1	Proliferative Myeloid cells
AKAP9	-0.301772	0.103	0.105	0.196432	1	DN T cells
AKAP9	0.22159	0.169	0.121	0.0648429	1	T reg
AKAP9	0.124059	0.134	0.079	0.000323298	1	Non-switched Memory B cells
AKAP9	0.27859	0.361	0.278	0.711999	1	Plasmablasts
AKIRIN2	-0.885541	0	0.2	0.325349	1	Proliferative Myeloid cells
AKNA	-0.758388	0.037	0.115	8.67746e-08	0.00166208	MAIT cells
AKNA	-1.03485	0	0.132	0.391124	1	Intermediate Monocytes
AKNA	-0.354289	0.114	0.115	0.409785	1	Proliferative T cells
AKNA	-0.419302	0.087	0.128	0.000912198	1	Terminal CD56dimCD16+ NK cells
AKNA	-0.80469	0.05	0.125	2.1747e-08	0.000416543	NK-like CD8+ T cells
AKNA	-0.589492	0.046	0.115	0.000218528	1	T reg
AKR1A1	0.144897	0.152	0.131	0.661621	1	DC4
AKR1A1	0.254824	0.272	0.235	0.435674	1	DC2
AKR1A1	0.354362	0.218	0.175	0.577446	1	pDCs
AKR1A1	0.642806	0.333	0.214	0.667042	1	Myeloid proliferative
AKR1A1	0.217889	0.25	0.171	0.924197	1	Intermediate Monocytes
AKR1A1	0.130676	0.295	0.221	0.318272	1	Proliferative T cells
AKR1A1	0.188296	0.4	0.6	0.621202	1	Proliferative Myeloid cells
AKR1A1	0.136606	0.109	0.113	0.549897	1	DN T cells
AKR1A1	0.127151	0.206	0.146	0.00193341	1	Non-switched Memory B cells
AKR1A1	0.366257	0.1	0.063	0.134288	1	ABCs-like Memory B cells
AKR1A1	0.316008	0.667	0.5	0.484551	1	Plasmablasts
AKR1A1	0.173336	0.525	0.477	0.550845	1	Plasma B cells
AKR1B1	1.2911	0.333	0.071	0.136203	1	Myeloid proliferative
AKR1B1	0.428785	0.25	0.124	0.802126	1	Intermediate Monocytes
AKR1B1	0.652799	0.242	0.127	0.300652	1	Proliferative NK cells
AKR1B1	0.104964	0.432	0.298	0.0446271	1	Proliferative T cells
AKR1B1	0.222438	0.121	0.098	0.600017	1	DN T cells
AKR1B1	0.103897	0.105	0.074	0.125614	1	Non-switched Memory B cells
AKR1B1	-0.399277	0.389	0.556	0.377179	1	Plasmablasts
AKR1B1	-0.10401	0.239	0.248	0.595443	1	Plasma B cells
AKR1C3	0.371049	0.212	0.155	0.700545	1	Proliferative NK cells
AKR7A2	0.87218	0.111	0	0.104342	1	Myeloid proliferative
AKT1	-0.444541	0	0.111	0.0542688	1	Plasmablasts
AL008730.1	0.92965	0.111	0	0.104342	1	Myeloid proliferative
AL021155.5	0.356598	0.11	0.069	0.00727391	1	Classical Monocytes
AL021155.5	0.208572	0.132	0.082	0.257772	1	DC2
AL021155.5	1.75124	0.5	0.07	0.0841875	1	Intermediate Monocytes
AL021155.5	0.379253	0.109	0.028	0.0113599	1	Plasma B cells
AL049780.1	0.391728	0.2	0	0.325349	1	Proliferative Myeloid cells
AL049830.3	0.391728	0.2	0	0.325349	1	Proliferative Myeloid cells
AL080276.2	-1.2202	0	0.2	0.325349	1	Proliferative Myeloid cells
AL080276.2	-0.388843	0.028	0.111	0.233814	1	Plasmablasts
AL096865.1	0.553885	0.111	0	0.104342	1	Myeloid proliferative
AL096870.8	0.499513	0.2	0	0.325349	1	Proliferative Myeloid cells
AL110114.1	0.448919	0.111	0	0.104342	1	Myeloid proliferative
AL118516.1	0.782857	0.111	0.024	0.303633	1	Myeloid proliferative
AL118516.1	-0.776149	0	0.113	0.0176958	1	Proliferative NK cells
AL118516.1	0.31395	0.111	0.056	0.683361	1	Plasmablasts
AL133467.1	-0.455786	0.028	0.167	0.211237	1	Plasmablasts
AL135999.1	0.448919	0.111	0	0.104342	1	Myeloid proliferative
AL137857.1	0.391728	0.2	0	0.325349	1	Proliferative Myeloid cells
AL138963.4	-0.199639	0.506	0.494	0.194466	1	MAIT cells
AL138963.4	0.125668	0.42	0.398	0.556902	1	gd T cells
AL138963.4	0.287869	0.433	0.391	0.29374	1	DC4
AL138963.4	0.399509	0.449	0.507	0.201603	1	pDCs
AL138963.4	-0.52952	0.444	0.548	0.7642	1	Myeloid proliferative
AL138963.4	0.461387	0.5	0.566	0.95918	1	Intermediate Monocytes
AL138963.4	-0.55552	0.515	0.479	0.336945	1	Proliferative NK cells
AL138963.4	-0.458114	1	0.6	0.273971	1	Proliferative Myeloid cells
AL138963.4	0.331203	0.163	0.113	0.000178706	1	Immature CD56dimCD16+ NK cells
AL138963.4	0.128532	0.22	0.19	0.0625688	1	Mature CD56dimCD16+ NK cells
AL138963.4	0.191964	0.485	0.424	0.105995	1	CD56bright NK cells
AL138963.4	-0.15327	0.466	0.43	0.182324	1	Activated Effector Memory CD8 T cells
AL138963.4	0.208098	0.495	0.475	0.558862	1	NKG2C+ Effector Memory CD8 T cells
AL138963.4	-0.546485	0.278	0.362	0.202606	1	Central Memory CD8 T cells
AL138963.4	0.199105	0.546	0.489	0.53528	1	DN T cells
AL138963.4	0.241128	0.662	0.641	0.267855	1	T reg
AL138963.4	0.173184	0.486	0.479	0.257873	1	Naive CD4 T cells
AL138963.4	-0.101343	0.529	0.495	0.111597	1	Non-switched Memory B cells
AL138963.4	-0.178366	0.204	0.237	0.242685	1	Switched Memory B cells
AL138963.4	-0.131781	0.182	0.184	0.280558	1	Naive B cells
AL138963.4	0.361323	0.556	0.556	0.627076	1	Plasmablasts
AL157895.1	-1.70694	0	0.286	0.0310472	1	Myeloid proliferative
AL157938.2	1.43147	0.25	0	0.018485	1	Intermediate Monocytes
AL162253.2	0.87218	0.111	0	0.104342	1	Myeloid proliferative
AL353807.5	0.553885	0.111	0	0.104342	1	Myeloid proliferative
AL355075.4	0.689112	0.25	0.016	0.0712364	1	Intermediate Monocytes
AL355076.2	0.468495	0.108	0.043	0.00099632	1	Non-switched Memory B cells
AL355312.4	0.72397	0.25	0	0.018485	1	Intermediate Monocytes
AL355353.1	-0.267652	0	0.111	0.0542688	1	Plasmablasts
AL355816.2	0.846972	0.25	0	0.018485	1	Intermediate Monocytes
AL356488.2	0.72397	0.25	0	0.018485	1	Intermediate Monocytes
AL356599.1	0.908756	0.111	0.024	0.303633	1	Myeloid proliferative
AL359643.3	0.962628	0.111	0	0.104342	1	Myeloid proliferative
AL360178.1	0.72397	0.25	0	0.018485	1	Intermediate Monocytes
AL391069.2	0.334962	0.111	0.024	0.303633	1	Myeloid proliferative
AL391069.2	-0.39114	0	0.2	0.325349	1	Proliferative Myeloid cells
AL392172.1	0.644669	0.2	0	0.325349	1	Proliferative Myeloid cells
AL441992.1	0.87649	0.121	0.028	0.183621	1	Proliferative NK cells
AL441992.1	0.356991	0.17	0.077	0.136593	1	Proliferative T cells
AL441992.1	0.388411	0.4	0.2	0.500193	1	Proliferative Myeloid cells
AL445524.1	0.881078	0.2	0	0.325349	1	Proliferative Myeloid cells
AL451165.2	0.43215	0.111	0.024	0.303633	1	Myeloid proliferative
AL513493.1	-0.347428	0.077	0.114	0.42988	1	pDCs
AL513550.1	0.271448	0.111	0.048	0.509444	1	Myeloid proliferative
AL513550.1	0.750588	0.25	0.008	0.0438409	1	Intermediate Monocytes
AL513550.1	-0.39114	0	0.2	0.325349	1	Proliferative Myeloid cells
AL589935.1	0.542688	0.111	0	0.104342	1	Myeloid proliferative
AL627171.2	0.211649	0.154	0.149	0.135677	1	MAIT cells
AL627171.2	-0.107914	0.125	0.161	0.581253	1	DC2
AL627171.2	-0.862263	0.192	0.242	0.317466	1	pDCs
AL627171.2	-0.245952	0.75	0.24	0.0212588	1	Intermediate Monocytes
AL627171.2	-1.32851	0.182	0.169	0.246564	1	Proliferative NK cells
AL627171.2	-0.487973	0.148	0.163	0.282956	1	Proliferative T cells
AL627171.2	-0.47226	0.2	0.4	0.500193	1	Proliferative Myeloid cells
AL627171.2	-0.669951	0.136	0.171	0.00092652	1	Terminal CD56dimCD16+ NK cells
AL627171.2	0.369506	0.139	0.141	0.417826	1	NK-like CD8+ T cells
AL627171.2	-0.239923	0.149	0.148	0.047359	1	Mature CD56dimCD16+ NK cells
AL627171.2	-0.60535	0.115	0.139	0.0877339	1	CD56bright NK cells
AL627171.2	0.144321	0.117	0.103	0.871623	1	Activated Effector Memory CD8 T cells
AL627171.2	-0.45536	0.11	0.128	0.682519	1	NKG2C+ Effector Memory CD8 T cells
AL627171.2	-0.186541	0.113	0.083	0.431211	1	Central Memory CD8 T cells
AL627171.2	-1.05067	0.118	0.166	0.00123793	1	T reg
AL627171.2	0.769138	0.143	0.083	0.0123882	1	ABCs-like Memory B cells
AL627171.2	-0.265512	0.139	0.111	0.609988	1	Plasmablasts
AL662797.1	-0.447188	0.121	0.169	0.741605	1	Proliferative NK cells
AL662797.1	0.907155	0.4	0	0.11248	1	Proliferative Myeloid cells
ALAD	1.39173	0.222	0.048	0.260465	1	Myeloid proliferative
ALAD	-0.592021	0	0.2	0.325349	1	Proliferative Myeloid cells
ALAD	-0.445902	0.028	0.167	0.186624	1	Plasmablasts
ALAS1	1.3907	0.111	0	0.104342	1	Myeloid proliferative
ALAS1	0.353045	0.139	0	0.0577686	1	Plasmablasts
ALCAM	-0.592021	0	0.2	0.325349	1	Proliferative Myeloid cells
ALDH18A1	0.660736	0.2	0	0.325349	1	Proliferative Myeloid cells
ALDH18A1	0.143482	0.111	0.056	0.792743	1	Plasmablasts
ALDH2	-0.409428	0.073	0.124	0.00119927	1	Classical Monocytes
ALDH2	-0.194804	0.132	0.156	0.221169	1	DC2
ALDH2	-0.26941	0.25	0.124	0.274076	1	Intermediate Monocytes
ALDH2	0.660736	0.2	0	0.325349	1	Proliferative Myeloid cells
ALDH3A2	-0.143658	0.056	0.111	0.772861	1	Plasmablasts
ALDH6A1	-0.686254	0	0.119	0.214148	1	Myeloid proliferative
ALDH7A1	-0.20224	0.2	0.4	0.500193	1	Proliferative Myeloid cells
ALDOA	-0.142281	0.092	0.112	0.3182	1	gd T cells
ALDOA	-0.15291	0.404	0.467	0.450729	1	DC2
ALDOA	0.645877	0.218	0.123	0.128749	1	pDCs
ALDOA	0.635509	0.444	0.333	0.503715	1	Myeloid proliferative
ALDOA	0.270502	0.5	0.403	0.926633	1	Intermediate Monocytes
ALDOA	-0.516913	0.091	0.169	0.531378	1	Proliferative NK cells
ALDOA	-0.232746	0.591	0.433	0.000561625	1	Proliferative T cells
ALDOA	-1.08702	0.4	0.8	0.403938	1	Proliferative Myeloid cells
ALDOA	0.388994	0.153	0.091	0.000627484	1	NK-like CD8+ T cells
ALDOA	0.241993	0.104	0.065	2.94309e-10	5.63719e-06	Immature CD56dimCD16+ NK cells
ALDOA	0.163813	0.103	0.073	0.000283608	1	Mature CD56dimCD16+ NK cells
ALDOA	-0.319957	0.098	0.13	0.335022	1	Activated Effector Memory CD8 T cells
ALDOA	-0.295815	0.085	0.106	0.221571	1	NKG2C+ Effector Memory CD8 T cells
ALDOA	0.372981	0.148	0.101	0.438788	1	Central Memory CD8 T cells
ALDOA	0.370108	0.27	0.173	0.119582	1	DN T cells
ALDOA	0.144057	0.154	0.139	0.0626466	1	Effector Memory CD4 T cells
ALDOA	0.104019	0.126	0.106	0.779199	1	Naive CD4 T cells
ALDOA	0.282506	0.244	0.153	0.00130731	1	Non-switched Memory B cells
ALDOA	0.325203	0.103	0.063	0.0926755	1	ABCs-like Memory B cells
ALDOA	0.241199	0.387	0.303	0.285729	1	Plasma B cells
ALG10	0.499513	0.2	0	0.325349	1	Proliferative Myeloid cells
ALG13	0.377168	0.111	0.119	0.812334	1	Myeloid proliferative
ALG13	-1.23561	0	0.4	0.11248	1	Proliferative Myeloid cells
ALG13	0.123429	0.12	0.092	0.720052	1	Plasma B cells
ALG14	0.448919	0.111	0	0.104342	1	Myeloid proliferative
ALG14	0.309344	0.194	0.111	0.674011	1	Plasmablasts
ALG3	0.301338	0.111	0	0.0971113	1	Plasmablasts
ALG5	0.33512	0.111	0.024	0.303633	1	Myeloid proliferative
ALG5	-0.24347	0.03	0.113	0.186822	1	Proliferative NK cells
ALG5	-0.408415	0.17	0.115	0.0142322	1	Proliferative T cells
ALG5	0.499513	0.2	0	0.325349	1	Proliferative Myeloid cells
ALG5	0.395021	0.444	0.389	0.213383	1	Plasmablasts
ALG5	-0.129412	0.331	0.339	0.766748	1	Plasma B cells
ALG8	1.11047	0.25	0.023	0.249999	1	Intermediate Monocytes
ALG8	0.178252	0.102	0.058	0.519437	1	Proliferative T cells
ALG8	-0.246812	0.194	0.333	0.528929	1	Plasmablasts
ALKBH3	0.350852	0.111	0.024	0.303633	1	Myeloid proliferative
ALKBH5	0.576633	0.25	0.039	0.32359	1	Intermediate Monocytes
ALKBH6	0.391728	0.2	0	0.325349	1	Proliferative Myeloid cells
ALKBH7	0.7908	0.111	0	0.104342	1	Myeloid proliferative
ALKBH7	-0.468142	0.028	0.167	0.169748	1	Plasmablasts
ALKBH8	0.553885	0.111	0	0.104342	1	Myeloid proliferative
ALMS1	1.33838	0.25	0.008	0.0438409	1	Intermediate Monocytes
ALMS1	0.296503	0.102	0.048	0.325474	1	Proliferative T cells
ALMS1	-0.607706	0	0.2	0.325349	1	Proliferative Myeloid cells
ALOX12-AS1	0.499513	0.2	0	0.325349	1	Proliferative Myeloid cells
ALOX5AP	0.319835	0.296	0.253	0.00739665	1	MAIT cells
ALOX5AP	0.398623	0.208	0.167	0.0073884	1	gd T cells
ALOX5AP	-0.170264	0.821	0.848	0.135115	1	pDCs
ALOX5AP	-0.23074	0.182	0.254	0.667874	1	Proliferative NK cells
ALOX5AP	-0.254761	0.273	0.183	0.110963	1	Proliferative T cells
ALOX5AP	-0.971897	0.2	0.6	0.423399	1	Proliferative Myeloid cells
ALOX5AP	-0.167127	0.18	0.202	0.25389	1	Terminal CD56dimCD16+ NK cells
ALOX5AP	-0.746375	0.12	0.194	8.19649e-13	1.56996e-08	Immature CD56dimCD16+ NK cells
ALOX5AP	-0.211942	0.246	0.272	0.0155537	1	Mature CD56dimCD16+ NK cells
ALOX5AP	0.212456	0.184	0.136	0.23521	1	Activated Effector Memory CD8 T cells
ALOX5AP	-0.186246	0.122	0.147	0.817119	1	Central Memory CD8 T cells
ALOX5AP	-0.454799	0.103	0.113	0.373111	1	DN T cells
ALOX5AP	0.195344	0.241	0.178	0.0122829	1	T reg
ALOX5AP	0.200808	0.2	0.168	0.00523489	1	Effector Memory CD4 T cells
ALOX5AP	0.308932	0.119	0.088	0.000676354	1	Central Memory CD4 T cells
ALOX5AP	0.732861	0.153	0.087	0.0842601	1	Naive CD4 T cells
ALOX5AP	0.127209	0.151	0.129	0.61285	1	Non-switched Memory B cells
ALOX5AP	0.156143	0.117	0.092	0.0618535	1	Switched Memory B cells
ALOX5AP	0.461412	0.182	0.117	0.0246508	1	ABCs-like Memory B cells
ALS2	0.615914	0.222	0.071	0.460112	1	Myeloid proliferative
ALS2	1.17988	0.25	0.008	0.0438409	1	Intermediate Monocytes
ALYREF	-0.862976	0	0.4	0.11248	1	Proliferative Myeloid cells
ALYREF	-0.327939	0.056	0.167	0.418928	1	Plasmablasts
AMBRA1	1.24801	0.25	0	0.018485	1	Intermediate Monocytes
AMBRA1	0.499513	0.2	0	0.325349	1	Proliferative Myeloid cells
AMD1	0.320142	0.184	0.125	0.155074	1	DC2
AMD1	-0.525158	0.111	0.31	0.392632	1	Myeloid proliferative
AMD1	-0.139745	0.25	0.14	0.421247	1	Intermediate Monocytes
AMD1	-0.3505	0.121	0.127	0.858946	1	Proliferative NK cells
AMD1	0.117352	0.216	0.115	0.0673006	1	Proliferative T cells
AMD1	-0.46824	0.063	0.12	0.171749	1	DN T cells
AMOTL1	1.43147	0.25	0	0.018485	1	Intermediate Monocytes
AMOTL1	0.391728	0.2	0	0.325349	1	Proliferative Myeloid cells
AMPD2	-0.398178	0.076	0.114	0.00347174	1	Classical Monocytes
AMPD2	-0.488078	0.058	0.109	0.0129425	1	DC4
AMPD2	-0.189069	0.088	0.116	0.642866	1	DC2
AMPD2	0.475749	0.5	0.124	0.0633424	1	Intermediate Monocytes
AMPD3	0.644669	0.2	0	0.325349	1	Proliferative Myeloid cells
AMZ2	0.440861	0.159	0.019	0.00121197	1	Proliferative T cells
AMZ2	-0.39114	0	0.2	0.325349	1	Proliferative Myeloid cells
ANAPC10	0.168691	0.111	0.024	0.303633	1	Myeloid proliferative
ANAPC10	0.547136	0.25	0.031	0.239124	1	Intermediate Monocytes
ANAPC10	0.139307	0.102	0.048	0.311482	1	Proliferative T cells
ANAPC10	0.499513	0.2	0	0.325349	1	Proliferative Myeloid cells
ANAPC11	0.331169	0.123	0.096	0.043167	1	MAIT cells
ANAPC11	0.321424	0.338	0.272	0.28206	1	DC2
ANAPC11	0.583108	0.111	0.143	0.57187	1	Myeloid proliferative
ANAPC11	-1.5874	0	0.279	0.155942	1	Intermediate Monocytes
ANAPC11	-0.399247	0.303	0.296	0.449695	1	Proliferative NK cells
ANAPC11	0.547968	0.614	0.317	7.85452e-05	1	Proliferative T cells
ANAPC11	-0.188521	0.109	0.115	0.0137931	1	Terminal CD56dimCD16+ NK cells
ANAPC11	-0.213632	0.108	0.14	0.15112	1	NK-like CD8+ T cells
ANAPC11	-0.459607	0.092	0.123	0.142004	1	Activated Effector Memory CD8 T cells
ANAPC11	-0.160285	0.082	0.104	0.525597	1	NKG2C+ Effector Memory CD8 T cells
ANAPC11	0.396669	0.122	0.092	0.543117	1	Central Memory CD8 T cells
ANAPC13	0.512782	0.205	0.058	0.0080806	1	Proliferative T cells
ANAPC13	0.269596	0.2	0.2	1	1	Proliferative Myeloid cells
ANAPC13	0.519031	0.167	0	0.0342997	1	Plasmablasts
ANAPC13	-0.117777	0.109	0.101	0.18108	1	Plasma B cells
ANAPC15	-0.190272	0.125	0.181	0.288411	1	DC2
ANAPC15	0.508926	0.5	0.116	0.0458921	1	Intermediate Monocytes
ANAPC15	-0.691941	0.061	0.141	0.457165	1	Proliferative NK cells
ANAPC15	0.449589	0.477	0.279	0.0126276	1	Proliferative T cells
ANAPC15	-0.386524	0.4	0.6	0.823594	1	Proliferative Myeloid cells
ANAPC15	0.256286	0.333	0.278	0.817989	1	Plasmablasts
ANAPC16	0.100035	0.192	0.191	9.61883e-12	1.84239e-07	Naive CD4 T cells
ANAPC16	0.128086	0.212	0.222	8.76433e-14	1.67872e-09	Naive CD8 T cells
ANAPC16	0.158059	0.197	0.188	0.261513	1	MAIT cells
ANAPC16	0.253036	0.324	0.246	0.230102	1	DC2
ANAPC16	-1.60467	0	0.262	0.0413773	1	Myeloid proliferative
ANAPC16	0.316357	0.5	0.217	0.273003	1	Intermediate Monocytes
ANAPC16	0.257171	0.394	0.352	0.871184	1	Proliferative NK cells
ANAPC16	0.166776	0.455	0.298	0.043793	1	Proliferative T cells
ANAPC16	0.40314	0.4	0.4	0.879291	1	Proliferative Myeloid cells
ANAPC16	0.239995	0.191	0.138	0.000208068	1	Terminal CD56dimCD16+ NK cells
ANAPC16	0.126392	0.231	0.203	0.380455	1	NK-like CD8+ T cells
ANAPC16	-0.222006	0.136	0.133	3.26667e-09	6.25698e-05	Immature CD56dimCD16+ NK cells
ANAPC16	0.250055	0.193	0.14	0.00148517	1	Mature CD56dimCD16+ NK cells
ANAPC16	0.294927	0.252	0.178	0.095315	1	Activated Effector Memory CD8 T cells
ANAPC16	0.211034	0.208	0.181	0.296112	1	NKG2C+ Effector Memory CD8 T cells
ANAPC16	0.568291	0.27	0.183	0.145021	1	Central Memory CD8 T cells
ANAPC16	0.407209	0.391	0.323	0.395574	1	DN T cells
ANAPC16	0.197519	0.225	0.204	0.000332557	1	Effector Memory CD4 T cells
ANAPC16	0.13114	0.196	0.19	0.0186081	1	Central Memory CD4 T cells
ANAPC16	-0.391086	0.153	0.194	0.145406	1	Naive CD4 T cells
ANAPC16	0.138679	0.387	0.29	0.000238908	1	Non-switched Memory B cells
ANAPC16	-0.102117	0.221	0.238	0.396627	1	Switched Memory B cells
ANAPC16	0.597506	0.283	0.183	0.00126706	1	ABCs-like Memory B cells
ANAPC16	0.396701	0.244	0.19	0.000236707	1	CD69+ Naive B cells
ANAPC16	-0.243271	0.528	0.611	0.682502	1	Plasmablasts
ANAPC4	0.58509	0.25	0.031	0.256514	1	Intermediate Monocytes
ANAPC5	0.191824	0.115	0.102	3.08091e-12	5.90118e-08	Naive CD4 T cells
ANAPC5	0.101594	0.124	0.125	7.31718e-07	0.0140153	Naive CD8 T cells
ANAPC5	0.218236	0.133	0.113	0.24206	1	MAIT cells
ANAPC5	0.303788	0.121	0.097	0.0863469	1	gd T cells
ANAPC5	0.185454	0.146	0.107	0.198517	1	DC4
ANAPC5	-0.370985	0.111	0.238	0.613387	1	Myeloid proliferative
ANAPC5	-0.247392	0.25	0.132	0.362425	1	Intermediate Monocytes
ANAPC5	0.290575	0.333	0.225	0.47978	1	Proliferative NK cells
ANAPC5	0.172478	0.5	0.308	0.00502197	1	Proliferative T cells
ANAPC5	-0.272046	0.4	0.4	0.991657	1	Proliferative Myeloid cells
ANAPC5	0.246225	0.213	0.157	0.000183043	1	Terminal CD56dimCD16+ NK cells
ANAPC5	0.237488	0.177	0.138	0.0912501	1	NK-like CD8+ T cells
ANAPC5	0.121639	0.104	0.075	8.42189e-09	0.000161313	Immature CD56dimCD16+ NK cells
ANAPC5	0.11481	0.125	0.096	0.000547422	1	Mature CD56dimCD16+ NK cells
ANAPC5	0.477327	0.194	0.111	0.000121722	1	CD56bright NK cells
ANAPC5	0.199781	0.154	0.128	0.0144246	1	Effector Memory CD8 T cells
ANAPC5	0.411706	0.178	0.119	0.148755	1	Activated Effector Memory CD8 T cells
ANAPC5	0.153767	0.155	0.134	0.65693	1	NKG2C+ Effector Memory CD8 T cells
ANAPC5	0.312694	0.139	0.101	0.57906	1	Central Memory CD8 T cells
ANAPC5	0.257542	0.31	0.218	0.153456	1	DN T cells
ANAPC5	0.235879	0.187	0.15	0.000920194	1	Effector Memory CD4 T cells
ANAPC5	0.212576	0.109	0.087	0.0196531	1	Central Memory CD4 T cells
ANAPC5	0.226493	0.153	0.156	0.251468	1	Naive CD4 T cells
ANAPC5	0.232857	0.253	0.189	0.0517284	1	Non-switched Memory B cells
ANAPC5	0.13267	0.105	0.086	0.350056	1	Switched Memory B cells
ANAPC7	0.170841	0.111	0.071	0.9309	1	Myeloid proliferative
ANAPC7	0.2882	0.114	0.019	0.0182336	1	Proliferative T cells
ANAPC7	0.194429	0.083	0.111	0.50579	1	Plasmablasts
ANG	-0.885541	0	0.2	0.325349	1	Proliferative Myeloid cells
ANG	-0.423578	0	0.111	0.0542688	1	Plasmablasts
ANGEL1	-1.2202	0	0.2	0.325349	1	Proliferative Myeloid cells
ANGEL2	0.558037	0.25	0.039	0.314535	1	Intermediate Monocytes
ANGEL2	-0.386029	0.2	0.2	1	1	Proliferative Myeloid cells
ANK1	0.499513	0.2	0	0.325349	1	Proliferative Myeloid cells
ANKFY1	0.183909	0.111	0.071	0.931009	1	Myeloid proliferative
ANKHD1	0.419807	0.221	0.13	0.0416509	1	DC2
ANKHD1	0.623873	0.167	0.066	0.0463748	1	pDCs
ANKHD1	0.67181	0.222	0.119	0.736142	1	Myeloid proliferative
ANKHD1	-0.891929	0	0.109	0.452085	1	Intermediate Monocytes
ANKHD1	0.154805	0.193	0.144	0.657205	1	Proliferative T cells
ANKHD1	-0.22921	0.2	0.4	0.500193	1	Proliferative Myeloid cells
ANKHD1	0.172397	0.105	0.078	0.324631	1	T reg
ANKHD1	0.27218	0.194	0.111	0.719921	1	Plasmablasts
ANKHD1	-0.125892	0.123	0.165	0.56407	1	Plasma B cells
ANKIB1	0.45497	0.111	0.024	0.303633	1	Myeloid proliferative
ANKIB1	0.391728	0.2	0	0.325349	1	Proliferative Myeloid cells
ANKMY2	0.15783	0.111	0.024	0.303633	1	Myeloid proliferative
ANKMY2	-0.350191	0.056	0.167	0.422043	1	Plasmablasts
ANKRD10	0.391728	0.2	0	0.325349	1	Proliferative Myeloid cells
ANKRD10	0.147375	0.111	0.056	0.792025	1	Plasmablasts
ANKRD11	0.112235	0.104	0.077	0.266913	1	DC4
ANKRD11	-0.175226	0.147	0.198	0.369109	1	DC2
ANKRD11	-0.593658	0.09	0.152	0.182043	1	pDCs
ANKRD11	-0.580406	0.111	0.19	0.793016	1	Myeloid proliferative
ANKRD11	-1.20449	0	0.171	0.308026	1	Intermediate Monocytes
ANKRD11	-0.15164	0.091	0.155	0.593027	1	Proliferative NK cells
ANKRD11	-0.168856	0.159	0.125	0.157899	1	Proliferative T cells
ANKRD11	0.869849	0.2	0	0.325349	1	Proliferative Myeloid cells
ANKRD11	0.356609	0.25	0.111	0.46196	1	Plasmablasts
ANKRD11	-0.124406	0.113	0.138	0.722454	1	Plasma B cells
ANKRD12	-0.161086	0.179	0.207	0.422364	1	MAIT cells
ANKRD12	0.158016	0.192	0.161	0.450449	1	DC4
ANKRD12	0.855646	0.333	0.19	0.485102	1	Myeloid proliferative
ANKRD12	0.595021	0.5	0.233	0.526682	1	Intermediate Monocytes
ANKRD12	-0.670266	0.152	0.268	0.380499	1	Proliferative NK cells
ANKRD12	-0.766183	0.261	0.308	0.00760972	1	Proliferative T cells
ANKRD12	1.18355	1	0.4	0.102327	1	Proliferative Myeloid cells
ANKRD12	0.166017	0.26	0.209	0.000636157	1	Terminal CD56dimCD16+ NK cells
ANKRD12	-0.239358	0.226	0.242	0.0543284	1	NK-like CD8+ T cells
ANKRD12	-0.125963	0.123	0.108	9.07729e-12	1.73866e-07	Immature CD56dimCD16+ NK cells
ANKRD12	-0.151269	0.15	0.15	0.051812	1	CD56bright NK cells
ANKRD12	-0.292203	0.19	0.225	0.225291	1	Activated Effector Memory CD8 T cells
ANKRD12	-0.177856	0.167	0.192	0.514693	1	NKG2C+ Effector Memory CD8 T cells
ANKRD12	-0.123066	0.183	0.193	0.957351	1	Central Memory CD8 T cells
ANKRD12	-0.185592	0.236	0.308	0.345678	1	DN T cells
ANKRD12	-0.145996	0.291	0.329	0.00927894	1	Effector Memory CD4 T cells
ANKRD12	-0.13402	0.243	0.281	0.511986	1	Naive CD4 T cells
ANKRD12	0.300343	0.208	0.159	0.0293599	1	Switched Memory B cells
ANKRD12	-0.124932	0.104	0.121	0.414132	1	Naive B cells
ANKRD12	-0.555305	0.207	0.302	0.0007481	1	ABCs-like Memory B cells
ANKRD12	-0.133181	0.173	0.202	0.109571	1	CD69+ Naive B cells
ANKRD12	-0.398784	0.333	0.333	0.495203	1	Plasmablasts
ANKRD12	-0.158002	0.338	0.349	0.379521	1	Plasma B cells
ANKRD13A	1.57873	0.222	0	0.0127397	1	Myeloid proliferative
ANKRD13A	-0.200293	0.2	0.2	1	1	Proliferative Myeloid cells
ANKRD13D	0.444677	0.111	0.024	0.303633	1	Myeloid proliferative
ANKRD16	-0.453627	0	0.111	0.0542688	1	Plasmablasts
ANKRD17	1.19809	0.111	0.024	0.303633	1	Myeloid proliferative
ANKRD17	0.644669	0.2	0	0.325349	1	Proliferative Myeloid cells
ANKRD17	-0.549676	0.139	0.278	0.389228	1	Plasmablasts
ANKRD26	0.962628	0.111	0	0.104342	1	Myeloid proliferative
ANKRD27	0.546585	0.25	0.047	0.371067	1	Intermediate Monocytes
ANKRD28	-0.663551	0.222	0.357	0.658118	1	Myeloid proliferative
ANKRD28	0.223396	0.134	0.055	0.0387695	1	Plasma B cells
ANKRD36	0.963509	0.121	0.028	0.178841	1	Proliferative NK cells
ANKRD36	-0.169944	0.102	0.077	0.439797	1	Proliferative T cells
ANKRD36	-0.40257	0.139	0.222	0.510953	1	Plasmablasts
ANKRD36B	-0.921756	0	0.119	0.214148	1	Myeloid proliferative
ANKRD36B	0.433636	0.121	0.099	0.624175	1	Proliferative NK cells
ANKRD36B	0.881078	0.2	0	0.325349	1	Proliferative Myeloid cells
ANKRD36C	-0.311673	0.091	0.113	0.88332	1	Proliferative NK cells
ANKRD36C	-0.125257	0.114	0.087	0.256849	1	Proliferative T cells
ANKRD36C	-1.2202	0	0.2	0.325349	1	Proliferative Myeloid cells
ANKRD36C	-0.274167	0.056	0.167	0.433141	1	Plasmablasts
ANKRD44	0.200527	0.228	0.167	0.310323	1	DC2
ANKRD44	-0.720534	0	0.119	0.214148	1	Myeloid proliferative
ANKRD44	1.43426	0.5	0.101	0.152836	1	Intermediate Monocytes
ANKRD44	0.532952	0.4	0.2	0.500193	1	Proliferative Myeloid cells
ANKRD44	0.242552	0.155	0.112	0.00107275	1	Terminal CD56dimCD16+ NK cells
ANKRD44	0.228714	0.124	0.087	0.0524681	1	NK-like CD8+ T cells
ANKRD44	0.126189	0.103	0.076	0.000447432	1	Mature CD56dimCD16+ NK cells
ANKRD44	0.116825	0.108	0.073	0.00331457	1	CD56bright NK cells
ANKRD44	0.162678	0.109	0.09	0.0608398	1	Effector Memory CD8 T cells
ANKRD44	-0.234117	0.155	0.188	0.651846	1	DN T cells
ANKRD44	-0.439347	0.054	0.103	0.28275	1	Naive CD4 T cells
ANKRD44	-0.666158	0.028	0.222	0.0510309	1	Plasmablasts
ANKRD49	0.5241	0.25	0.023	0.191547	1	Intermediate Monocytes
ANKRD49	0.283105	0.121	0.056	0.498309	1	Proliferative NK cells
ANKRD54	-0.502241	0.028	0.167	0.143412	1	Plasmablasts
ANLN	0.563204	0.182	0.085	0.35536	1	Proliferative NK cells
ANLN	0.458353	0.227	0.048	0.000366826	1	Proliferative T cells
ANLN	-0.493813	0.2	0.2	1	1	Proliferative Myeloid cells
ANLN	-0.382159	0.111	0.222	0.549185	1	Plasmablasts
ANO10	1.1161	0.25	0.016	0.0712364	1	Intermediate Monocytes
ANO10	-0.592021	0	0.2	0.325349	1	Proliferative Myeloid cells
ANP32A	0.164424	0.13	0.127	8.00286e-21	1.53287e-16	Naive CD4 T cells
ANP32A	0.302649	0.183	0.155	0.0743872	1	MAIT cells
ANP32A	-0.108129	0.132	0.141	0.717444	1	gd T cells
ANP32A	0.269278	0.333	0.28	0.618948	1	pDCs
ANP32A	0.670217	0.455	0.408	0.0664694	1	Proliferative NK cells
ANP32A	0.16696	0.773	0.51	0.000128323	1	Proliferative T cells
ANP32A	0.538161	0.8	0.4	0.417189	1	Proliferative Myeloid cells
ANP32A	-0.112946	0.115	0.109	7.98212e-05	1	Immature CD56dimCD16+ NK cells
ANP32A	0.198128	0.186	0.144	0.0093295	1	Mature CD56dimCD16+ NK cells
ANP32A	0.133777	0.249	0.187	0.000121759	1	CD56bright NK cells
ANP32A	0.201714	0.159	0.129	0.00449551	1	Effector Memory CD8 T cells
ANP32A	-0.110914	0.178	0.159	0.17009	1	Activated Effector Memory CD8 T cells
ANP32A	0.338236	0.357	0.264	0.00612529	1	T reg
ANP32A	0.19806	0.189	0.159	0.0038878	1	Effector Memory CD4 T cells
ANP32A	0.154596	0.125	0.119	0.0117128	1	Central Memory CD4 T cells
ANP32A	-0.461083	0.09	0.171	0.0903687	1	Naive CD4 T cells
ANP32A	0.375762	0.392	0.268	0.000439619	1	Non-switched Memory B cells
ANP32A	0.105457	0.138	0.128	0.76985	1	Naive B cells
ANP32A	0.435425	0.207	0.172	0.0255798	1	ABCs-like Memory B cells
ANP32A	0.226842	0.177	0.163	0.0495104	1	CD69+ Naive B cells
ANP32A	0.41432	0.75	0.556	0.35777	1	Plasmablasts
ANP32A	-0.378464	0.391	0.523	0.0466336	1	Plasma B cells
ANP32B	-0.152932	0.081	0.113	0.560117	1	DC2
ANP32B	-0.10945	0.222	0.214	0.984699	1	Myeloid proliferative
ANP32B	-0.675482	0	0.101	0.47471	1	Intermediate Monocytes
ANP32B	-0.319772	0.152	0.225	0.670274	1	Proliferative NK cells
ANP32B	0.320076	0.477	0.24	0.000317747	1	Proliferative T cells
ANP32B	0.257852	0.138	0.113	0.690742	1	DN T cells
ANP32B	0.107865	0.115	0.095	0.58244	1	T reg
ANP32B	0.276203	0.122	0.065	0.00750836	1	Non-switched Memory B cells
ANP32B	-0.715969	0.194	0.556	0.0290254	1	Plasmablasts
ANP32E	-0.247152	0.206	0.207	0.108498	1	DC2
ANP32E	1.32139	0.444	0.143	0.143462	1	Myeloid proliferative
ANP32E	0.451825	0.5	0.155	0.140444	1	Intermediate Monocytes
ANP32E	0.543442	0.841	0.577	0.000268596	1	Proliferative T cells
ANP32E	0.225846	0.8	1	0.409456	1	Proliferative Myeloid cells
ANP32E	0.596847	0.17	0.098	0.000101803	1	NK-like CD8+ T cells
ANP32E	-0.109651	0.128	0.121	0.0417201	1	CD56bright NK cells
ANP32E	0.163878	0.157	0.127	0.00530385	1	Effector Memory CD8 T cells
ANP32E	0.192628	0.16	0.127	0.554547	1	Activated Effector Memory CD8 T cells
ANP32E	-0.300691	0.087	0.119	0.429322	1	Central Memory CD8 T cells
ANP32E	0.204108	0.253	0.195	0.341318	1	DN T cells
ANP32E	0.219055	0.324	0.256	0.0462215	1	T reg
ANP32E	0.12615	0.186	0.174	0.069078	1	Effector Memory CD4 T cells
ANP32E	0.202472	0.112	0.092	0.0514518	1	Central Memory CD4 T cells
ANP32E	0.476263	0.117	0.076	0.226991	1	Naive CD4 T cells
ANP32E	0.127977	0.191	0.163	0.393418	1	ABCs-like Memory B cells
ANP32E	0.108611	0.113	0.112	0.262878	1	CD69+ Naive B cells
ANP32E	-0.129003	0.778	0.778	0.790761	1	Plasmablasts
ANXA1	0.286062	0.462	0.39	0.00537961	1	MAIT cells
ANXA1	0.279014	0.445	0.383	0.0142404	1	gd T cells
ANXA1	0.693095	0.628	0.452	3.19623e-17	6.12206e-13	Classical Monocytes
ANXA1	0.88725	0.47	0.227	2.55434e-13	4.89258e-09	DC4
ANXA1	-0.670443	0.333	0.595	0.340331	1	Myeloid proliferative
ANXA1	0.549145	0.636	0.549	0.435864	1	Proliferative NK cells
ANXA1	0.175883	0.727	0.538	0.0153212	1	Proliferative T cells
ANXA1	-0.444596	0.4	0.4	0.889272	1	Proliferative Myeloid cells
ANXA1	0.510833	0.502	0.36	1.05512e-11	2.02098e-07	Terminal CD56dimCD16+ NK cells
ANXA1	0.397475	0.468	0.354	2.28918e-05	0.438469	NK-like CD8+ T cells
ANXA1	0.382218	0.403	0.272	7.74205e-16	1.48291e-11	Immature CD56dimCD16+ NK cells
ANXA1	0.160358	0.346	0.27	3.05527e-05	0.585207	Mature CD56dimCD16+ NK cells
ANXA1	0.297651	0.381	0.292	0.00232357	1	CD56bright NK cells
ANXA1	0.492968	0.444	0.315	4.61325e-23	8.83621e-19	Effector Memory CD8 T cells
ANXA1	0.11913	0.362	0.339	0.843561	1	Activated Effector Memory CD8 T cells
ANXA1	0.150874	0.199	0.178	0.718728	1	NKG2C+ Effector Memory CD8 T cells
ANXA1	0.379337	0.483	0.353	0.0726281	1	DN T cells
ANXA1	0.140123	0.448	0.405	0.382023	1	T reg
ANXA1	0.284112	0.574	0.501	4.16699e-09	7.98146e-05	Effector Memory CD4 T cells
ANXA1	0.377694	0.354	0.281	7.8344e-09	0.00015006	Central Memory CD4 T cells
ANXA1	1.52214	0.351	0.152	1.92374e-07	0.00368472	Naive CD4 T cells
ANXA11	-0.607706	0	0.2	0.325349	1	Proliferative Myeloid cells
ANXA2	0.235369	0.128	0.11	0.0823771	1	MAIT cells
ANXA2	0.281969	0.447	0.388	0.00422569	1	Classical Monocytes
ANXA2	0.359973	0.218	0.185	0.696438	1	pDCs
ANXA2	-0.593683	0	0.119	0.214148	1	Myeloid proliferative
ANXA2	-0.897807	0.75	0.713	0.113577	1	Intermediate Monocytes
ANXA2	0.495968	0.761	0.433	9.08168e-06	0.17395	Proliferative T cells
ANXA2	-0.203335	1	0.8	0.475048	1	Proliferative Myeloid cells
ANXA2	0.225167	0.155	0.115	8.67454e-05	1	Immature CD56dimCD16+ NK cells
ANXA2	-0.115129	0.143	0.138	0.00125103	1	Mature CD56dimCD16+ NK cells
ANXA2	0.388766	0.158	0.1	9.90392e-10	1.897e-05	Effector Memory CD8 T cells
ANXA2	0.154743	0.319	0.222	0.00314446	1	Activated Effector Memory CD8 T cells
ANXA2	0.694943	0.157	0.078	0.0902676	1	Central Memory CD8 T cells
ANXA2	0.744122	0.42	0.263	0.00576711	1	DN T cells
ANXA2	0.485501	0.367	0.252	0.000322611	1	T reg
ANXA2	0.243135	0.234	0.195	0.000642368	1	Effector Memory CD4 T cells
ANXA2	0.215398	0.515	0.416	0.00861758	1	Non-switched Memory B cells
ANXA2	0.346625	0.143	0.101	0.0245278	1	Switched Memory B cells
ANXA2	0.378117	0.125	0.075	0.0447667	1	ABCs-like Memory B cells
ANXA2	0.173704	0.889	0.889	0.995824	1	Plasmablasts
ANXA2	-0.291189	0.553	0.596	0.104134	1	Plasma B cells
ANXA2R	0.782151	0.121	0.042	0.324888	1	Proliferative NK cells
ANXA2R	-1.2202	0	0.2	0.325349	1	Proliferative Myeloid cells
ANXA2R	0.548721	0.207	0.15	0.124702	1	DN T cells
ANXA2R	0.130367	0.113	0.072	0.01081	1	T reg
ANXA4	-0.110187	0.101	0.11	0.823149	1	DC4
ANXA4	0.226557	0.148	0.067	0.141442	1	Proliferative T cells
ANXA4	0.284196	0.343	0.238	0.000905132	1	Non-switched Memory B cells
ANXA4	0.233915	0.1	0.073	0.122074	1	Switched Memory B cells
ANXA5	0.24073	0.111	0.086	0.268896	1	MAIT cells
ANXA5	0.440333	0.512	0.405	1.52375e-06	0.029186	Classical Monocytes
ANXA5	0.16085	0.628	0.558	0.0975161	1	DC4
ANXA5	0.339657	0.801	0.751	0.0154291	1	DC2
ANXA5	0.847017	0.333	0.175	0.00442176	1	pDCs
ANXA5	0.611067	0.111	0.095	0.764586	1	Myeloid proliferative
ANXA5	0.428432	0.75	0.62	0.812576	1	Intermediate Monocytes
ANXA5	1.21418	0.333	0.141	0.0497506	1	Proliferative NK cells
ANXA5	0.327201	0.727	0.471	0.000792044	1	Proliferative T cells
ANXA5	-0.64335	0.6	0.8	0.651016	1	Proliferative Myeloid cells
ANXA5	0.441784	0.103	0.063	0.00720767	1	NK-like CD8+ T cells
ANXA5	0.60041	0.132	0.064	1.87361e-16	3.58871e-12	Effector Memory CD8 T cells
ANXA5	0.531371	0.233	0.145	0.0305777	1	Activated Effector Memory CD8 T cells
ANXA5	0.43643	0.299	0.195	0.113742	1	DN T cells
ANXA5	0.377481	0.29	0.209	0.012701	1	T reg
ANXA5	0.275291	0.177	0.144	0.000101574	1	Effector Memory CD4 T cells
ANXA5	0.261621	0.103	0.074	0.00232405	1	Central Memory CD4 T cells
ANXA5	0.192564	0.238	0.17	0.0093662	1	Non-switched Memory B cells
ANXA5	0.279812	0.667	0.722	0.301432	1	Plasmablasts
ANXA6	0.100935	0.133	0.131	0.448391	1	MAIT cells
ANXA6	-0.148476	0.149	0.175	0.314374	1	gd T cells
ANXA6	0.235473	0.191	0.178	0.0653728	1	DC2
ANXA6	-0.372466	0.111	0.19	0.82842	1	Myeloid proliferative
ANXA6	-0.74995	0	0.109	0.452085	1	Intermediate Monocytes
ANXA6	-0.270226	0.523	0.337	1.07083e-05	0.205106	Proliferative T cells
ANXA6	0.403951	0.6	0.4	0.8202	1	Proliferative Myeloid cells
ANXA6	0.283399	0.321	0.244	0.000114929	1	Terminal CD56dimCD16+ NK cells
ANXA6	0.239498	0.199	0.139	1.15724e-11	2.21658e-07	Immature CD56dimCD16+ NK cells
ANXA6	0.134759	0.23	0.207	0.45062	1	Mature CD56dimCD16+ NK cells
ANXA6	0.106885	0.231	0.185	0.00583226	1	CD56bright NK cells
ANXA6	0.131418	0.18	0.17	0.0942605	1	Effector Memory CD8 T cells
ANXA6	0.357604	0.202	0.175	0.180843	1	Activated Effector Memory CD8 T cells
ANXA6	0.26724	0.186	0.151	0.193976	1	NKG2C+ Effector Memory CD8 T cells
ANXA6	-0.356691	0.184	0.203	0.359788	1	DN T cells
ANXA6	0.128651	0.263	0.228	0.43563	1	T reg
ANXA6	0.244935	0.19	0.162	0.000140975	1	Effector Memory CD4 T cells
ANXA6	0.189178	0.119	0.103	0.0219548	1	Central Memory CD4 T cells
ANXA6	-0.292006	0.072	0.122	0.242888	1	Naive CD4 T cells
ANXA6	0.238099	0.123	0.1	0.286606	1	Switched Memory B cells
ANXA6	0.117387	0.137	0.145	0.588221	1	ABCs-like Memory B cells
ANXA6	0.394752	0.108	0.073	0.00224893	1	CD69+ Naive B cells
ANXA7	0.246988	0.104	0.08	0.212609	1	gd T cells
ANXA7	-1.35109	0	0.286	0.0310472	1	Myeloid proliferative
ANXA7	-0.533341	0.25	0.163	0.357744	1	Intermediate Monocytes
ANXA7	-0.106584	0.152	0.197	0.70551	1	Proliferative NK cells
ANXA7	0.583113	0.455	0.221	0.00265317	1	Proliferative T cells
ANXA7	0.366808	0.6	0.6	0.86646	1	Proliferative Myeloid cells
ANXA7	0.234121	0.114	0.084	0.0470321	1	Terminal CD56dimCD16+ NK cells
ANXA7	0.240832	0.117	0.093	0.235264	1	NK-like CD8+ T cells
ANXA7	0.516418	0.165	0.064	0.0120676	1	Central Memory CD8 T cells
ANXA7	0.210674	0.225	0.16	0.0179516	1	T reg
ANXA7	0.110225	0.139	0.13	0.234777	1	Effector Memory CD4 T cells
ANXA7	0.12951	0.221	0.166	0.0288817	1	Non-switched Memory B cells
ANXA7	0.700719	0.361	0.111	0.125895	1	Plasmablasts
AOAH	0.442298	0.122	0.077	0.00725828	1	MAIT cells
AOAH	0.58845	0.135	0.078	0.000183808	1	gd T cells
AOAH	0.163322	0.219	0.187	0.214556	1	Classical Monocytes
AOAH	0.237002	0.216	0.165	0.124544	1	DC4
AOAH	0.139851	0.338	0.309	0.571097	1	DC2
AOAH	0.671886	0.5	0.24	0.511911	1	Intermediate Monocytes
AOAH	-0.237726	0.303	0.408	0.556932	1	Proliferative NK cells
AOAH	0.133141	0.4	0.4	0.983135	1	Proliferative Myeloid cells
AOAH	0.24726	0.368	0.282	4.09741e-06	0.0784818	Terminal CD56dimCD16+ NK cells
AOAH	0.2761	0.202	0.137	4.10124e-11	7.85551e-07	Immature CD56dimCD16+ NK cells
AOAH	0.669306	0.313	0.178	4.59896e-11	8.80884e-07	Mature CD56dimCD16+ NK cells
AOAH	0.286244	0.187	0.118	9.35872e-05	1	CD56bright NK cells
AOAH	0.295758	0.14	0.098	7.92798e-06	0.151853	Effector Memory CD8 T cells
AOAH	0.822159	0.172	0.061	0.000127625	1	Activated Effector Memory CD8 T cells
AOAH	0.420882	0.136	0.09	0.0754256	1	NKG2C+ Effector Memory CD8 T cells
AOPEP	-0.592021	0	0.2	0.325349	1	Proliferative Myeloid cells
AP001462.1	-1.2202	0	0.2	0.325349	1	Proliferative Myeloid cells
AP002026.1	0.137851	0.111	0.024	0.303633	1	Myeloid proliferative
AP002360.1	-0.283085	0	0.111	0.0542688	1	Plasmablasts
AP002490.1	1.14256	0.111	0	0.104342	1	Myeloid proliferative
AP002490.1	-0.39114	0	0.2	0.325349	1	Proliferative Myeloid cells
AP002852.1	0.19502	0.111	0.056	0.777905	1	Plasmablasts
AP1B1	1.35812	0.222	0.024	0.0553477	1	Myeloid proliferative
AP1B1	-0.104493	0.167	0.111	0.252054	1	Plasmablasts
AP1G1	0.236444	0.132	0.071	0.0919918	1	DC2
AP1G1	0.407768	0.111	0.048	0.509444	1	Myeloid proliferative
AP1G1	1.14219	0.25	0.039	0.362332	1	Intermediate Monocytes
AP1G1	0.679936	0.152	0.07	0.378292	1	Proliferative NK cells
AP1G1	-0.38414	0.102	0.077	0.0108909	1	Proliferative T cells
AP1G2	0.697858	0.222	0.19	0.750932	1	Myeloid proliferative
AP1G2	-0.210193	0.091	0.113	0.918404	1	Proliferative NK cells
AP1G2	-0.607706	0	0.2	0.325349	1	Proliferative Myeloid cells
AP1G2	0.217021	0.138	0.105	0.627006	1	DN T cells
AP1G2	0.193733	0.111	0.056	0.779903	1	Plasmablasts
AP1M1	-0.281324	0.102	0.096	0.248193	1	Proliferative T cells
AP1S1	0.22157	0.111	0.048	0.509444	1	Myeloid proliferative
AP1S1	-0.493813	0.2	0.2	1	1	Proliferative Myeloid cells
AP1S1	-0.14024	0.083	0.111	0.779717	1	Plasmablasts
AP1S2	0.129843	0.181	0.152	0.223405	1	Classical Monocytes
AP1S2	0.344621	0.131	0.069	0.00309749	1	DC4
AP1S2	0.530773	0.141	0.052	0.0571438	1	pDCs
AP1S2	-0.431578	0.25	0.202	0.509402	1	Intermediate Monocytes
AP1S2	1.11222	0.2	0	0.325349	1	Proliferative Myeloid cells
AP2A2	0.499513	0.2	0	0.325349	1	Proliferative Myeloid cells
AP2B1	-0.21464	0.096	0.108	0.119238	1	DC2
AP2B1	-0.363481	0.111	0.19	0.838672	1	Myeloid proliferative
AP2B1	0.300399	0.25	0.07	0.347172	1	Intermediate Monocytes
AP2B1	-0.424174	0.121	0.127	0.667573	1	Proliferative NK cells
AP2B1	-0.252684	0.216	0.202	0.209083	1	Proliferative T cells
AP2B1	0.803628	0.6	0.2	0.431221	1	Proliferative Myeloid cells
AP2B1	0.36971	0.126	0.07	1.41707e-06	0.0271425	Terminal CD56dimCD16+ NK cells
AP2B1	0.332904	0.121	0.075	0.406952	1	DN T cells
AP2M1	-0.228943	0.112	0.129	0.0439278	1	Classical Monocytes
AP2M1	-0.149666	0.191	0.258	0.198227	1	DC2
AP2M1	-0.575852	0.09	0.147	0.20368	1	pDCs
AP2M1	-0.687874	0.222	0.31	0.852846	1	Myeloid proliferative
AP2M1	-0.304782	0.25	0.217	0.816466	1	Intermediate Monocytes
AP2M1	-0.125764	0.182	0.225	0.822109	1	Proliferative NK cells
AP2M1	0.12651	0.398	0.202	0.000506444	1	Proliferative T cells
AP2M1	0.251094	0.4	0.4	0.969392	1	Proliferative Myeloid cells
AP2M1	-0.245534	0.084	0.105	0.0932122	1	Terminal CD56dimCD16+ NK cells
AP2M1	0.215712	0.239	0.229	0.0518193	1	Plasma B cells
AP2S1	-0.542209	0.089	0.136	7.61e-06	0.145762	Classical Monocytes
AP2S1	0.176405	0.113	0.091	0.538993	1	DC4
AP2S1	0.345364	0.324	0.201	0.0180901	1	DC2
AP2S1	0.446132	0.115	0.085	0.23601	1	pDCs
AP2S1	0.41678	0.5	0.186	0.250462	1	Intermediate Monocytes
AP2S1	0.742647	0.152	0.085	0.378007	1	Proliferative NK cells
AP2S1	0.645048	0.8	0.4	0.437438	1	Proliferative Myeloid cells
AP2S1	-0.111392	0.102	0.128	0.545956	1	Plasma B cells
AP3B1	1.37527	0.444	0.095	0.0557776	1	Myeloid proliferative
AP3B1	0.197407	0.212	0.169	0.869668	1	Proliferative NK cells
AP3B1	-0.142099	0.193	0.25	0.640119	1	Proliferative T cells
AP3B1	0.14061	0.102	0.077	0.0144436	1	Terminal CD56dimCD16+ NK cells
AP3B1	0.233778	0.126	0.105	0.679908	1	DN T cells
AP3B1	0.215502	0.148	0.085	0.0029882	1	Non-switched Memory B cells
AP3B1	0.179904	0.306	0.278	0.795705	1	Plasmablasts
AP3B1	0.286186	0.173	0.092	0.111983	1	Plasma B cells
AP3D1	0.405898	0.25	0.062	0.360206	1	Intermediate Monocytes
AP3D1	0.320204	0.114	0.029	0.0538664	1	Proliferative T cells
AP3D1	0.644669	0.2	0	0.325349	1	Proliferative Myeloid cells
AP3D1	0.278579	0.139	0.111	0.710256	1	Plasmablasts
AP3M1	-0.265045	0.091	0.127	0.817603	1	Proliferative NK cells
AP3M2	0.266409	0.148	0.067	0.153809	1	Proliferative T cells
AP3S1	-0.618635	0	0.111	0.0542688	1	Plasmablasts
AP3S2	0.224751	0.111	0.056	0.775153	1	Plasmablasts
AP4B1	0.391728	0.2	0	0.325349	1	Proliferative Myeloid cells
AP5B1	-0.607706	0	0.2	0.325349	1	Proliferative Myeloid cells
AP5M1	0.355487	0.139	0.056	0.580885	1	Plasmablasts
APAF1	1.08866	0.2	0	0.325349	1	Proliferative Myeloid cells
APBB1IP	-0.838796	0	0.119	0.214148	1	Myeloid proliferative
APBB1IP	-0.177807	0.182	0.183	0.841576	1	Proliferative T cells
APBB1IP	-0.152458	0.6	0.4	0.684918	1	Proliferative Myeloid cells
APBB1IP	-0.623436	0.04	0.128	0.0140296	1	DN T cells
APBB1IP	0.271079	0.111	0.056	0.658834	1	Plasmablasts
APC	0.763853	0.25	0.062	0.511722	1	Intermediate Monocytes
APC	0.387862	0.121	0.042	0.339423	1	Proliferative NK cells
APEH	0.455874	0.111	0.024	0.303633	1	Myeloid proliferative
APEH	-0.607706	0	0.2	0.325349	1	Proliferative Myeloid cells
APEH	-0.26356	0.056	0.167	0.43458	1	Plasmablasts
APEX1	-0.121105	0.08	0.118	0.00154138	1	MAIT cells
APEX1	-0.249671	0.09	0.112	0.097759	1	Classical Monocytes
APEX1	0.11996	0.116	0.08	0.0338132	1	DC4
APEX1	0.300255	0.256	0.237	0.401877	1	pDCs
APEX1	-0.968207	0.444	0.643	0.336584	1	Myeloid proliferative
APEX1	0.105334	0.386	0.26	0.0441333	1	Proliferative T cells
APEX1	0.440251	1	0.6	0.281646	1	Proliferative Myeloid cells
APEX1	-0.15458	0.103	0.117	0.48258	1	NK-like CD8+ T cells
APEX1	0.292067	0.108	0.07	0.0382581	1	CD56bright NK cells
APEX1	0.401627	0.13	0.073	0.212319	1	Central Memory CD8 T cells
APEX1	-0.107803	0.122	0.147	0.0105863	1	Effector Memory CD4 T cells
APEX1	0.228775	0.314	0.2	3.67486e-06	0.0703884	Non-switched Memory B cells
APEX1	0.365767	0.141	0.104	0.0371806	1	Switched Memory B cells
APEX1	0.236622	0.107	0.085	0.149469	1	CD69+ Naive B cells
APEX1	0.146315	0.472	0.389	0.840367	1	Plasmablasts
APEX1	0.113091	0.211	0.174	0.640929	1	Plasma B cells
APEX2	-1.4237	0	0.6	0.0336617	1	Proliferative Myeloid cells
APEX2	0.363552	0.139	0	0.0577686	1	Plasmablasts
APH1A	-0.635743	0.051	0.137	0.0887126	1	pDCs
APH1A	0.422941	0.111	0.024	0.303633	1	Myeloid proliferative
APH1A	0.140969	0.25	0.07	0.263973	1	Intermediate Monocytes
APH1A	-0.323423	0.114	0.115	0.233463	1	Proliferative T cells
APH1A	-0.919873	0.018	0.108	3.05833e-07	0.00585792	ABCs-like Memory B cells
APH1A	0.330498	0.167	0.111	0.600722	1	Plasmablasts
APH1A	-0.550447	0.074	0.183	0.00122297	1	Plasma B cells
APH1B	0.561096	0.25	0.023	0.1883	1	Intermediate Monocytes
API5	0.466188	0.444	0.143	0.116798	1	Myeloid proliferative
API5	0.485282	0.5	0.109	0.0404528	1	Intermediate Monocytes
API5	0.371648	0.242	0.155	0.566969	1	Proliferative NK cells
API5	0.267667	0.284	0.202	0.375081	1	Proliferative T cells
API5	-0.961079	0.2	0.6	0.439834	1	Proliferative Myeloid cells
API5	0.286972	0.144	0.09	0.349922	1	DN T cells
API5	0.244623	0.129	0.092	0.169567	1	T reg
API5	-0.790338	0.111	0.389	0.0554313	1	Plasmablasts
APIP	0.434632	0.147	0.119	0.0086709	1	DC2
APIP	0.296278	0.25	0.047	0.280187	1	Intermediate Monocytes
APIP	0.397499	0.216	0.106	0.105411	1	Proliferative T cells
APIP	-0.853945	0.2	0.4	0.500193	1	Proliferative Myeloid cells
APIP	-0.169391	0.139	0.167	0.768411	1	Plasmablasts
APLP2	-0.409608	0.169	0.275	0.0435321	1	DC2
APLP2	0.185305	0.5	0.411	0.925413	1	Intermediate Monocytes
APMAP	-0.711146	0.061	0.183	0.211737	1	Proliferative NK cells
APMAP	-0.245031	0.091	0.12	0.0653507	1	Terminal CD56dimCD16+ NK cells
APMAP	-0.562035	0.051	0.12	2.62717e-06	0.0503208	NK-like CD8+ T cells
APMAP	-0.542178	0.088	0.137	0.000218996	1	Mature CD56dimCD16+ NK cells
APOBEC3A	0.41901	0.284	0.195	0.00813252	1	DC4
APOBEC3A	-1.18778	0.25	0.357	0.841052	1	Intermediate Monocytes
APOBEC3B	0.920562	0.4	0	0.11248	1	Proliferative Myeloid cells
APOBEC3C	0.560563	0.222	0.119	0.727748	1	Myeloid proliferative
APOBEC3C	1.15447	0.5	0.062	0.055542	1	Intermediate Monocytes
APOBEC3C	0.473011	0.303	0.211	0.555046	1	Proliferative NK cells
APOBEC3C	0.100621	0.216	0.144	0.222692	1	Proliferative T cells
APOBEC3C	0.834359	0.6	0.2	0.441728	1	Proliferative Myeloid cells
APOBEC3C	0.273853	0.123	0.086	0.00764579	1	Terminal CD56dimCD16+ NK cells
APOBEC3C	-0.166447	0.161	0.165	0.579058	1	DN T cells
APOBEC3C	0.296413	0.116	0.079	0.185713	1	Non-switched Memory B cells
APOBEC3C	0.310314	0.444	0.333	0.670797	1	Plasmablasts
APOBEC3F	0.282728	0.111	0	0.0971113	1	Plasmablasts
APOBEC3G	0.72535	0.182	0.085	0.340819	1	Proliferative NK cells
APOBEC3G	1.12916	0.4	0	0.11248	1	Proliferative Myeloid cells
APOBEC3G	0.237444	0.145	0.105	0.00341442	1	Terminal CD56dimCD16+ NK cells
APOBEC3G	0.325822	0.107	0.065	9.26095e-08	0.00177384	Immature CD56dimCD16+ NK cells
APOBEC3G	0.545041	0.152	0.087	9.82977e-05	1	Mature CD56dimCD16+ NK cells
APOBEC3G	0.76496	0.16	0.056	0.000265072	1	Activated Effector Memory CD8 T cells
APOBEC3G	0.44119	0.103	0.03	0.0212427	1	DN T cells
APOBEC3G	0.249714	0.108	0.061	0.0314845	1	Non-switched Memory B cells
APOBEC3G	-0.269504	0.306	0.333	0.523993	1	Plasmablasts
APOBR	0.489809	0.111	0.048	0.509444	1	Myeloid proliferative
APOBR	1.01262	0.5	0.132	0.224094	1	Intermediate Monocytes
APOBR	0.640381	0.121	0.028	0.179028	1	Proliferative NK cells
APOL1	-0.411756	0.056	0.167	0.357237	1	Plasmablasts
APOL2	0.263153	0.167	0.056	0.475002	1	Plasmablasts
APOL3	-0.808702	0	0.101	0.47471	1	Intermediate Monocytes
APOL3	0.190285	0.136	0.058	0.125282	1	Proliferative T cells
APOL3	1.09723	0.4	0	0.11248	1	Proliferative Myeloid cells
APOL3	0.229234	0.109	0.083	0.641379	1	DN T cells
APOL3	-0.528339	0.111	0.222	0.375863	1	Plasmablasts
APOL6	0.376173	0.137	0.078	0.0176587	1	DC4
APOL6	0.16045	0.111	0.048	0.509444	1	Myeloid proliferative
APOL6	-0.195528	0.25	0.14	0.42831	1	Intermediate Monocytes
APOL6	-0.698998	0.061	0.155	0.360837	1	Proliferative NK cells
APOL6	0.109516	0.17	0.163	0.98274	1	Proliferative T cells
APOL6	-0.200344	0.13	0.139	0.00337885	1	Terminal CD56dimCD16+ NK cells
APOL6	0.211391	0.121	0.12	0.991273	1	DN T cells
APOL6	0.211785	0.131	0.092	0.121551	1	T reg
APOO	-0.243718	0.111	0.222	0.55361	1	Plasmablasts
APOOL	0.448919	0.111	0	0.104342	1	Myeloid proliferative
APOOL	0.535909	0.25	0.039	0.292003	1	Intermediate Monocytes
APOOL	0.252104	0.167	0.111	0.768341	1	Plasmablasts
APP	-0.382281	0.282	0.365	0.231691	1	pDCs
APP	0.87218	0.111	0	0.104342	1	Myeloid proliferative
APPL1	-0.651807	0.111	0.119	0.802794	1	Myeloid proliferative
APPL1	-0.423159	0.061	0.113	0.662131	1	Proliferative NK cells
APPL1	-0.164404	0.063	0.101	0.428768	1	Plasma B cells
APRT	-0.588072	0.045	0.108	5.54592e-97	1.06227e-92	Naive CD4 T cells
APRT	-0.643635	0.05	0.128	2.44464e-41	4.68246e-37	Naive CD8 T cells
APRT	-0.201535	0.082	0.123	0.00556908	1	MAIT cells
APRT	-0.737808	0.044	0.127	7.87069e-09	0.000150755	gd T cells
APRT	-0.520793	0.066	0.178	0.00287131	1	DC2
APRT	-0.818063	0.064	0.166	0.0164188	1	pDCs
APRT	0.385102	0.222	0.119	0.741018	1	Myeloid proliferative
APRT	-0.172606	0.25	0.186	0.780997	1	Intermediate Monocytes
APRT	-0.663796	0.114	0.183	0.0228837	1	Proliferative T cells
APRT	0.674095	0.4	0.2	0.500193	1	Proliferative Myeloid cells
APRT	-0.654612	0.058	0.125	6.98477e-06	0.133786	NK-like CD8+ T cells
APRT	-0.50347	0.055	0.104	7.55422e-11	1.44694e-06	Effector Memory CD8 T cells
APRT	-0.824306	0.055	0.13	0.00487395	1	Activated Effector Memory CD8 T cells
APRT	-0.124072	0.096	0.115	0.795682	1	Central Memory CD8 T cells
APRT	-0.650767	0.075	0.165	0.0306435	1	DN T cells
APRT	-0.744689	0.08	0.177	4.71867e-06	0.0903815	T reg
APRT	-0.618975	0.083	0.178	1.9561e-24	3.74671e-20	Effector Memory CD4 T cells
APRT	-0.675289	0.063	0.15	3.21963e-21	6.16688e-17	Central Memory CD4 T cells
APRT	-0.482241	0.081	0.144	0.2153	1	Naive CD4 T cells
APRT	-0.680559	0.073	0.153	7.55257e-05	1	Non-switched Memory B cells
APRT	-0.701582	0.04	0.123	4.03798e-05	0.773434	ABCs-like Memory B cells
APRT	-0.426227	0.111	0.167	0.488864	1	Plasmablasts
APRT	-0.513099	0.102	0.174	0.0158243	1	Plasma B cells
APTX	0.453189	0.111	0.048	0.509444	1	Myeloid proliferative
APTX	0.99299	0.25	0.031	0.315555	1	Intermediate Monocytes
APTX	0.243598	0.121	0.07	0.680827	1	Proliferative NK cells
APTX	-0.41919	0.057	0.106	0.196052	1	Proliferative T cells
APTX	-0.247189	0.194	0.222	0.630891	1	Plasmablasts
AQP3	-0.323558	0.102	0.125	0.344988	1	Proliferative T cells
AQP3	0.499513	0.2	0	0.325349	1	Proliferative Myeloid cells
AQP3	-0.385503	0.086	0.126	0.0565674	1	T reg
AQP3	-0.604007	0.045	0.108	1.79864e-18	3.44511e-14	Effector Memory CD4 T cells
AQP3	-0.851913	0.167	0.389	0.0539654	1	Plasmablasts
AQP3	-0.924199	0.137	0.312	2.47909e-05	0.474845	Plasma B cells
AQR	0.520572	0.121	0.056	0.499771	1	Proliferative NK cells
AQR	0.28447	0.159	0.096	0.34267	1	Proliferative T cells
AQR	0.907155	0.4	0	0.11248	1	Proliferative Myeloid cells
AQR	0.515684	0.139	0	0.0577686	1	Plasmablasts
ARAF	0.603132	0.111	0.048	0.509444	1	Myeloid proliferative
ARAF	0.640331	0.25	0.031	0.289219	1	Intermediate Monocytes
ARAF	-0.630598	0.2	0.4	0.500193	1	Proliferative Myeloid cells
ARAP1	0.443773	0.111	0.024	0.303633	1	Myeloid proliferative
ARAP2	0.644669	0.2	0	0.325349	1	Proliferative Myeloid cells
ARAP2	0.179271	0.109	0.12	0.197597	1	DN T cells
ARCN1	0.154448	0.14	0.099	0.354071	1	DC2
ARCN1	-0.948034	0	0.119	0.214148	1	Myeloid proliferative
ARCN1	-0.635453	0.03	0.113	0.305996	1	Proliferative NK cells
ARCN1	-0.116846	0.113	0.121	0.584071	1	T reg
ARCN1	0.159241	0.218	0.147	0.199192	1	Plasma B cells
AREG	-0.454892	0.221	0.261	0.47177	1	DC2
AREG	0.87218	0.111	0	0.104342	1	Myeloid proliferative
AREG	0.918004	0.25	0.023	0.236691	1	Intermediate Monocytes
AREG	-2.07621	0	0.4	0.11248	1	Proliferative Myeloid cells
AREL1	0.557427	0.25	0.023	0.167742	1	Intermediate Monocytes
ARF1	-0.521591	0.114	0.197	7.108e-05	1	MAIT cells
ARF1	-0.124643	0.121	0.147	0.276704	1	gd T cells
ARF1	-0.275715	0.157	0.185	0.0444484	1	Classical Monocytes
ARF1	-0.351479	0.186	0.254	0.0539233	1	DC4
ARF1	-0.555649	0.192	0.294	0.184075	1	pDCs
ARF1	0.174878	0.111	0.19	0.573713	1	Myeloid proliferative
ARF1	0.494964	0.5	0.341	0.805767	1	Intermediate Monocytes
ARF1	-0.355441	0.152	0.268	0.330281	1	Proliferative NK cells
ARF1	-0.240082	0.398	0.288	0.000608826	1	Proliferative T cells
ARF1	0.224125	0.6	0.4	0.821489	1	Proliferative Myeloid cells
ARF1	-0.436217	0.14	0.187	0.000128972	1	Terminal CD56dimCD16+ NK cells
ARF1	-0.582114	0.145	0.217	6.73015e-06	0.128909	NK-like CD8+ T cells
ARF1	-0.196225	0.109	0.111	2.63049e-06	0.0503844	Immature CD56dimCD16+ NK cells
ARF1	-0.25089	0.149	0.169	0.0163024	1	Mature CD56dimCD16+ NK cells
ARF1	-0.314722	0.118	0.156	0.000163355	1	Effector Memory CD8 T cells
ARF1	-0.332089	0.107	0.164	0.0210395	1	NKG2C+ Effector Memory CD8 T cells
ARF1	-0.298632	0.149	0.203	0.430238	1	DN T cells
ARF1	-0.361954	0.158	0.217	0.0174352	1	T reg
ARF1	-0.272756	0.126	0.18	4.28585e-08	0.000820912	Effector Memory CD4 T cells
ARF1	-0.233767	0.082	0.119	5.21202e-06	0.0998311	Central Memory CD4 T cells
ARF1	0.221306	0.117	0.099	0.841604	1	Naive CD4 T cells
ARF1	-0.196108	0.157	0.176	0.220315	1	Non-switched Memory B cells
ARF1	-0.381729	0.065	0.109	0.00521099	1	Switched Memory B cells
ARF1	-0.115087	0.103	0.145	0.0524921	1	ABCs-like Memory B cells
ARF1	-0.324954	0.556	0.667	0.596082	1	Plasmablasts
ARF1	-0.285972	0.394	0.413	0.0463577	1	Plasma B cells
ARF3	-0.506523	0	0.119	0.214148	1	Myeloid proliferative
ARF3	-0.592021	0	0.2	0.325349	1	Proliferative Myeloid cells
ARF3	-0.352903	0	0.111	0.0542688	1	Plasmablasts
ARF4	-0.115233	0.095	0.11	0.618221	1	MAIT cells
ARF4	-0.123097	0.14	0.141	0.360254	1	DC4
ARF4	0.126515	0.111	0.143	0.865949	1	Myeloid proliferative
ARF4	1.14024	0.75	0.171	0.0345745	1	Intermediate Monocytes
ARF4	-0.749588	0.091	0.197	0.279208	1	Proliferative NK cells
ARF4	0.394073	0.307	0.144	0.0220696	1	Proliferative T cells
ARF4	-0.519143	0.6	0.6	0.736127	1	Proliferative Myeloid cells
ARF4	0.610749	0.104	0.037	0.0504544	1	Central Memory CD8 T cells
ARF4	0.192684	0.144	0.135	0.321261	1	DN T cells
ARF4	0.423693	0.778	0.556	0.236248	1	Plasmablasts
ARF4	0.411752	0.673	0.514	0.00656787	1	Plasma B cells
ARF4-AS1	-0.27293	0.028	0.111	0.233814	1	Plasmablasts
ARF5	-0.288867	0.096	0.144	0.332396	1	DC2
ARF5	-0.51117	0.25	0.171	0.299208	1	Intermediate Monocytes
ARF5	-0.607706	0	0.2	0.325349	1	Proliferative Myeloid cells
ARF5	-0.121181	0.056	0.111	0.764724	1	Plasmablasts
ARF6	-0.176593	0.088	0.11	0.582293	1	DC2
ARF6	1.41331	0.25	0.085	0.375682	1	Intermediate Monocytes
ARF6	-0.160945	0.125	0.087	0.08842	1	Proliferative T cells
ARF6	0.658059	0.8	0.4	0.436027	1	Proliferative Myeloid cells
ARFGAP1	0.644669	0.2	0	0.325349	1	Proliferative Myeloid cells
ARFGAP2	0.100436	0.11	0.093	0.857469	1	DC2
ARFGAP2	-0.839387	0	0.116	0.430675	1	Intermediate Monocytes
ARFGAP2	-0.270915	0.091	0.225	0.077701	1	Proliferative NK cells
ARFGAP2	-0.458122	0.182	0.192	0.0852059	1	Proliferative T cells
ARFGAP2	-0.467461	0.6	0.6	0.884333	1	Proliferative Myeloid cells
ARFGAP2	-0.178579	0.119	0.128	0.0477254	1	Non-switched Memory B cells
ARFGAP2	0.57007	0.333	0.111	0.180578	1	Plasmablasts
ARFGAP3	0.179304	0.179	0.137	0.662152	1	pDCs
ARFGAP3	0.294144	0.111	0.071	0.913112	1	Myeloid proliferative
ARFGAP3	0.304806	0.25	0.101	0.488356	1	Intermediate Monocytes
ARFGAP3	-0.439063	0.159	0.144	0.0566515	1	Proliferative T cells
ARFGAP3	-1.12538	0.2	0.4	0.500193	1	Proliferative Myeloid cells
ARFGAP3	-0.249132	0.25	0.333	0.650335	1	Plasmablasts
ARFGAP3	0.1782	0.363	0.284	0.279689	1	Plasma B cells
ARFGEF1	0.253529	0.2	0.2	1	1	Proliferative Myeloid cells
ARFGEF2	0.391728	0.2	0	0.325349	1	Proliferative Myeloid cells
ARFIP1	0.174458	0.111	0.056	0.771892	1	Plasmablasts
ARGLU1	-0.325978	0.074	0.142	0.0893213	1	DC2
ARGLU1	-1.03726	0	0.14	0.372826	1	Intermediate Monocytes
ARGLU1	0.655459	0.182	0.056	0.153345	1	Proliferative NK cells
ARGLU1	-0.643634	0.159	0.192	0.082534	1	Proliferative T cells
ARGLU1	-0.583455	0.2	0.6	0.433055	1	Proliferative Myeloid cells
ARGLU1	0.234822	0.121	0.098	0.635422	1	DN T cells
ARGLU1	-0.365496	0.113	0.15	0.0153875	1	T reg
ARGLU1	-0.505945	0.058	0.12	0.00596231	1	ABCs-like Memory B cells
ARGLU1	-0.154652	0.194	0.222	0.82594	1	Plasmablasts
ARGLU1	-0.15396	0.109	0.156	0.420969	1	Plasma B cells
ARHGAP1	0.499513	0.2	0	0.325349	1	Proliferative Myeloid cells
ARHGAP11A	0.699487	0.2	0	0.325349	1	Proliferative Myeloid cells
ARHGAP12	-0.324825	0	0.111	0.0542688	1	Plasmablasts
ARHGAP15	0.161803	0.126	0.114	7.86596e-08	0.00150665	Naive CD4 T cells
ARHGAP15	0.335132	0.148	0.115	2.33428e-11	4.47108e-07	Naive CD8 T cells
ARHGAP15	0.126031	0.115	0.117	0.125337	1	gd T cells
ARHGAP15	0.423288	0.169	0.091	0.0555922	1	DC2
ARHGAP15	-0.153461	0.09	0.109	0.863667	1	pDCs
ARHGAP15	0.600552	0.111	0.143	0.610749	1	Myeloid proliferative
ARHGAP15	0.334676	0.398	0.231	0.0226337	1	Proliferative T cells
ARHGAP15	0.372206	0.143	0.086	4.0335e-06	0.0772576	Terminal CD56dimCD16+ NK cells
ARHGAP15	0.249329	0.165	0.114	0.00787117	1	CD56bright NK cells
ARHGAP15	0.195898	0.148	0.128	0.886287	1	Central Memory CD8 T cells
ARHGAP15	0.251143	0.247	0.195	0.558598	1	DN T cells
ARHGAP15	0.182248	0.293	0.261	0.00645465	1	Effector Memory CD4 T cells
ARHGAP15	0.256047	0.187	0.149	0.00113797	1	Central Memory CD4 T cells
ARHGAP15	0.201407	0.186	0.126	0.0118781	1	Non-switched Memory B cells
ARHGAP15	0.175146	0.105	0.08	0.096773	1	Switched Memory B cells
ARHGAP15	0.14433	0.119	0.105	0.74377	1	ABCs-like Memory B cells
ARHGAP15	0.233332	0.25	0.111	0.306114	1	Plasmablasts
ARHGAP15	0.151312	0.19	0.147	0.426755	1	Plasma B cells
ARHGAP17	1.24812	0.111	0.024	0.303633	1	Myeloid proliferative
ARHGAP18	0.945176	0.25	0.07	0.537949	1	Intermediate Monocytes
ARHGAP18	0.117398	0.121	0.099	0.896526	1	Proliferative NK cells
ARHGAP18	0.356354	0.125	0.048	0.131827	1	Proliferative T cells
ARHGAP18	-0.82847	0.2	0.2	1	1	Proliferative Myeloid cells
ARHGAP18	-0.327849	0.028	0.111	0.233814	1	Plasmablasts
ARHGAP19	1.09961	0.111	0.024	0.303633	1	Myeloid proliferative
ARHGAP19	0.331661	0.239	0.125	0.113688	1	Proliferative T cells
ARHGAP19	-1.02588	0.2	0.6	0.420324	1	Proliferative Myeloid cells
ARHGAP19	-0.186508	0.222	0.278	0.773925	1	Plasmablasts
ARHGAP22	1.43147	0.25	0	0.018485	1	Intermediate Monocytes
ARHGAP24	-0.607706	0	0.2	0.325349	1	Proliferative Myeloid cells
ARHGAP24	0.201617	0.267	0.172	2.07581e-05	0.397601	Non-switched Memory B cells
ARHGAP24	-0.147989	0.111	0.122	0.34598	1	CD69+ Naive B cells
ARHGAP25	0.257751	0.111	0.095	0.939951	1	Myeloid proliferative
ARHGAP25	1.23598	0.5	0.047	0.0360893	1	Intermediate Monocytes
ARHGAP25	0.159353	0.121	0.07	0.657947	1	Proliferative NK cells
ARHGAP25	0.699487	0.2	0	0.325349	1	Proliferative Myeloid cells
ARHGAP25	0.320168	0.143	0.088	5.66196e-06	0.108449	Terminal CD56dimCD16+ NK cells
ARHGAP25	0.592369	0.123	0.062	0.0381953	1	Activated Effector Memory CD8 T cells
ARHGAP25	1.01826	0.218	0.09	0.00120113	1	DN T cells
ARHGAP25	-0.116982	0.098	0.114	0.526065	1	Switched Memory B cells
ARHGAP25	-0.275587	0.161	0.192	0.137726	1	ABCs-like Memory B cells
ARHGAP25	0.402068	0.139	0	0.0577686	1	Plasmablasts
ARHGAP26	0.273824	0.101	0.065	0.0135475	1	Classical Monocytes
ARHGAP26	-0.67612	0	0.101	0.47471	1	Intermediate Monocytes
ARHGAP30	-0.272651	0.124	0.142	0.0364807	1	Classical Monocytes
ARHGAP30	-0.126834	0.165	0.171	0.504384	1	DC4
ARHGAP30	0.202841	0.243	0.201	0.45418	1	DC2
ARHGAP30	0.486273	0.115	0.057	0.257412	1	pDCs
ARHGAP30	0.45497	0.111	0.024	0.303633	1	Myeloid proliferative
ARHGAP30	-1.30268	0	0.209	0.242457	1	Intermediate Monocytes
ARHGAP30	0.811332	0.152	0.056	0.206456	1	Proliferative NK cells
ARHGAP30	-0.295289	0.239	0.212	0.309757	1	Proliferative T cells
ARHGAP30	0.253529	0.2	0.2	1	1	Proliferative Myeloid cells
ARHGAP30	-0.42762	0.092	0.158	0.199457	1	DN T cells
ARHGAP30	0.293167	0.116	0.067	0.0309741	1	Non-switched Memory B cells
ARHGAP30	0.435233	0.222	0.056	0.243115	1	Plasmablasts
ARHGAP30	0.19872	0.109	0.083	0.181452	1	Plasma B cells
ARHGAP31	0.297361	0.111	0	0.0971113	1	Plasmablasts
ARHGAP33	0.660736	0.2	0	0.325349	1	Proliferative Myeloid cells
ARHGAP35	0.71531	0.111	0.024	0.303633	1	Myeloid proliferative
ARHGAP35	-0.607706	0	0.2	0.325349	1	Proliferative Myeloid cells
ARHGAP45	0.391728	0.2	0	0.325349	1	Proliferative Myeloid cells
ARHGAP5	0.101234	0.125	0.096	0.555782	1	DC2
ARHGAP5	1.01669	0.333	0.071	0.143638	1	Myeloid proliferative
ARHGAP5	0.480104	0.25	0.039	0.301927	1	Intermediate Monocytes
ARHGAP5	0.754033	0.152	0.028	0.0777727	1	Proliferative NK cells
ARHGAP5	0.660736	0.2	0	0.325349	1	Proliferative Myeloid cells
ARHGAP9	1.13624	0.222	0	0.0127397	1	Myeloid proliferative
ARHGAP9	0.409548	0.25	0.031	0.188053	1	Intermediate Monocytes
ARHGAP9	-0.329542	0.091	0.155	0.627523	1	Proliferative NK cells
ARHGAP9	-0.155757	0.114	0.077	0.176852	1	Proliferative T cells
ARHGAP9	-0.607706	0	0.2	0.325349	1	Proliferative Myeloid cells
ARHGAP9	-0.262459	0.113	0.144	0.0415729	1	Terminal CD56dimCD16+ NK cells
ARHGAP9	-0.368769	0.096	0.103	2.79751e-07	0.00535835	Mature CD56dimCD16+ NK cells
ARHGAP9	0.305585	0.126	0.083	0.0414495	1	CD56bright NK cells
ARHGDIA	-0.585442	0.072	0.131	0.000246843	1	MAIT cells
ARHGDIA	-0.757709	0.033	0.102	1.20059e-07	0.00229961	gd T cells
ARHGDIA	-0.275968	0.089	0.108	0.0625168	1	Classical Monocytes
ARHGDIA	-0.550512	0.064	0.118	0.173327	1	pDCs
ARHGDIA	0.306334	0.111	0.024	0.303633	1	Myeloid proliferative
ARHGDIA	0.562898	0.5	0.202	0.320489	1	Intermediate Monocytes
ARHGDIA	-0.588646	0.121	0.155	0.565075	1	Proliferative NK cells
ARHGDIA	-0.986184	0.193	0.279	0.0207691	1	Proliferative T cells
ARHGDIA	-0.108451	0.1	0.107	0.416707	1	Terminal CD56dimCD16+ NK cells
ARHGDIA	-0.717852	0.053	0.107	7.73362e-06	0.14813	NK-like CD8+ T cells
ARHGDIA	-0.75423	0.074	0.134	0.0140677	1	Activated Effector Memory CD8 T cells
ARHGDIA	-0.223665	0.142	0.15	0.110513	1	T reg
ARHGDIA	-0.37321	0.074	0.118	1.58495e-07	0.00303581	Effector Memory CD4 T cells
ARHGDIA	-0.367198	0.081	0.12	0.00770777	1	Non-switched Memory B cells
ARHGDIA	-0.694302	0.046	0.125	0.000184374	1	ABCs-like Memory B cells
ARHGDIA	-0.378926	0.278	0.333	0.308313	1	Plasmablasts
ARHGDIA	-0.415518	0.116	0.193	0.0286252	1	Plasma B cells
ARHGDIB	0.10462	0.606	0.62	7.45574e-30	1.42807e-25	Naive CD4 T cells
ARHGDIB	0.182243	0.573	0.503	0.00959134	1	Classical Monocytes
ARHGDIB	-0.244345	0.808	0.827	6.24664e-05	1	DC4
ARHGDIB	0.291532	0.526	0.521	0.19354	1	pDCs
ARHGDIB	-1.02252	0.556	0.857	0.0978574	1	Myeloid proliferative
ARHGDIB	0.353128	1	0.767	0.427079	1	Intermediate Monocytes
ARHGDIB	-0.14658	0.879	0.859	0.366222	1	Proliferative NK cells
ARHGDIB	0.277449	0.989	0.865	0.00118264	1	Proliferative T cells
ARHGDIB	-0.457527	1	1	0.987099	1	Proliferative Myeloid cells
ARHGDIB	-0.115445	0.705	0.718	0.0127752	1	Terminal CD56dimCD16+ NK cells
ARHGDIB	-0.135688	0.61	0.566	3.84436e-13	7.36349e-09	Immature CD56dimCD16+ NK cells
ARHGDIB	-0.112849	0.664	0.635	1.77588e-05	0.340152	Mature CD56dimCD16+ NK cells
ARHGDIB	0.241159	0.685	0.623	0.0306177	1	NKG2C+ Effector Memory CD8 T cells
ARHGDIB	0.365986	0.983	0.955	0.00155887	1	DN T cells
ARHGDIB	0.228714	0.917	0.859	0.000166293	1	T reg
ARHGDIB	0.126957	0.681	0.673	0.000368679	1	Central Memory CD4 T cells
ARHGDIB	-0.137465	0.631	0.722	0.203919	1	Naive CD4 T cells
ARHGDIB	0.143042	0.86	0.749	0.00010866	1	Non-switched Memory B cells
ARHGDIB	0.203163	0.61	0.544	0.0153148	1	Switched Memory B cells
ARHGDIB	0.129902	0.469	0.456	0.281279	1	Naive B cells
ARHGDIB	0.294015	0.553	0.502	0.0621296	1	ABCs-like Memory B cells
ARHGDIB	0.288221	0.575	0.534	0.000119243	1	CD69+ Naive B cells
ARHGDIB	-0.273803	0.754	0.771	0.227428	1	Plasma B cells
ARHGEF1	0.184072	0.25	0.062	0.364121	1	Intermediate Monocytes
ARHGEF1	-0.997724	0.034	0.135	0.00799529	1	Proliferative T cells
ARHGEF1	-0.776372	0.024	0.101	1.11004e-06	0.0212617	T reg
ARHGEF10L	1.08764	0.25	0.039	0.371472	1	Intermediate Monocytes
ARHGEF2	0.186094	0.11	0.068	0.322836	1	DC2
ARHGEF2	0.609578	0.115	0.038	0.0652623	1	pDCs
ARHGEF2	0.699102	0.222	0.048	0.306841	1	Myeloid proliferative
ARHGEF2	0.167232	0.108	0.061	0.00574858	1	Non-switched Memory B cells
ARHGEF3	0.294929	0.188	0.124	4.07749e-06	0.0781003	Terminal CD56dimCD16+ NK cells
ARHGEF3	0.278731	0.1	0.066	0.0530838	1	NK-like CD8+ T cells
ARHGEF3	0.599023	0.107	0.048	6.85286e-06	0.13126	Mature CD56dimCD16+ NK cells
ARHGEF3	0.39343	0.104	0.065	8.13552e-07	0.0155828	Effector Memory CD8 T cells
ARHGEF3	0.210775	0.111	0.081	0.00059395	1	Effector Memory CD4 T cells
ARHGEF3	-0.122005	0.083	0.111	0.905661	1	Plasmablasts
ARHGEF38	0.391728	0.2	0	0.325349	1	Proliferative Myeloid cells
ARHGEF40	0.430109	0.25	0.039	0.261608	1	Intermediate Monocytes
ARHGEF5	0.391728	0.2	0	0.325349	1	Proliferative Myeloid cells
ARHGEF6	0.18953	0.104	0.09	0.373753	1	MAIT cells
ARHGEF6	0.85859	0.222	0.095	0.565996	1	Myeloid proliferative
ARHGEF6	0.587611	0.5	0.171	0.242876	1	Intermediate Monocytes
ARHGEF6	0.112769	0.273	0.169	0.344728	1	Proliferative NK cells
ARHGEF6	0.21267	0.2	0.4	0.500193	1	Proliferative Myeloid cells
ARHGEF6	0.107407	0.117	0.097	0.162724	1	Terminal CD56dimCD16+ NK cells
ARHGEF6	0.295877	0.121	0.087	0.0631211	1	NK-like CD8+ T cells
ARHGEF6	0.847393	0.166	0.084	0.0030651	1	Activated Effector Memory CD8 T cells
ARHGEF6	-0.321194	0.07	0.101	0.625845	1	Central Memory CD8 T cells
ARHGEF6	0.171749	0.31	0.248	0.471478	1	DN T cells
ARHGEF6	0.204574	0.255	0.194	0.0511646	1	T reg
ARHGEF6	0.29659	0.138	0.107	3.48058e-05	0.66667	Effector Memory CD4 T cells
ARHGEF6	0.259656	0.154	0.081	0.000284431	1	Non-switched Memory B cells
ARHGEF6	0.634315	0.222	0	0.0118752	1	Plasmablasts
ARHGEF7	0.437406	0.125	0.019	0.0107432	1	Proliferative T cells
ARHGEF9	0.302948	0.111	0.048	0.509444	1	Myeloid proliferative
ARHGEF9	-0.39114	0	0.2	0.325349	1	Proliferative Myeloid cells
ARID1A	0.109996	0.104	0.083	0.218132	1	Classical Monocytes
ARID1A	-0.219523	0.096	0.147	0.298087	1	DC2
ARID1A	0.120703	0.103	0.076	0.764222	1	pDCs
ARID1A	0.100437	0.111	0.119	0.960369	1	Myeloid proliferative
ARID1A	-1.15026	0	0.155	0.338856	1	Intermediate Monocytes
ARID1A	0.598213	0.212	0.113	0.380581	1	Proliferative NK cells
ARID1A	0.340223	0.239	0.096	0.0159739	1	Proliferative T cells
ARID1A	-0.199025	0.2	0.2	1	1	Proliferative Myeloid cells
ARID1A	0.138601	0.122	0.078	0.0162821	1	Non-switched Memory B cells
ARID1A	-0.177216	0.111	0.167	0.832718	1	Plasmablasts
ARID1B	0.229506	0.154	0.1	0.404932	1	pDCs
ARID1B	0.187273	0.222	0.095	0.560267	1	Myeloid proliferative
ARID1B	0.397516	0.25	0.062	0.37509	1	Intermediate Monocytes
ARID1B	0.101523	0.148	0.058	0.0335148	1	Proliferative T cells
ARID1B	0.269596	0.2	0.2	1	1	Proliferative Myeloid cells
ARID1B	-0.32037	0.028	0.111	0.233814	1	Plasmablasts
ARID1B	-0.113099	0.099	0.101	0.355552	1	Plasma B cells
ARID2	1.32729	0.222	0	0.0127397	1	Myeloid proliferative
ARID2	-0.493813	0.2	0.2	1	1	Proliferative Myeloid cells
ARID4A	0.709388	0.5	0.07	0.0255383	1	Intermediate Monocytes
ARID4A	0.153312	0.114	0.087	0.744318	1	Proliferative T cells
ARID4A	1.08866	0.2	0	0.325349	1	Proliferative Myeloid cells
ARID4A	-0.393992	0.052	0.105	0.213732	1	DN T cells
ARID4A	-0.106814	0.06	0.101	0.375258	1	Plasma B cells
ARID4B	-0.32873	0.067	0.106	0.0316863	1	MAIT cells
ARID4B	0.289455	0.14	0.102	0.137987	1	DC2
ARID4B	-0.888285	0	0.124	0.410382	1	Intermediate Monocytes
ARID4B	0.468605	0.152	0.085	0.537112	1	Proliferative NK cells
ARID4B	-0.99024	0.136	0.279	0.00406667	1	Proliferative T cells
ARID4B	0.644669	0.2	0	0.325349	1	Proliferative Myeloid cells
ARID4B	-0.2529	0.103	0.126	0.239875	1	NK-like CD8+ T cells
ARID4B	0.199844	0.117	0.102	0.605502	1	Activated Effector Memory CD8 T cells
ARID4B	-0.106098	0.085	0.101	0.0684317	1	Effector Memory CD4 T cells
ARID4B	-0.335893	0.082	0.103	0.0680983	1	ABCs-like Memory B cells
ARID5A	0.553885	0.111	0	0.104342	1	Myeloid proliferative
ARID5B	0.578747	0.103	0.059	3.0074e-61	5.76038e-57	Naive CD4 T cells
ARID5B	-0.870514	0	0.119	0.214148	1	Myeloid proliferative
ARID5B	0.225329	0.127	0.098	0.0842724	1	Terminal CD56dimCD16+ NK cells
ARID5B	0.43803	0.164	0.085	1.7769e-06	0.0340348	NK-like CD8+ T cells
ARID5B	0.182258	0.134	0.107	0.00807404	1	Effector Memory CD8 T cells
ARID5B	0.249593	0.19	0.148	0.438743	1	Activated Effector Memory CD8 T cells
ARID5B	0.298356	0.408	0.286	0.000125736	1	T reg
ARID5B	0.240774	0.226	0.193	0.00167035	1	Effector Memory CD4 T cells
ARID5B	0.41695	0.182	0.133	4.98912e-07	0.00955615	Central Memory CD4 T cells
ARID5B	0.2299	0.153	0.087	0.056759	1	Naive CD4 T cells
ARID5B	-0.310647	0.247	0.253	0.000645098	1	Non-switched Memory B cells
ARID5B	-0.178469	0.162	0.189	0.172469	1	CD69+ Naive B cells
ARID5B	0.137024	0.194	0.167	0.956233	1	Plasmablasts
ARID5B	-0.126228	0.162	0.193	0.689582	1	Plasma B cells
ARIH1	-1.2202	0	0.2	0.325349	1	Proliferative Myeloid cells
ARIH2	0.28343	0.222	0.119	0.726096	1	Myeloid proliferative
ARIH2	-0.895318	0	0.124	0.410382	1	Intermediate Monocytes
ARIH2	-0.211251	0.056	0.111	0.731599	1	Plasmablasts
ARL1	0.68737	0.25	0.023	0.239741	1	Intermediate Monocytes
ARL1	-0.720685	0.2	0.2	1	1	Proliferative Myeloid cells
ARL14EP	1.58065	0.333	0.095	0.122652	1	Myeloid proliferative
ARL14EP	0.34929	0.103	0.053	0.257637	1	DN T cells
ARL14EP	0.329152	0.194	0.056	0.324465	1	Plasmablasts
ARL14EP	-0.204924	0.106	0.138	0.414171	1	Plasma B cells
ARL15	0.644669	0.2	0	0.325349	1	Proliferative Myeloid cells
ARL2	1.0392	0.111	0.048	0.509444	1	Myeloid proliferative
ARL2	0.39012	0.2	0.2	1	1	Proliferative Myeloid cells
ARL2BP	0.509664	0.25	0.039	0.255072	1	Intermediate Monocytes
ARL2BP	0.37258	0.102	0	0.000237227	1	Proliferative T cells
ARL4A	0.542688	0.111	0	0.104342	1	Myeloid proliferative
ARL4A	0.506705	0.25	0.039	0.278221	1	Intermediate Monocytes
ARL4C	-0.276195	0.256	0.327	0.0112137	1	MAIT cells
ARL4C	-0.298828	0.182	0.235	0.0302571	1	gd T cells
ARL4C	-0.250991	0.085	0.107	0.117908	1	Classical Monocytes
ARL4C	-0.208736	0.404	0.479	0.333322	1	DC2
ARL4C	-0.177555	0.167	0.171	0.73518	1	pDCs
ARL4C	0.647149	0.25	0.194	0.604657	1	Intermediate Monocytes
ARL4C	-0.94249	0.227	0.365	0.00485389	1	Proliferative T cells
ARL4C	-1.11029	0	0.4	0.11248	1	Proliferative Myeloid cells
ARL4C	-0.1051	0.251	0.248	0.0562971	1	Terminal CD56dimCD16+ NK cells
ARL4C	-0.190182	0.208	0.223	0.315176	1	NK-like CD8+ T cells
ARL4C	-0.30923	0.179	0.181	2.78194e-15	5.32853e-11	Immature CD56dimCD16+ NK cells
ARL4C	-0.257287	0.238	0.244	3.75091e-06	0.0718448	Mature CD56dimCD16+ NK cells
ARL4C	0.119087	0.218	0.193	0.341125	1	CD56bright NK cells
ARL4C	-0.193976	0.177	0.198	0.0153077	1	Effector Memory CD8 T cells
ARL4C	-0.233675	0.151	0.179	0.432532	1	NKG2C+ Effector Memory CD8 T cells
ARL4C	-0.32274	0.096	0.128	0.638174	1	Central Memory CD8 T cells
ARL4C	0.212913	0.241	0.182	0.0635504	1	T reg
ARL4C	0.483127	0.135	0.103	0.0917253	1	Naive CD4 T cells
ARL4C	-0.106908	0.222	0.222	0.899395	1	Plasmablasts
ARL5A	0.221539	0.147	0.088	0.166456	1	DC2
ARL5A	0.391728	0.2	0	0.325349	1	Proliferative Myeloid cells
ARL5A	-0.172001	0.111	0.167	0.764012	1	Plasmablasts
ARL5A	0.306006	0.116	0.046	0.0478407	1	Plasma B cells
ARL6IP1	-0.112732	0.098	0.13	4.25615e-12	8.15223e-08	Naive CD8 T cells
ARL6IP1	0.221956	0.183	0.175	0.013486	1	MAIT cells
ARL6IP1	0.174891	0.133	0.095	0.00301293	1	Classical Monocytes
ARL6IP1	-0.224992	0.174	0.182	0.113275	1	DC4
ARL6IP1	0.452856	0.423	0.308	0.172847	1	pDCs
ARL6IP1	-0.767391	0.111	0.357	0.266344	1	Myeloid proliferative
[truncated: 35,205 more rows]

## Sheet: DEG.oJIA.oJIAU.allcells
p_val	avg_log2FC	pct.1	pct.2	p_val_adj	cell.type	gene
0.0988498	-2.34801	0	0.222	1	Myeloid proliferative	AAAS
0.256751	-0.557875	0.031	0.25	1	Intermediate Monocytes	AAAS
0.45638	-0.551096	0.065	0.121	1	Proliferative NK cells	AAAS
0.0135097	-1.00519	0	0.389	1	Plasmablasts	AAAS
0.192412	-0.178061	0.045	0.106	1	Plasma B cells	AAAS
0.293122	-0.962628	0	0.111	1	Myeloid proliferative	AAGAB
0.185652	0.142548	0.117	0.159	1	Proliferative T cells	AAGAB
0.150429	-0.233126	0.092	0.182	1	Proliferative T cells	AAK1
0.729003	0.136466	0.136	0.103	1	DN T cells	AAK1
0.702691	0.128482	0.123	0.105	1	T reg	AAK1
0.00405708	0.326088	0.155	0.091	1	DC4	AAMP
0.0408636	0.404171	0.192	0.103	1	DC2	AAMP
0.885485	-0.109313	0.091	0.111	1	Myeloid proliferative	AAMP
0.342187	0.804266	0.151	0	1	Intermediate Monocytes	AAMP
0.0161693	0.549928	0.227	0.086	1	DN T cells	AAMP
0.128952	0.569969	0.125	0.167	1	Plasmablasts	AAMP
0.16362	0.789109	0.182	0	1	Myeloid proliferative	AAR2
0.0188811	-0.346269	0.033	0.136	1	Proliferative T cells	AAR2
0.0296023	-0.419548	0.05	0.159	1	Proliferative T cells	AARS
0.0187911	-1.09525	0	0.361	1	Plasmablasts	AARS
0.0182373	-0.269438	0.106	0.232	1	Plasma B cells	AARS
0.16362	0.789109	0.182	0	1	Myeloid proliferative	AARSD1
0.47913	-0.863638	0.06	0.25	1	Intermediate Monocytes	AARSD1
0.0374604	0.445915	0.152	0.052	1	DN T cells	AARSD1
0.152967	-0.552685	0	0.167	1	Plasmablasts	AARSD1
0.293318	0.285931	0.152	0.099	1	Plasma B cells	AARSD1
0.178887	1.14567	0.25	0.056	1	Plasmablasts	AASDH
0.00140269	-0.489179	0.052	0.154	1	DC2	AASDHPPT
0.0325194	-1.77152	0	0.333	1	Myeloid proliferative	AASDHPPT
0.00251734	-0.439138	0.125	0.318	1	Proliferative T cells	AASDHPPT
0.660781	-0.366278	0.106	0.138	1	DN T cells	AASDHPPT
0.100486	-0.137492	0.061	0.102	1	T reg	AASDHPPT
0.115117	-0.508143	0	0.194	1	Plasmablasts	AASDHPPT
0.885485	-0.636938	0.091	0.111	1	Myeloid proliferative	AATF
0.387767	0.728386	0.131	0	1	Intermediate Monocytes	AATF
0.143751	0.218677	0.117	0.148	1	Proliferative T cells	AATF
0.000979591	0.479369	0.108	0.035	1	T reg	AATF
3.26474e-05	0.77098	0.101	0	0.625327	Naive CD4 T cells	AATF
1.54839e-06	0.692951	0.137	0.029	0.0296578	Non-switched Memory B cells	AATF
0.315721	-0.556618	0.04	0.25	1	Intermediate Monocytes	ABCA1
0.663614	0.496046	0.182	0.111	1	Myeloid proliferative	ABCB7
0.0019246	-0.177234	0.067	0.205	1	Proliferative T cells	ABCB7
0.0280929	1.34323	0.375	0.028	1	Plasmablasts	ABCB7
0.269577	-0.227088	0	0.111	1	Plasmablasts	ABCB9
0.293122	-0.553885	0	0.111	1	Myeloid proliferative	ABCD2
0.107027	0.605377	0.125	0	1	Plasmablasts	ABCD4
0.148154	0.372988	0.103	0.103	1	pDCs	ABCE1
0.0996384	-1.18014	0.082	0.5	1	Intermediate Monocytes	ABCE1
0.044724	-0.340969	0.05	0.102	1	Non-switched Memory B cells	ABCE1
0.487244	-0.101384	0.125	0.25	1	Plasmablasts	ABCE1
0.00999338	0.463245	0.167	0.134	1	Plasma B cells	ABCE1
0.423542	-1.0241	0.071	0.25	1	Intermediate Monocytes	ABCF1
0.17276	-0.256257	0.13	0.242	1	Proliferative NK cells	ABCF1
6.77748e-05	-0.191057	0.142	0.352	1	Proliferative T cells	ABCF1
0.348995	0.300383	0.152	0.086	1	DN T cells	ABCF1
0.139766	-0.16639	0.065	0.107	1	T reg	ABCF1
0.00532158	-0.15526	0.106	0.063	1	Naive CD4 T cells	ABCF1
0.438196	-0.75572	0.125	0.333	1	Plasmablasts	ABCF1
0.037178	-0.43909	0.061	0.165	1	Plasma B cells	ABCF1
0.0125054	-1.00244	0.029	0.182	1	Proliferative NK cells	ABCF2
0.115117	-0.6955	0	0.194	1	Plasmablasts	ABCF2
0.000449187	-0.186977	0.015	0.109	1	Plasma B cells	ABCF3
0.107027	0.343813	0.125	0	1	Plasmablasts	ABHD13
0.16362	0.861364	0.182	0	1	Myeloid proliferative	ABHD14A
6.05825e-20	0.750247	0.149	0.026	1.1604e-15	MAIT cells	ABHD14B
0.00314093	0.697934	0.118	0.017	1	Central Memory CD8 T cells	ABHD14B
0.147512	0.486815	0.106	0.04	1	DN T cells	ABHD14B
2.01659e-05	0.710456	0.112	0.024	0.386258	T reg	ABHD14B
4.22144e-20	0.539486	0.106	0.03	8.08575e-16	Effector Memory CD4 T cells	ABHD14B
1.35926e-06	0.93007	0.212	0.027	0.0260353	Naive CD4 T cells	ABHD14B
2.91598e-07	0.63821	0.133	0.023	0.00558526	Non-switched Memory B cells	ABHD14B
2.00528e-18	0.918999	0.103	0.003	3.84091e-14	Switched Memory B cells	ABHD14B
0.51298	-0.22915	0.106	0.154	1	pDCs	ABHD15
0.00845259	-0.751115	0.03	0.128	1	pDCs	ABHD16A
0.267751	-0.111313	0.05	0.102	1	Proliferative T cells	ABHD16A
0.202975	-0.317683	0	0.139	1	Plasmablasts	ABHD16A
0.0409044	-0.339454	0.033	0.125	1	Proliferative T cells	ABHD18
0.293122	-0.92965	0	0.111	1	Myeloid proliferative	ABHD2
0.131519	-0.783214	0.011	0.25	1	Intermediate Monocytes	ABHD4
0.202975	-0.340518	0	0.139	1	Plasmablasts	ABHD5
1.99462e-05	-0.254649	0.101	0.104	0.382049	MAIT cells	ABI1
0.0196351	-0.255423	0.085	0.101	1	DC4	ABI1
0.0274556	-0.230111	0.095	0.179	1	pDCs	ABI1
0.293122	-0.448919	0	0.111	1	Myeloid proliferative	ABI1
0.794351	0.167806	0.109	0.121	1	Proliferative NK cells	ABI1
0.000951834	-0.376967	0.089	0.135	1	Terminal CD56dimCD16+ NK cells	ABI1
3.34457e-05	-0.23909	0.066	0.101	0.640619	Effector Memory CD8 T cells	ABI1
0.047029	-0.396593	0.069	0.129	1	Activated Effector Memory CD8 T cells	ABI1
0.324891	-0.414868	0.182	0.213	1	DN T cells	ABI1
0.00173733	-0.548989	0.108	0.212	1	T reg	ABI1
6.00634e-07	-0.296628	0.085	0.1	0.0115045	Effector Memory CD4 T cells	ABI1
0.549097	-0.226503	0.073	0.1	1	ABCs-like Memory B cells	ABI1
0.11546	0.668723	0.125	0.167	1	Plasmablasts	ABI1
0.275205	0.189139	0.182	0.162	1	Plasma B cells	ABI1
0.885485	0.656898	0.091	0.111	1	Myeloid proliferative	ABI2
0.000884265	0.259721	0.124	0.064	1	DC4	ABI3
0.439863	0.592642	0.111	0	1	Intermediate Monocytes	ABI3
0.107027	0.343813	0.125	0	1	Plasmablasts	ABL1
0.170428	-0.590609	0.018	0.25	1	Intermediate Monocytes	ABL2
3.99585e-24	-0.52499	0.135	0.198	7.65365e-20	Naive CD4 T cells	ABLIM1
2.22103e-11	-0.444859	0.167	0.222	4.25415e-07	Naive CD8 T cells	ABLIM1
4.32124e-08	-0.498636	0.103	0.122	0.00082769	MAIT cells	ABLIM1
0.293122	-0.553885	0	0.111	1	Myeloid proliferative	ABLIM1
0.0146626	-0.632458	0.108	0.261	1	Proliferative T cells	ABLIM1
0.000151621	-0.429008	0.061	0.108	1	Terminal CD56dimCD16+ NK cells	ABLIM1
0.000797178	-0.386973	0.086	0.154	1	NK-like CD8+ T cells	ABLIM1
6.18883e-05	-0.508742	0.101	0.185	1	CD56bright NK cells	ABLIM1
1.6257e-07	-0.365298	0.058	0.101	0.00311387	Effector Memory CD8 T cells	ABLIM1
0.0267439	-0.558049	0.052	0.117	1	Activated Effector Memory CD8 T cells	ABLIM1
0.00665097	-1.17485	0.075	0.183	1	Central Memory CD8 T cells	ABLIM1
0.084347	-0.741384	0.152	0.253	1	DN T cells	ABLIM1
2.38901e-06	-0.829227	0.173	0.338	0.0457591	T reg	ABLIM1
1.36237e-09	-0.45772	0.134	0.174	2.60948e-05	Effector Memory CD4 T cells	ABLIM1
0.00731736	-0.320715	0.096	0.129	1	Central Memory CD4 T cells	ABLIM1
0.0259485	-0.63442	0.159	0.198	1	Naive CD4 T cells	ABLIM1
0.0115175	-0.556066	0.11	0.189	1	Non-switched Memory B cells	ABLIM1
0.384325	-0.371916	0.069	0.1	1	ABCs-like Memory B cells	ABLIM1
0.293122	-0.448919	0	0.111	1	Myeloid proliferative	ABO
8.7244e-06	0.1781	0.145	0.117	0.167107	Naive CD4 T cells	ABRACL
1.83701e-08	0.324332	0.185	0.128	0.00035186	Naive CD8 T cells	ABRACL
4.39412e-10	0.124385	0.219	0.141	8.4165e-06	MAIT cells	ABRACL
0.00352249	0.356387	0.237	0.186	1	Classical Monocytes	ABRACL
0.0309168	0.363608	0.373	0.296	1	DC4	ABRACL
0.653086	0.13551	0.387	0.353	1	DC2	ABRACL
0.0172468	0.631382	0.289	0.231	1	pDCs	ABRACL
0.263485	0.484598	0.545	0.222	1	Myeloid proliferative	ABRACL
0.000238383	-0.114957	0.517	0.75	1	Proliferative T cells	ABRACL
0.00872953	0.36441	0.143	0.105	1	Terminal CD56dimCD16+ NK cells	ABRACL
0.0215121	0.388741	0.164	0.134	1	NK-like CD8+ T cells	ABRACL
0.382655	-0.13668	0.107	0.12	1	Mature CD56dimCD16+ NK cells	ABRACL
0.743159	0.100384	0.129	0.126	1	CD56bright NK cells	ABRACL
0.208043	0.123244	0.127	0.13	1	Effector Memory CD8 T cells	ABRACL
0.905615	-0.122101	0.133	0.147	1	Activated Effector Memory CD8 T cells	ABRACL
0.686121	0.24297	0.133	0.11	1	NKG2C+ Effector Memory CD8 T cells	ABRACL
0.27735	-0.327462	0.424	0.46	1	DN T cells	ABRACL
0.437205	-0.158814	0.339	0.386	1	T reg	ABRACL
0.178062	0.105295	0.199	0.179	1	Central Memory CD4 T cells	ABRACL
0.00538333	0.390876	0.254	0.126	1	Naive CD4 T cells	ABRACL
0.000169707	-0.486905	0.12	0.244	1	Non-switched Memory B cells	ABRACL
0.871271	0.187282	0.625	0.583	1	Plasmablasts	ABRACL
0.0710719	-0.10751	0.288	0.401	1	Plasma B cells	ABRACL
0.107027	0.343813	0.125	0	1	Plasmablasts	ABRAXAS1
0.438937	-0.217776	0.086	0.118	1	DC2	ABT1
0.153983	0.111123	0.133	0.193	1	Proliferative T cells	ABT1
0.812209	0.334965	0.136	0.109	1	DN T cells	ABT1
0.0863915	0.393251	0.112	0.064	1	T reg	ABT1
0.002131	0.498105	0.143	0.064	1	Non-switched Memory B cells	ABT1
0.086365	-0.725133	0	0.222	1	Plasmablasts	ABT1
0.00248828	0.405008	0.136	0.134	1	Plasma B cells	ABT1
0.465473	0.571796	0.102	0	1	Intermediate Monocytes	ABTB1
0.0327444	0.563982	0.152	0.046	1	DN T cells	ABTB1
0.0529882	0.285467	0.108	0.059	1	T reg	ABTB1
0.00276839	0.417659	0.121	0.021	1	Plasma B cells	ABTB1
0.885485	0.284315	0.091	0.111	1	Myeloid proliferative	AC002454.1
0.293122	-0.542688	0	0.111	1	Myeloid proliferative	AC004130.2
0.0408308	0.155413	0.242	0.132	1	DN T cells	AC004585.1
0.576829	-0.165432	0.102	0.132	1	DC2	AC004687.1
0.885485	-0.17785	0.091	0.111	1	Myeloid proliferative	AC004687.1
0.418161	-1.00232	0.069	0.25	1	Intermediate Monocytes	AC004687.1
0.767357	-0.259673	0.08	0.121	1	Proliferative NK cells	AC004687.1
0.316797	0.111591	0.136	0.08	1	DN T cells	AC004687.1
0.649406	0.105621	0.101	0.08	1	T reg	AC004687.1
0.00665283	-1.43147	0	0.25	1	Intermediate Monocytes	AC004974.1
0.524428	0.910587	0.125	0.056	1	Plasmablasts	AC005670.3
0.000791997	-0.389534	0.017	0.148	1	Proliferative T cells	AC006064.4
0.202975	-0.800167	0	0.139	1	Plasmablasts	AC006064.4
0.16362	0.745638	0.182	0	1	Myeloid proliferative	AC006213.2
0.22582	-0.669226	0.024	0.25	1	Intermediate Monocytes	AC007298.1
0.0846102	-0.251883	0.057	0.102	1	Non-switched Memory B cells	AC007384.1
0.107027	0.343813	0.125	0	1	Plasmablasts	AC007384.1
3.32498e-18	0.655151	0.3	0.13	6.36866e-14	MAIT cells	AC007952.4
8.07425e-16	-0.688421	0.205	0.348	1.54654e-11	Classical Monocytes	AC007952.4
0.635479	0.176354	0.325	0.301	1	DC2	AC007952.4
0.00434566	-0.236045	0.087	0.192	1	pDCs	AC007952.4
0.207915	-1.37969	0.321	0.75	1	Intermediate Monocytes	AC007952.4
0.401619	-0.462506	0.072	0.152	1	Proliferative NK cells	AC007952.4
4.76096e-10	0.264413	0.152	0.091	9.11913e-06	Effector Memory CD4 T cells	AC007952.4
0.00190814	0.627739	0.132	0.027	1	Naive CD4 T cells	AC007952.4
0.606805	-0.547429	0.125	0.278	1	Plasmablasts	AC007952.4
0.000101197	-0.387016	0.121	0.335	1	Plasma B cells	AC007952.4
0.107027	0.908577	0.125	0	1	Plasmablasts	AC008026.3
0.0299062	0.109563	0.075	0.148	1	Proliferative T cells	AC008555.4
0.331537	-0.238907	0.076	0.11	1	T reg	AC008555.4
0.00665283	-0.846972	0	0.25	1	Intermediate Monocytes	AC008906.1
0.293122	-0.448919	0	0.111	1	Myeloid proliferative	AC008957.1
0.293122	-0.553885	0	0.111	1	Myeloid proliferative	AC009041.2
0.269577	-0.46841	0	0.111	1	Plasmablasts	AC009061.2
0.107027	1.1036	0.125	0	1	Plasmablasts	AC009570.2
0.293122	-0.553885	0	0.111	1	Myeloid proliferative	AC009950.1
0.152967	-0.423437	0	0.167	1	Plasmablasts	AC010642.2
0.293122	-0.448919	0	0.111	1	Myeloid proliferative	AC010883.3
9.43853e-05	-0.512927	0.021	0.118	1	DC2	AC011603.2
2.85483e-06	-1.01867	0.058	0.318	0.0546815	Proliferative T cells	AC011603.2
0.115117	-0.786188	0	0.194	1	Plasmablasts	AC011603.2
0.0629522	-0.397353	0.061	0.141	1	pDCs	AC011893.1
0.293122	-0.553885	0	0.111	1	Myeloid proliferative	AC012170.3
0.377316	0.384052	0.125	0.167	1	Plasmablasts	AC012236.1
0.0555907	0.127976	0.167	0.204	1	Plasma B cells	AC012236.1
0.524428	0.740484	0.125	0.056	1	Plasmablasts	AC012368.1
0.107027	0.52808	0.125	0	1	Plasmablasts	AC015871.7
0.0911971	-0.816022	0.007	0.25	1	Intermediate Monocytes	AC016949.1
0.269577	-0.338242	0	0.111	1	Plasmablasts	AC018521.5
0.107027	1.09936	0.125	0	1	Plasmablasts	AC019205.1
0.00140375	-0.195937	0.119	0.168	1	Classical Monocytes	AC020656.1
0.293122	-0.87218	0	0.111	1	Myeloid proliferative	AC020656.1
0.213057	1.34533	0.227	0	1	Intermediate Monocytes	AC020656.1
0.387767	0.776422	0.131	0	1	Intermediate Monocytes	AC020916.1
1.83315e-18	-0.853803	0.038	0.135	3.51121e-14	Terminal CD56dimCD16+ NK cells	AC022075.1
0.269577	-0.316204	0	0.111	1	Plasmablasts	AC022706.1
0.293122	-0.448919	0	0.111	1	Myeloid proliferative	AC022973.4
0.293122	-0.448919	0	0.111	1	Myeloid proliferative	AC023157.3
0.438509	-0.23431	0.091	0.141	1	pDCs	AC023590.1
0.269577	-0.320299	0	0.111	1	Plasmablasts	AC025159.1
0.293122	-0.448919	0	0.111	1	Myeloid proliferative	AC025257.1
0.293122	-0.87218	0	0.111	1	Myeloid proliferative	AC026401.3
0.16362	0.998278	0.182	0	1	Myeloid proliferative	AC026979.2
0.107027	0.343813	0.125	0	1	Plasmablasts	AC027097.1
0.00665283	-0.846972	0	0.25	1	Intermediate Monocytes	AC034102.4
0.293122	-0.542688	0	0.111	1	Myeloid proliferative	AC034231.1
0.609981	-0.337812	0.136	0.19	1	DN T cells	AC034238.1
0.419533	-0.169856	0.078	0.101	1	DC4	AC064805.1
0.00665283	-1.24801	0	0.25	1	Intermediate Monocytes	AC067852.2
0.293122	-0.87218	0	0.111	1	Myeloid proliferative	AC068888.1
0.107027	0.976907	0.125	0	1	Plasmablasts	AC073111.4
0.0210778	-0.82592	0.004	0.25	1	Intermediate Monocytes	AC073389.1
0.0988498	-1.21031	0	0.222	1	Myeloid proliferative	AC073896.2
0.293122	-0.448919	0	0.111	1	Myeloid proliferative	AC084018.2
0.293122	-1.14256	0	0.111	1	Myeloid proliferative	AC087362.1
0.0406352	-0.216169	0.188	0.21	1	DC4	AC090559.1
0.510152	0.214929	0.156	0.25	1	Intermediate Monocytes	AC090559.1
0.293122	-0.448919	0	0.111	1	Myeloid proliferative	AC091057.2
0.00665283	-0.846972	0	0.25	1	Intermediate Monocytes	AC091564.6
0.293122	-1.1005	0	0.111	1	Myeloid proliferative	AC092053.3
0.107027	0.52808	0.125	0	1	Plasmablasts	AC092650.1
0.107027	0.52808	0.125	0	1	Plasmablasts	AC092747.4
0.334512	0.638951	0.188	0.121	1	Proliferative NK cells	AC092821.3
0.0015907	0.610578	0.102	0.052	1	NK-like CD8+ T cells	AC092821.3
0.0304933	-0.243023	0.08	0.113	1	Mature CD56dimCD16+ NK cells	AC092821.3
0.293122	-0.553885	0	0.111	1	Myeloid proliferative	AC092944.1
0.860095	0.256301	0.125	0.083	1	Plasmablasts	AC093157.1
0.293122	-0.553885	0	0.111	1	Myeloid proliferative	AC093484.3
0.293122	-0.553885	0	0.111	1	Myeloid proliferative	AC097376.3
0.293122	-0.448919	0	0.111	1	Myeloid proliferative	AC097382.3
0.293122	-0.92965	0	0.111	1	Myeloid proliferative	AC103591.3
0.885485	0.29943	0.091	0.111	1	Myeloid proliferative	AC103691.1
0.524428	0.294113	0.125	0.056	1	Plasmablasts	AC104971.3
0.293122	-0.953129	0	0.111	1	Myeloid proliferative	AC106791.1
0.16362	0.703943	0.182	0	1	Myeloid proliferative	AC108488.1
0.130507	-0.779672	0.011	0.25	1	Intermediate Monocytes	AC116366.1
1.63799e-14	-0.417289	0.071	0.108	3.1374e-10	Naive CD4 T cells	AC119396.1
2.52564e-06	-0.681946	0.065	0.137	0.048376	DC4	AC119396.1
0.00339548	-0.20024	0.05	0.17	1	Proliferative T cells	AC119396.1
0.73251	-0.239542	0.136	0.178	1	DN T cells	AC119396.1
0.0812518	-0.146467	0.141	0.196	1	T reg	AC119396.1
2.73519e-11	-0.515261	0.078	0.111	5.23899e-07	Effector Memory CD4 T cells	AC119396.1
0.0344063	-0.387642	0.113	0.186	1	Non-switched Memory B cells	AC119396.1
0.00120423	-0.271843	0.103	0.113	1	Switched Memory B cells	AC119396.1
0.0603824	-0.50557	0.106	0.128	1	ABCs-like Memory B cells	AC119396.1
0.0918321	-0.313247	0.095	0.127	1	CD69+ Naive B cells	AC119396.1
0.293122	-0.87218	0	0.111	1	Myeloid proliferative	AC138207.9
0.293122	-0.448919	0	0.111	1	Myeloid proliferative	AC139795.2
0.293122	-0.448919	0	0.111	1	Myeloid proliferative	AC141424.1
0.269577	-0.849905	0	0.111	1	Plasmablasts	AC233755.1
2.58404e-16	-0.659195	0.026	0.101	4.94947e-12	Classical Monocytes	AC239799.2
0.340866	-0.194534	0.078	0.118	1	DC2	AC239799.2
0.0358162	-1.43364	0.047	0.5	1	Intermediate Monocytes	AC239799.2
0.0645076	-0.735805	0	0.25	1	Plasmablasts	AC239799.2
0.0415761	0.136077	0.182	0.261	1	Plasma B cells	AC239799.2
0.805342	0.18867	0.106	0.092	1	DN T cells	AC243960.1
0.255794	0.138064	0.108	0.115	1	T reg	AC243960.1
0.0112328	0.333417	0.113	0.099	1	Non-switched Memory B cells	AC243960.1
0.748614	0.245234	0.125	0.111	1	Plasmablasts	AC243960.1
0.106045	0.407485	0.273	0.225	1	Plasma B cells	AC243960.1
0.885485	-0.289249	0.091	0.111	1	Myeloid proliferative	AC244502.1
0.293122	-0.448919	0	0.111	1	Myeloid proliferative	AC244636.3
1.0889e-08	0.135392	0.174	0.104	0.000208568	MAIT cells	AC245014.3
1.5581e-06	-0.531112	0.066	0.125	0.0298438	Classical Monocytes	AC245014.3
0.207016	-0.303627	0.081	0.125	1	DC2	AC245014.3
0.282931	-1.10625	0.154	0.5	1	Intermediate Monocytes	AC245014.3
0.202975	-0.608871	0	0.139	1	Plasmablasts	AC245014.3
0.000292443	-0.484677	0.045	0.211	1	Plasma B cells	AC245014.3
0.107027	0.343813	0.125	0	1	Plasmablasts	AC245060.5
0.080676	-0.330641	0.042	0.125	1	Proliferative T cells	AC245407.2
4.1224e-08	0.195115	0.128	0.066	0.000789605	MAIT cells	AC253572.2
3.44528e-11	-0.604442	0.074	0.161	6.59908e-07	Classical Monocytes	AC253572.2
0.402702	-0.272841	0.081	0.11	1	DC2	AC253572.2
0.393211	0.901435	0.129	0	1	Intermediate Monocytes	AC253572.2
0.000136935	-0.454183	0	0.123	1	Plasma B cells	AC253572.2
0.269577	-0.300275	0	0.111	1	Plasmablasts	ACAA1
0.0107279	-0.63171	0.027	0.115	1	pDCs	ACAA2
0.293122	-1.14256	0	0.111	1	Myeloid proliferative	ACAA2
0.711668	-0.573788	0.102	0.25	1	Intermediate Monocytes	ACAA2
0.005961	0.38646	0.333	0.398	1	Proliferative T cells	ACAA2
0.0203165	0.166337	0.125	0.361	1	Plasmablasts	ACAA2
0.465156	-0.236505	0.076	0.123	1	Plasma B cells	ACAA2
0.0258859	-1.08607	0	0.333	1	Plasmablasts	ACADM
0.174795	-0.575446	0.02	0.25	1	Intermediate Monocytes	ACADSB
0.0507272	-1.10362	0.036	0.152	1	Proliferative NK cells	ACADSB
1.77734e-18	0.380674	0.123	0.075	3.40432e-14	Naive CD4 T cells	ACAP1
8.16013e-10	0.248006	0.14	0.093	1.56299e-05	Naive CD8 T cells	ACAP1
1.00038e-17	0.428381	0.201	0.079	1.91613e-13	MAIT cells	ACAP1
2.08688e-06	0.46878	0.126	0.059	0.0399721	gd T cells	ACAP1
0.746048	0.39803	0.138	0.091	1	Proliferative NK cells	ACAP1
0.382958	0.406873	0.167	0.148	1	Proliferative T cells	ACAP1
0.220132	0.135313	0.114	0.096	1	Terminal CD56dimCD16+ NK cells	ACAP1
0.0788003	0.384018	0.152	0.113	1	NK-like CD8+ T cells	ACAP1
0.623676	-0.130026	0.121	0.134	1	CD56bright NK cells	ACAP1
0.000259524	0.362862	0.131	0.094	1	Effector Memory CD8 T cells	ACAP1
0.324029	0.348758	0.157	0.11	1	Activated Effector Memory CD8 T cells	ACAP1
0.000652085	0.196293	0.209	0.132	1	NKG2C+ Effector Memory CD8 T cells	ACAP1
0.393427	0.186767	0.14	0.087	1	Central Memory CD8 T cells	ACAP1
0.306392	0.364089	0.242	0.155	1	DN T cells	ACAP1
0.128412	0.289401	0.242	0.177	1	T reg	ACAP1
6.03575e-13	0.341366	0.187	0.108	1.15609e-08	Effector Memory CD4 T cells	ACAP1
1.73899e-05	0.396076	0.131	0.077	0.333086	Central Memory CD4 T cells	ACAP1
1.59296e-05	0.94368	0.302	0.09	0.305116	Naive CD4 T cells	ACAP1
0.00938657	0.276149	0.17	0.148	1	Non-switched Memory B cells	ACAP1
0.000639346	0.339812	0.112	0.059	1	Switched Memory B cells	ACAP1
0.0358575	0.366512	0.119	0.061	1	ABCs-like Memory B cells	ACAP1
0.425923	0.698104	0.125	0.083	1	Plasmablasts	ACAP1
0.139828	-0.185073	0.045	0.113	1	Plasma B cells	ACAP1
0.0210288	-0.15169	0.085	0.117	1	Classical Monocytes	ACAP2
0.417033	-0.127448	0.099	0.122	1	DC4	ACAP2
0.618573	0.134757	0.107	0.096	1	DC2	ACAP2
0.962999	-0.302944	0.182	0.222	1	Myeloid proliferative	ACAP2
0.433712	0.691161	0.114	0	1	Intermediate Monocytes	ACAP2
0.621656	0.362822	0.1	0.08	1	Proliferative T cells	ACAP2
0.417433	0.664594	0.125	0.083	1	Plasmablasts	ACAP2
0.293122	-0.542688	0	0.111	1	Myeloid proliferative	ACAT1
0.086365	-0.522475	0	0.222	1	Plasmablasts	ACAT1
0.00182465	-0.129313	0.061	0.173	1	Plasma B cells	ACAT1
0.922388	0.159877	0.145	0.121	1	Proliferative NK cells	ACAT2
0.000233191	-0.869632	0.183	0.432	1	Proliferative T cells	ACAT2
0.155144	1.0806	0.375	0.333	1	Plasmablasts	ACAT2
0.152967	-0.601199	0	0.167	1	Plasmablasts	ACBD3
0.107027	0.976907	0.125	0	1	Plasmablasts	ACBD5
0.293122	-0.553885	0	0.111	1	Myeloid proliferative	ACCS
7.48424e-06	-0.242179	0.1	0.098	0.143353	MAIT cells	ACIN1
0.000363192	-0.507134	0.086	0.146	1	DC4	ACIN1
0.000104684	-0.627194	0.114	0.272	1	DC2	ACIN1
0.114608	-0.396893	0.061	0.128	1	pDCs	ACIN1
0.182045	-1.75625	0.091	0.444	1	Myeloid proliferative	ACIN1
0.668076	-0.674032	0.102	0.25	1	Intermediate Monocytes	ACIN1
4.45796e-06	-0.582484	0.167	0.477	0.0853878	Proliferative T cells	ACIN1
2.04652e-05	-0.456938	0.1	0.161	0.39199	Terminal CD56dimCD16+ NK cells	ACIN1
0.114847	-0.166595	0.07	0.102	1	NK-like CD8+ T cells	ACIN1
9.94092e-08	-0.696513	0.053	0.119	0.00190408	Mature CD56dimCD16+ NK cells	ACIN1
0.0801016	-0.320359	0.067	0.101	1	CD56bright NK cells	ACIN1
0.0712191	-0.368436	0.062	0.117	1	Activated Effector Memory CD8 T cells	ACIN1
0.901692	-0.127311	0.212	0.207	1	DN T cells	ACIN1
0.00223001	-0.558148	0.134	0.241	1	T reg	ACIN1
2.85745e-05	-0.366104	0.081	0.116	0.547315	Effector Memory CD4 T cells	ACIN1
0.0176678	-0.456412	0.137	0.218	1	Non-switched Memory B cells	ACIN1
0.561852	-0.312927	0.101	0.131	1	ABCs-like Memory B cells	ACIN1
0.00136567	-0.552804	0.053	0.1	1	CD69+ Naive B cells	ACIN1
0.0135097	-1.01367	0	0.389	1	Plasmablasts	ACIN1
0.0122952	-0.365425	0.052	0.132	1	DC2	ACLY
0.00988288	-0.43035	0.03	0.115	1	pDCs	ACLY
0.398657	-0.2807	0.071	0.25	1	Intermediate Monocytes	ACLY
0.103198	-0.633357	0.058	0.182	1	Proliferative NK cells	ACLY
0.627422	0.268172	0.121	0.08	1	DN T cells	ACLY
0.000456977	-0.440139	0.033	0.11	1	Non-switched Memory B cells	ACLY
0.152967	-0.459087	0	0.167	1	Plasmablasts	ACLY
0.0505312	0.209597	0.103	0.064	1	DC4	ACO2
0.0502293	-1.73792	0.08	0.25	1	Intermediate Monocytes	ACO2
0.337815	-0.470149	0.116	0.121	1	Proliferative NK cells	ACO2
0.182396	0.157242	0.152	0.086	1	DN T cells	ACO2
0.0555635	0.154829	0.125	0.306	1	Plasmablasts	ACO2
0.00282204	-0.318691	0.076	0.222	1	Plasma B cells	ACO2
0.293122	-0.448919	0	0.111	1	Myeloid proliferative	ACOT11
0.16362	0.838825	0.182	0	1	Myeloid proliferative	ACOT13
0.152967	-0.461897	0	0.167	1	Plasmablasts	ACOT13
0.67545	0.37493	0.109	0.061	1	Proliferative NK cells	ACOT7
0.312453	0.254263	0.125	0.028	1	Plasmablasts	ACOT7
0.293122	-1.14256	0	0.111	1	Myeloid proliferative	ACOT8
0.193669	-0.201798	0.1	0.182	1	Proliferative T cells	ACOT8
0.233302	-0.464856	0.076	0.155	1	DN T cells	ACOT8
0.086365	-0.515043	0	0.222	1	Plasmablasts	ACOT8
0.140528	-0.21768	0.045	0.113	1	Plasma B cells	ACOT8
0.15626	0.319531	0.131	0.074	1	DC2	ACOT9
0.293122	-1.14256	0	0.111	1	Myeloid proliferative	ACOT9
0.404346	0.703321	0.125	0	1	Intermediate Monocytes	ACOT9
0.898334	0.159555	0.125	0.083	1	Plasmablasts	ACOT9
0.384724	-1.08864	0.047	0.25	1	Intermediate Monocytes	ACOX1
0.269577	-0.29704	0	0.111	1	Plasmablasts	ACOX1
0.293122	-1.1005	0	0.111	1	Myeloid proliferative	ACOX2
0.104754	-0.276998	0.126	0.14	1	DC2	ACP1
0.0643263	0.12605	0.106	0.141	1	pDCs	ACP1
0.196819	-0.950943	0.131	0.5	1	Intermediate Monocytes	ACP1
0.52979	0.326498	0.341	0.242	1	Proliferative NK cells	ACP1
0.0358495	0.171569	0.308	0.432	1	Proliferative T cells	ACP1
0.0276824	0.401932	0.145	0.099	1	NK-like CD8+ T cells	ACP1
0.534098	-0.189904	0.092	0.123	1	Activated Effector Memory CD8 T cells	ACP1
0.0378671	-0.829361	0.152	0.259	1	DN T cells	ACP1
0.361538	-0.23578	0.112	0.15	1	T reg	ACP1
0.011177	0.359274	0.127	0.045	1	Naive CD4 T cells	ACP1
0.117449	-0.487854	0.069	0.103	1	ABCs-like Memory B cells	ACP1
0.0212517	0.588699	0.375	0.556	1	Plasmablasts	ACP1
0.00230734	0.177057	0.197	0.261	1	Plasma B cells	ACP1
0.000655606	0.563469	0.157	0.067	1	Non-switched Memory B cells	ACP5
0.107027	0.976907	0.125	0	1	Plasmablasts	ACP5
0.293122	-0.87218	0	0.111	1	Myeloid proliferative	ACPP
0.107027	0.52808	0.125	0	1	Plasmablasts	ACSF2
0.00470926	-0.351967	0.082	0.11	1	DC4	ACSL4
0.16362	0.897724	0.182	0	1	Myeloid proliferative	ACSL4
0.512801	-0.120774	0.109	0.25	1	Intermediate Monocytes	ACSL4
0.183724	-0.268979	0.097	0.132	1	DC2	ACSL5
0.13454	-0.150912	0.067	0.148	1	Proliferative T cells	ACSL5
0.107027	1.03344	0.125	0	1	Plasmablasts	ACSM3
0.239418	-0.63794	0.029	0.25	1	Intermediate Monocytes	ACSS1
5.29369e-185	1.25664	0.448	0.255	1.01395e-180	Naive CD4 T cells	ACTB
3.18991e-86	1.17561	0.52	0.322	6.10996e-82	Naive CD8 T cells	ACTB
4.03835e-112	2.4175	0.787	0.41	7.73505e-108	MAIT cells	ACTB
7.6932e-86	2.08211	0.705	0.429	1.47356e-81	gd T cells	ACTB
6.72553e-94	0.834679	0.969	0.956	1.28821e-89	Classical Monocytes	ACTB
6.05327e-29	1.08983	0.968	0.951	1.15944e-24	DC4	ACTB
1.48135e-22	1.34389	0.99	0.956	2.83738e-18	DC2	ACTB
0.0515826	0.288296	0.772	0.731	1	pDCs	ACTB
0.624705	0.825119	0.818	0.667	1	Myeloid proliferative	ACTB
0.233601	1.17686	1	1	1	Intermediate Monocytes	ACTB
3.01182e-07	1.83023	0.957	0.909	0.00576884	Proliferative NK cells	ACTB
0.000144004	0.899349	0.958	0.977	1	Proliferative T cells	ACTB
2.87263e-98	1.68615	0.785	0.533	5.50224e-94	Terminal CD56dimCD16+ NK cells	ACTB
2.29336e-78	2.01197	0.773	0.526	4.3927e-74	NK-like CD8+ T cells	ACTB
2.511e-59	1.12776	0.608	0.427	4.80957e-55	Immature CD56dimCD16+ NK cells	ACTB
1.46859e-55	1.3309	0.78	0.606	2.81295e-51	Mature CD56dimCD16+ NK cells	ACTB
2.56746e-23	1.15044	0.586	0.465	4.91771e-19	CD56bright NK cells	ACTB
2.82779e-232	1.94304	0.692	0.48	5.41635e-228	Effector Memory CD8 T cells	ACTB
1.5759e-13	1.55638	0.742	0.583	3.01847e-09	Activated Effector Memory CD8 T cells	ACTB
1.27307e-39	2.14171	0.737	0.476	2.43843e-35	NKG2C+ Effector Memory CD8 T cells	ACTB
2.96263e-08	1.56737	0.742	0.443	0.000567461	Central Memory CD8 T cells	ACTB
3.82537e-06	0.775327	0.894	0.874	0.0732711	DN T cells	ACTB
1.25511e-25	1.38806	0.856	0.748	2.40404e-21	T reg	ACTB
2.45007e-159	1.78876	0.738	0.478	4.69286e-155	Effector Memory CD4 T cells	ACTB
8.59796e-74	1.45014	0.614	0.411	1.64685e-69	Central Memory CD4 T cells	ACTB
5.83652e-31	2.48428	0.884	0.45	1.11793e-26	Naive CD4 T cells	ACTB
1.11535e-33	1.57388	0.86	0.692	2.13635e-29	Non-switched Memory B cells	ACTB
1.30491e-39	1.47603	0.645	0.419	2.49943e-35	Switched Memory B cells	ACTB
4.31207e-09	0.90746	0.3	0.188	8.25933e-05	Naive B cells	ACTB
9.90337e-22	1.54325	0.729	0.413	1.89689e-17	ABCs-like Memory B cells	ACTB
8.09399e-25	1.22654	0.431	0.251	1.55032e-20	CD69+ Naive B cells	ACTB
0.0208142	0.145985	0.625	0.972	1	Plasmablasts	ACTB
0.000933518	1.10349	0.682	0.581	1	Plasma B cells	ACTB
2.7912e-10	0.189733	0.6	0.542	5.34627e-06	Naive CD4 T cells	ACTG1
2.24883e-08	0.142813	0.748	0.676	0.00043074	Naive CD8 T cells	ACTG1
8.84459e-10	0.250344	0.852	0.723	1.69409e-05	MAIT cells	ACTG1
0.00231079	0.122089	0.793	0.822	1	Classical Monocytes	ACTG1
0.20114	0.106683	0.897	0.893	1	DC4	ACTG1
0.199467	-0.108036	0.99	0.993	1	DC2	ACTG1
0.549529	-0.376199	0.964	1	1	Intermediate Monocytes	ACTG1
4.06621e-05	-0.389666	0.933	1	0.778843	Proliferative T cells	ACTG1
1.63979e-10	0.307015	0.826	0.745	3.14085e-06	Terminal CD56dimCD16+ NK cells	ACTG1
0.000338908	0.247895	0.811	0.766	1	NK-like CD8+ T cells	ACTG1
2.52445e-15	0.302841	0.674	0.649	4.83533e-11	Immature CD56dimCD16+ NK cells	ACTG1
0.00340241	0.126287	0.789	0.772	1	Mature CD56dimCD16+ NK cells	ACTG1
0.00160883	0.285295	0.757	0.703	1	CD56bright NK cells	ACTG1
2.00417e-10	0.213793	0.706	0.71	3.83879e-06	Effector Memory CD8 T cells	ACTG1
0.124468	-0.280881	0.753	0.822	1	Activated Effector Memory CD8 T cells	ACTG1
0.661303	0.18659	0.774	0.739	1	Central Memory CD8 T cells	ACTG1
0.853225	0.138539	0.924	0.93	1	T reg	ACTG1
0.0244259	0.14132	0.825	0.797	1	Effector Memory CD4 T cells	ACTG1
0.000252398	0.159673	0.857	0.658	1	Naive CD4 T cells	ACTG1
3.76331e-08	-0.506761	0.887	0.881	0.000720824	Non-switched Memory B cells	ACTG1
0.000134981	-0.253851	0.615	0.631	1	Switched Memory B cells	ACTG1
0.00285199	-0.415081	0.284	0.35	1	Naive B cells	ACTG1
0.0198313	-0.284598	0.55	0.553	1	ABCs-like Memory B cells	ACTG1
2.98343e-05	-0.37403	0.381	0.416	0.571447	CD69+ Naive B cells	ACTG1
0.531094	-0.1317	0.909	0.88	1	Plasma B cells	ACTG1
0.000132351	-0.361735	0.142	0.375	1	Proliferative T cells	ACTL6A
0.505375	0.370006	0.25	0.222	1	Plasmablasts	ACTL6A
0.480594	0.174478	0.106	0.092	1	Plasma B cells	ACTL6A
1.43036e-10	0.409369	0.1	0.029	2.73972e-06	MAIT cells	ACTN4
0.458915	0.596124	0.105	0	1	Intermediate Monocytes	ACTN4
0.599901	0.512278	0.145	0.091	1	Proliferative NK cells	ACTN4
0.000159762	-0.267724	0.083	0.261	1	Proliferative T cells	ACTN4
0.152967	-0.464306	0	0.167	1	Plasmablasts	ACTN4
0.231366	-0.220053	0.045	0.109	1	Plasma B cells	ACTN4
0.96372	-0.106551	0.116	0.125	1	DC2	ACTR10
0.0931089	-0.152768	0.061	0.115	1	pDCs	ACTR10
0.663614	0.508978	0.182	0.111	1	Myeloid proliferative	ACTR10
0.495344	-0.154141	0.096	0.25	1	Intermediate Monocytes	ACTR10
0.0866125	-0.102623	0.1	0.182	1	Proliferative T cells	ACTR10
0.890301	-0.13879	0.125	0.194	1	Plasmablasts	ACTR10
0.00343546	0.128535	0.076	0.127	1	Plasma B cells	ACTR10
0.0101087	-0.285693	0.109	0.131	1	DC4	ACTR1A
0.153562	-0.992058	0.109	0.5	1	Intermediate Monocytes	ACTR1A
0.590612	-0.445351	0.116	0.182	1	Proliferative NK cells	ACTR1A
0.0172461	-0.218902	0.167	0.33	1	Proliferative T cells	ACTR1A
0.407396	-0.490395	0.061	0.115	1	DN T cells	ACTR1A
0.147181	-0.235966	0.091	0.176	1	Plasma B cells	ACTR1A
0.293122	-0.553885	0	0.111	1	Myeloid proliferative	ACTR1B
8.206e-06	-0.246942	0.093	0.117	0.157178	Naive CD4 T cells	ACTR2
3.12019e-08	-0.423764	0.091	0.139	0.00059764	Naive CD8 T cells	ACTR2
1.48256e-11	-0.239948	0.196	0.173	2.8397e-07	MAIT cells	ACTR2
0.0566113	0.195117	0.151	0.12	1	gd T cells	ACTR2
0.0702295	-0.114369	0.295	0.338	1	Classical Monocytes	ACTR2
0.000163857	-0.396954	0.401	0.47	1	DC4	ACTR2
0.452409	-0.155644	0.496	0.551	1	DC2	ACTR2
0.38368	-1.46306	0.182	0.444	1	Myeloid proliferative	ACTR2
0.0706073	-0.296909	0.566	1	1	Intermediate Monocytes	ACTR2
0.0637063	-0.700514	0.355	0.576	1	Proliferative NK cells	ACTR2
2.66765e-05	-0.24078	0.4	0.693	0.510961	Proliferative T cells	ACTR2
1.48097e-07	-0.416526	0.247	0.35	0.00283665	Terminal CD56dimCD16+ NK cells	ACTR2
0.000717409	-0.514945	0.174	0.242	1	NK-like CD8+ T cells	ACTR2
3.97505e-12	-0.267339	0.111	0.17	7.61381e-08	Immature CD56dimCD16+ NK cells	ACTR2
0.0283817	-0.249108	0.178	0.225	1	Mature CD56dimCD16+ NK cells	ACTR2
0.0690341	-0.217373	0.145	0.192	1	CD56bright NK cells	ACTR2
1.55434e-07	-0.321279	0.149	0.208	0.00297718	Effector Memory CD8 T cells	ACTR2
0.539692	-0.152294	0.181	0.221	1	Activated Effector Memory CD8 T cells	ACTR2
0.630012	-0.121307	0.168	0.174	1	NKG2C+ Effector Memory CD8 T cells	ACTR2
0.579681	-0.360593	0.086	0.13	1	Central Memory CD8 T cells	ACTR2
0.00218572	-0.816873	0.273	0.517	1	DN T cells	ACTR2
0.432931	-0.174119	0.332	0.381	1	T reg	ACTR2
3.31968e-10	-0.347491	0.179	0.204	6.35852e-06	Effector Memory CD4 T cells	ACTR2
0.00828661	-0.300977	0.094	0.129	1	Central Memory CD4 T cells	ACTR2
0.000305832	-0.544217	0.29	0.442	1	Non-switched Memory B cells	ACTR2
0.146003	-0.25561	0.149	0.178	1	Switched Memory B cells	ACTR2
0.411191	0.202879	0.124	0.103	1	Naive B cells	ACTR2
0.236828	-0.248309	0.216	0.234	1	ABCs-like Memory B cells	ACTR2
0.000185966	-0.522549	0.124	0.172	1	CD69+ Naive B cells	ACTR2
0.191448	-0.10463	0.25	0.528	1	Plasmablasts	ACTR2
6.25087e-08	0.269793	0.114	0.083	0.00119729	Naive CD4 T cells	ACTR3
0.0203079	0.190558	0.135	0.11	1	Naive CD8 T cells	ACTR3
5.78769e-15	0.27	0.229	0.119	1.10857e-10	MAIT cells	ACTR3
0.00122984	0.182248	0.172	0.128	1	gd T cells	ACTR3
0.00409514	0.228849	0.465	0.369	1	DC4	ACTR3
0.105593	0.339886	0.534	0.449	1	DC2	ACTR3
0.40056	0.129921	0.213	0.231	1	pDCs	ACTR3
0.601045	-0.84709	0.364	0.444	1	Myeloid proliferative	ACTR3
0.601394	-0.489991	0.501	0.75	1	Intermediate Monocytes	ACTR3
0.110887	-0.206736	0.428	0.606	1	Proliferative NK cells	ACTR3
0.000728755	-0.21928	0.575	0.807	1	Proliferative T cells	ACTR3
0.252187	-0.133091	0.22	0.251	1	Mature CD56dimCD16+ NK cells	ACTR3
0.321125	0.159649	0.202	0.153	1	Activated Effector Memory CD8 T cells	ACTR3
0.000675961	0.688073	0.206	0.098	1	NKG2C+ Effector Memory CD8 T cells	ACTR3
0.73358	0.103062	0.375	0.381	1	T reg	ACTR3
5.33272e-06	0.177469	0.226	0.172	0.102143	Effector Memory CD4 T cells	ACTR3
0.0818577	0.147157	0.135	0.112	1	Central Memory CD4 T cells	ACTR3
0.00875273	0.674724	0.217	0.09	1	Naive CD4 T cells	ACTR3
0.23765	-0.187256	0.373	0.439	1	Non-switched Memory B cells	ACTR3
0.0400809	0.159022	0.173	0.133	1	Switched Memory B cells	ACTR3
0.382378	0.192142	0.132	0.115	1	CD69+ Naive B cells	ACTR3
0.15215	0.3776	0.5	0.667	1	Plasmablasts	ACTR3
0.293122	-1.1005	0	0.111	1	Myeloid proliferative	ACTR3C
0.152455	-0.584562	0.018	0.25	1	Intermediate Monocytes	ACTR6
0.659321	0.383458	0.109	0.061	1	Proliferative NK cells	ACTR6
0.081628	0.107823	0.117	0.193	1	Proliferative T cells	ACTR6
0.202975	-0.288461	0	0.139	1	Plasmablasts	ACTR6
0.269577	-0.314661	0	0.111	1	Plasmablasts	ACTR8
0.293122	-0.542688	0	0.111	1	Myeloid proliferative	ACVR1
0.0988498	-1.38534	0	0.222	1	Myeloid proliferative	ACY3
0.293122	-0.92965	0	0.111	1	Myeloid proliferative	ACYP1
0.0917794	-0.460602	0.058	0.182	1	Proliferative NK cells	ACYP1
0.897638	-0.234713	0.125	0.167	1	Plasmablasts	ACYP1
0.482873	0.703344	0.125	0.083	1	Plasmablasts	ACYP2
0.000398723	-0.43347	0.232	0.287	1	DC4	ADA2
7.77499e-05	-0.732156	0.16	0.385	1	pDCs	ADA2
0.0988498	-1.20067	0	0.222	1	Myeloid proliferative	ADA2
0.806393	-0.185883	0.523	0.5	1	Intermediate Monocytes	ADA2
0.670713	-0.332419	0.072	0.121	1	Proliferative NK cells	ADA2
0.00651315	-0.231015	0.042	0.159	1	Proliferative T cells	ADA2
0.813294	0.211601	0.106	0.086	1	DN T cells	ADA2
0.00851918	-0.51745	0.061	0.129	1	T reg	ADA2
0.345451	0.683652	0.25	0.222	1	Plasmablasts	ADA2
0.000811334	-0.33468	0.167	0.359	1	Plasma B cells	ADA2
7.84546e-06	-0.392232	0.08	0.14	0.150272	Classical Monocytes	ADAM10
0.000107435	-0.548347	0.137	0.213	1	DC4	ADAM10
0.0314785	-0.415854	0.097	0.184	1	DC2	ADAM10
0.0209786	-0.357523	0.103	0.205	1	pDCs	ADAM10
0.0325194	-2.09268	0	0.333	1	Myeloid proliferative	ADAM10
0.265453	-0.871606	0.151	0.5	1	Intermediate Monocytes	ADAM10
0.00289463	-0.482631	0.058	0.216	1	Proliferative T cells	ADAM10
0.00219414	-0.326705	0.119	0.168	1	Terminal CD56dimCD16+ NK cells	ADAM10
0.1736	-0.162752	0.078	0.108	1	NK-like CD8+ T cells	ADAM10
0.158375	-0.19369	0.087	0.112	1	Mature CD56dimCD16+ NK cells	ADAM10
0.00373587	-0.637729	0.047	0.129	1	Activated Effector Memory CD8 T cells	ADAM10
0.36294	-0.509815	0.065	0.122	1	Central Memory CD8 T cells	ADAM10
0.217488	-0.583024	0.152	0.218	1	DN T cells	ADAM10
0.145422	-0.316567	0.123	0.177	1	T reg	ADAM10
0.872544	-0.105966	0.125	0.194	1	Plasmablasts	ADAM10
0.00116315	-0.575912	0.03	0.183	1	Plasma B cells	ADAM10
0.66674	-0.119472	0.097	0.125	1	DC2	ADAM17
0.16362	1.3579	0.182	0	1	Myeloid proliferative	ADAM17
0.191741	-0.699599	0.145	0.5	1	Intermediate Monocytes	ADAM17
0.0488146	0.138868	0.058	0.125	1	Proliferative T cells	ADAM17
0.0968749	-0.239012	0.073	0.122	1	Non-switched Memory B cells	ADAM17
0.000363924	-0.4421	0	0.109	1	Plasma B cells	ADAM17
0.152967	-0.43272	0	0.167	1	Plasmablasts	ADAM19
0.179346	-0.291878	0.102	0.162	1	DC2	ADAM28
0.885485	0.551932	0.091	0.111	1	Myeloid proliferative	ADAM28
0.0137212	-1.22352	0.002	0.25	1	Intermediate Monocytes	ADAM28
0.362774	0.240125	0.12	0.096	1	Non-switched Memory B cells	ADAM28
0.199795	0.253989	0.153	0.119	1	Switched Memory B cells	ADAM28
0.237792	0.130148	0.128	0.106	1	Naive B cells	ADAM28
0.00098004	0.74248	0.239	0.122	1	ABCs-like Memory B cells	ADAM28
0.00439391	0.397475	0.164	0.109	1	CD69+ Naive B cells	ADAM28
0.524428	0.816203	0.125	0.056	1	Plasmablasts	ADAM28
0.410041	0.701329	0.122	0	1	Intermediate Monocytes	ADAP2
2.45229e-05	0.279811	0.105	0.053	0.469711	MAIT cells	ADAR
0.0682753	-0.109244	0.116	0.12	1	Classical Monocytes	ADAR
0.81155	0.136326	0.152	0.132	1	DC2	ADAR
0.293122	-1.1005	0	0.111	1	Myeloid proliferative	ADAR
0.187502	1.38566	0.247	0	1	Intermediate Monocytes	ADAR
0.666562	0.344799	0.109	0.061	1	Proliferative NK cells	ADAR
0.34596	-0.101669	0.136	0.098	1	DN T cells	ADAR
0.111822	0.130855	0.132	0.081	1	Naive CD4 T cells	ADAR
0.247945	0.132753	0.113	0.102	1	Non-switched Memory B cells	ADAR
0.086365	-0.681533	0	0.222	1	Plasmablasts	ADAR
0.293122	-0.92965	0	0.111	1	Myeloid proliferative	ADAT1
0.293122	-0.448919	0	0.111	1	Myeloid proliferative	ADCK2
0.107027	0.343813	0.125	0	1	Plasmablasts	ADCY9
0.773738	0.108072	0.095	0.103	1	pDCs	ADD1
0.426336	-0.482687	0.058	0.25	1	Intermediate Monocytes	ADD1
0.663642	0.243987	0.109	0.121	1	Proliferative NK cells	ADD1
0.0272984	-0.441922	0.107	0.177	1	Non-switched Memory B cells	ADD1
0.115117	-0.58723	0	0.194	1	Plasmablasts	ADD1
0.0726006	-0.129751	0.076	0.158	1	Plasma B cells	ADD1
4.2262e-09	-0.295854	0.155	0.193	8.09486e-05	Naive CD4 T cells	ADD3
0.0600686	-0.143147	0.139	0.159	1	Naive CD8 T cells	ADD3
0.408745	0.106182	0.131	0.14	1	DC2	ADD3
0.0106354	-0.477797	0.084	0.205	1	pDCs	ADD3
0.293122	-1.71747	0	0.111	1	Myeloid proliferative	ADD3
0.00261897	-0.12227	0.308	0.523	1	Proliferative T cells	ADD3
0.0548604	-0.16896	0.186	0.225	1	Terminal CD56dimCD16+ NK cells	ADD3
0.456176	-0.145706	0.174	0.2	1	NK-like CD8+ T cells	ADD3
6.75611e-08	0.109427	0.095	0.104	0.00129407	Immature CD56dimCD16+ NK cells	ADD3
0.053925	-0.102719	0.142	0.167	1	Effector Memory CD8 T cells	ADD3
0.35612	-0.27554	0.148	0.196	1	Activated Effector Memory CD8 T cells	ADD3
0.327376	0.414135	0.183	0.113	1	Central Memory CD8 T cells	ADD3
0.200323	0.174132	0.379	0.282	1	DN T cells	ADD3
0.211796	-0.201917	0.332	0.399	1	T reg	ADD3
5.89809e-07	-0.181134	0.259	0.265	0.0112972	Effector Memory CD4 T cells	ADD3
0.0278583	-0.233071	0.146	0.184	1	Central Memory CD4 T cells	ADD3
0.0676217	-0.285968	0.313	0.401	1	Non-switched Memory B cells	ADD3
0.0376411	-0.215942	0.142	0.146	1	Switched Memory B cells	ADD3
0.025509	-0.432305	0.073	0.1	1	Naive B cells	ADD3
0.70117	-0.224336	0.161	0.17	1	ABCs-like Memory B cells	ADD3
0.0703803	-0.348514	0.101	0.129	1	CD69+ Naive B cells	ADD3
0.444671	0.495238	0.375	0.361	1	Plasmablasts	ADD3
0.0226477	-0.132893	0.152	0.257	1	Plasma B cells	ADD3
0.402703	0.230557	0.138	0.125	1	DC2	ADGRE2
0.148085	-0.861548	0.116	0.5	1	Intermediate Monocytes	ADGRE2
5.13246e-10	0.20199	0.157	0.087	9.83071e-06	MAIT cells	ADGRE5
0.000743191	0.42151	0.133	0.079	1	gd T cells	ADGRE5
0.00196468	-0.255859	0.34	0.354	1	DC4	ADGRE5
0.241208	0.160622	0.183	0.132	1	DC2	ADGRE5
0.35042	-0.24706	0.057	0.103	1	pDCs	ADGRE5
0.0988498	-1.20067	0	0.222	1	Myeloid proliferative	ADGRE5
0.0523575	2.06052	0.43	0	1	Intermediate Monocytes	ADGRE5
0.270199	0.6961	0.159	0.061	1	Proliferative NK cells	ADGRE5
0.506228	0.182887	0.18	0.156	1	NK-like CD8+ T cells	ADGRE5
5.16216e-08	0.454923	0.11	0.086	0.000988761	Immature CD56dimCD16+ NK cells	ADGRE5
0.728434	-0.111697	0.168	0.172	1	CD56bright NK cells	ADGRE5
0.0404723	0.160018	0.136	0.117	1	Effector Memory CD8 T cells	ADGRE5
0.00459825	0.753404	0.146	0.055	1	Activated Effector Memory CD8 T cells	ADGRE5
0.00621135	0.417569	0.133	0.066	1	NKG2C+ Effector Memory CD8 T cells	ADGRE5
0.518315	0.160439	0.126	0.121	1	T reg	ADGRE5
5.08833e-05	0.104084	0.123	0.091	0.974619	Effector Memory CD4 T cells	ADGRE5
0.00260277	0.335254	0.169	0.063	1	Naive CD4 T cells	ADGRE5
0.567029	-0.46494	0.167	0.242	1	Proliferative NK cells	ADGRG1
0.0275641	0.956797	0.108	0.023	1	Proliferative T cells	ADGRG1
0.0493241	-0.157307	0.199	0.212	1	Terminal CD56dimCD16+ NK cells	ADGRG1
0.331495	-0.203967	0.133	0.151	1	NK-like CD8+ T cells	ADGRG1
0.0154866	-0.269168	0.172	0.22	1	Mature CD56dimCD16+ NK cells	ADGRG1
0.155988	0.212882	0.1	0.085	1	Effector Memory CD8 T cells	ADGRG1
0.293122	-1.1005	0	0.111	1	Myeloid proliferative	ADGRG6
1.87301e-09	0.226052	0.142	0.074	3.58757e-05	MAIT cells	ADH5
0.0356696	0.188635	0.11	0.081	1	gd T cells	ADH5
0.410424	-0.251166	0.121	0.154	1	DC2	ADH5
0.11033	-0.316781	0.072	0.141	1	pDCs	ADH5
0.791939	-0.338845	0.273	0.222	1	Myeloid proliferative	ADH5
0.667007	-0.741118	0.102	0.25	1	Intermediate Monocytes	ADH5
0.00380015	-0.248255	0.317	0.511	1	Proliferative T cells	ADH5
0.774876	0.114356	0.123	0.112	1	NK-like CD8+ T cells	ADH5
0.435379	0.118613	0.117	0.098	1	NKG2C+ Effector Memory CD8 T cells	ADH5
0.887185	0.206365	0.318	0.31	1	DN T cells	ADH5
0.00133638	0.283367	0.148	0.054	1	Naive CD4 T cells	ADH5
0.279068	0.717631	0.375	0.306	1	Plasmablasts	ADH5
0.0028507	-0.255451	0.106	0.264	1	Plasma B cells	ADH5
0.152967	-0.457973	0	0.167	1	Plasmablasts	ADI1
0.913101	0.152273	0.125	0.083	1	Plasmablasts	ADIPOR1
0.351465	0.282216	0.134	0.107	1	DC4	ADK
0.975844	-0.119648	0.182	0.222	1	Myeloid proliferative	ADK
0.0558834	-0.274978	0.125	0.239	1	Proliferative T cells	ADK
0.173879	-0.235406	0.101	0.118	1	Naive B cells	ADK
0.20598	0.183682	0.193	0.143	1	ABCs-like Memory B cells	ADK
0.0170091	-0.290165	0.14	0.152	1	CD69+ Naive B cells	ADK
0.0135097	-1.01608	0	0.389	1	Plasmablasts	ADK
0.0414296	0.168518	0.091	0.109	1	Plasma B cells	ADK
0.000110719	-0.382402	0	0.102	1	Proliferative T cells	ADNP
0.0575824	1.13674	0.25	0.028	1	Plasmablasts	ADNP2
0.648293	-0.668522	0.089	0.25	1	Intermediate Monocytes	ADPGK
0.107027	0.343813	0.125	0	1	Plasmablasts	ADPGK
0.2979	0.809741	0.174	0	1	Intermediate Monocytes	ADRM1
0.0185422	0.729812	0.101	0	1	Proliferative NK cells	ADRM1
0.335212	0.413229	0.108	0.08	1	Proliferative T cells	ADRM1
0.000170808	0.749246	0.143	0.018	1	Naive CD4 T cells	ADRM1
2.19836e-08	0.691435	0.107	0.009	0.000421075	Non-switched Memory B cells	ADRM1
0.185097	1.04662	0.25	0.083	1	Plasmablasts	ADRM1
1.8207e-07	-0.246886	0.105	0.096	0.00348736	MAIT cells	ADSL
0.27239	-0.246936	0.154	0.213	1	DC2	ADSL
0.663614	0.908146	0.182	0.111	1	Myeloid proliferative	ADSL
0.361716	0.876226	0.143	0	1	Intermediate Monocytes	ADSL
0.000143974	-0.317352	0.258	0.5	1	Proliferative T cells	ADSL
0.0381846	-0.585585	0.082	0.142	1	NKG2C+ Effector Memory CD8 T cells	ADSL
0.574224	-0.401777	0.065	0.104	1	Central Memory CD8 T cells	ADSL
0.548535	0.293322	0.258	0.213	1	DN T cells	ADSL
0.0581915	-0.173272	0.177	0.244	1	T reg	ADSL
4.8274e-09	-0.131925	0.143	0.131	9.24641e-05	Effector Memory CD4 T cells	ADSL
0.678502	-0.13605	0.103	0.125	1	Non-switched Memory B cells	ADSL
0.00675344	-1.16307	0	0.444	1	Plasmablasts	ADSL
0.0264145	-0.171928	0.121	0.225	1	Plasma B cells	ADSL
0.293122	-0.553885	0	0.111	1	Myeloid proliferative	AFF1
0.269577	-0.376611	0	0.111	1	Plasmablasts	AFF1
0.000363924	-0.418816	0	0.109	1	Plasma B cells	AFF1
0.10992	-0.279484	0.057	0.11	1	DC2	AFF3
0.313707	-0.17169	0.207	0.253	1	Non-switched Memory B cells	AFF3
0.0280536	-0.119492	0.173	0.164	1	Switched Memory B cells	AFF3
0.174038	-0.209161	0.137	0.149	1	Naive B cells	AFF3
0.789134	0.100036	0.183	0.161	1	ABCs-like Memory B cells	AFF3
0.885485	-0.636938	0.091	0.111	1	Myeloid proliferative	AFF4
0.269577	-0.238043	0	0.111	1	Plasmablasts	AFF4
0.115728	-0.423255	0.029	0.121	1	Proliferative NK cells	AFG3L2
0.235937	-0.530926	0.029	0.25	1	Intermediate Monocytes	AFMID
0.269577	-0.416729	0	0.111	1	Plasmablasts	AFMID
0.0335496	-0.722117	0.014	0.121	1	Proliferative NK cells	AFTPH
0.319422	-0.444825	0.045	0.103	1	DN T cells	AFTPH
0.0308336	0.314396	0.12	0.081	1	Non-switched Memory B cells	AFTPH
0.00649657	0.126103	0.106	0.162	1	Plasma B cells	AFTPH
0.885485	-0.17785	0.091	0.111	1	Myeloid proliferative	AGA
0.0353524	-0.883809	0	0.306	1	Plasmablasts	AGA
0.00571153	-0.522274	0.03	0.162	1	Plasma B cells	AGA
0.107027	0.343813	0.125	0	1	Plasmablasts	AGAP9
0.293122	-0.92965	0	0.111	1	Myeloid proliferative	AGFG1
0.524428	0.220984	0.125	0.056	1	Plasmablasts	AGFG1
0.210602	-0.42449	0.036	0.25	1	Intermediate Monocytes	AGGF1
0.000605625	-0.357892	0.017	0.148	1	Proliferative T cells	AGGF1
0.293122	-0.553885	0	0.111	1	Myeloid proliferative	AGK
0.747734	-0.22859	0.13	0.182	1	Proliferative NK cells	AGK
0.0600527	-0.431195	0.058	0.159	1	Proliferative T cells	AGK
0.202975	-0.420376	0	0.139	1	Plasmablasts	AGK
0.269577	-0.288132	0	0.111	1	Plasmablasts	AGL
0.524428	0.785401	0.125	0.056	1	Plasmablasts	AGO1
0.885485	-0.17785	0.091	0.111	1	Myeloid proliferative	AGO2
0.293122	-0.542688	0	0.111	1	Myeloid proliferative	AGO3
0.312453	0.455634	0.125	0.028	1	Plasmablasts	AGO3
0.107027	0.334212	0.125	0	1	Plasmablasts	AGO4
0.885485	-0.141178	0.091	0.111	1	Myeloid proliferative	AGPAT5
5.06137e-07	0.511148	0.279	0.186	0.00969455	Classical Monocytes	AGTRAP
0.0188019	0.277952	0.281	0.21	1	DC4	AGTRAP
1.79514e-05	0.860978	0.309	0.125	0.343842	DC2	AGTRAP
0.77513	0.732402	0.41	0.25	1	Intermediate Monocytes	AGTRAP
0.906124	0.138401	0.246	0.212	1	Proliferative NK cells	AGTRAP
0.00288586	1.01553	0.192	0.045	1	Proliferative T cells	AGTRAP
4.42227e-13	0.823771	0.172	0.073	8.47041e-09	Terminal CD56dimCD16+ NK cells	AGTRAP
1.24912e-09	0.839702	0.184	0.07	2.39256e-05	NK-like CD8+ T cells	AGTRAP
1.10898e-15	0.970415	0.128	0.059	2.12413e-11	Immature CD56dimCD16+ NK cells	AGTRAP
1.21325e-13	1.00435	0.186	0.071	2.32385e-09	Mature CD56dimCD16+ NK cells	AGTRAP
3.70379e-13	0.670282	0.103	0.047	7.09423e-09	Effector Memory CD8 T cells	AGTRAP
0.014949	0.462944	0.101	0.044	1	NKG2C+ Effector Memory CD8 T cells	AGTRAP
0.00935358	0.524577	0.197	0.063	1	DN T cells	AGTRAP
0.0767049	-0.667061	0.022	0.121	1	Proliferative NK cells	AHCTF1
0.780917	0.231237	0.125	0.111	1	Plasmablasts	AHCTF1
0.207829	0.581386	0.11	0.051	1	pDCs	AHCY
0.910869	-0.597906	0.182	0.222	1	Myeloid proliferative	AHCY
0.452462	0.603791	0.107	0	1	Intermediate Monocytes	AHCY
0.198809	0.641489	0.123	0.03	1	Proliferative NK cells	AHCY
0.0298439	0.115105	0.158	0.227	1	Proliferative T cells	AHCY
0.160744	-0.261004	0.25	0.528	1	Plasmablasts	AHCY
0.582307	-0.849233	0.094	0.25	1	Intermediate Monocytes	AHCYL1
0.354624	-0.189792	0.05	0.102	1	Proliferative T cells	AHCYL1
0.283114	0.386561	0.118	0.103	1	pDCs	AHI1
2.58367e-18	-0.731913	0.287	0.343	4.94877e-14	MAIT cells	AHNAK
3.48677e-11	-0.71938	0.203	0.3	6.67855e-07	gd T cells	AHNAK
9.17663e-31	-0.852156	0.364	0.565	1.75769e-26	Classical Monocytes	AHNAK
6.75216e-22	-1.06493	0.252	0.488	1.29331e-17	DC4	AHNAK
7.44671e-11	-1.1401	0.451	0.691	1.42634e-06	DC2	AHNAK
0.000120596	-0.89514	0.171	0.41	1	pDCs	AHNAK
0.400532	-1.393	0.091	0.333	1	Myeloid proliferative	AHNAK
0.0662333	-1.30941	0.49	1	1	Intermediate Monocytes	AHNAK
6.32345e-06	-1.5151	0.196	0.636	0.121119	Proliferative NK cells	AHNAK
0.00437764	-0.232304	0.317	0.534	1	Proliferative T cells	AHNAK
4.38602e-68	-1.40517	0.273	0.577	8.40098e-64	Terminal CD56dimCD16+ NK cells	AHNAK
2.42673e-08	-0.820789	0.203	0.333	0.000464817	NK-like CD8+ T cells	AHNAK
5.32419e-43	-1.22707	0.075	0.25	1.01979e-38	Immature CD56dimCD16+ NK cells	AHNAK
4.02471e-30	-1.26435	0.13	0.326	7.70893e-26	Mature CD56dimCD16+ NK cells	AHNAK
6.57899e-14	-1.00556	0.173	0.352	1.26014e-09	CD56bright NK cells	AHNAK
4.77088e-52	-1.02654	0.222	0.404	9.13814e-48	Effector Memory CD8 T cells	AHNAK
1.51571e-06	-0.976722	0.215	0.423	0.0290318	Activated Effector Memory CD8 T cells	AHNAK
0.00142831	-0.84708	0.19	0.249	1	NKG2C+ Effector Memory CD8 T cells	AHNAK
0.144983	-0.676043	0.172	0.235	1	Central Memory CD8 T cells	AHNAK
0.165401	-0.412559	0.242	0.368	1	DN T cells	AHNAK
1.15934e-08	-0.872467	0.408	0.601	0.000222061	T reg	AHNAK
8.58519e-25	-0.746974	0.334	0.452	1.64441e-20	Effector Memory CD4 T cells	AHNAK
0.00685627	-0.331069	0.138	0.177	1	Central Memory CD4 T cells	AHNAK
0.000747467	-0.13181	0.222	0.144	1	Naive CD4 T cells	AHNAK
4.24973e-10	-1.17071	0.32	0.515	8.13993e-06	Non-switched Memory B cells	AHNAK
1.07191e-08	-0.978765	0.079	0.19	0.000205314	Switched Memory B cells	AHNAK
0.000324204	-0.868288	0.138	0.234	1	ABCs-like Memory B cells	AHNAK
2.8448e-06	-0.781135	0.071	0.146	0.0544893	CD69+ Naive B cells	AHNAK
0.1506	-1.18733	0.125	0.472	1	Plasmablasts	AHNAK
0.0227932	-0.717612	0.273	0.454	1	Plasma B cells	AHNAK
0.293122	-0.553885	0	0.111	1	Myeloid proliferative	AHR
0.0865242	-1.12068	0.22	0.75	1	Intermediate Monocytes	AHR
0.0622828	-1.37866	0.062	0.5	1	Intermediate Monocytes	AHSA1
0.104841	-0.152449	0.1	0.182	1	Proliferative T cells	AHSA1
0.413232	0.57425	0.25	0.222	1	Plasmablasts	AHSA1
0.00880594	-0.258141	0.058	0.182	1	Proliferative T cells	AIDA
0.202975	-0.376969	0	0.139	1	Plasmablasts	AIDA
4.39978e-05	0.264616	0.102	0.082	0.842733	Naive CD4 T cells	AIF1
0.000124643	0.212177	0.22	0.176	1	Naive CD8 T cells	AIF1
1.17446e-05	0.122913	0.793	0.82	0.224956	Classical Monocytes	AIF1
0.064029	0.433368	0.876	0.824	1	DC2	AIF1
0.0365194	-0.760968	0.133	0.256	1	pDCs	AIF1
0.543571	1.09281	0.545	0.333	1	Myeloid proliferative	AIF1
0.197588	0.736889	0.978	0.75	1	Intermediate Monocytes	AIF1
0.587222	0.260442	0.152	0.109	1	DN T cells	AIF1
0.352195	-0.485019	0.045	0.25	1	Intermediate Monocytes	AIFM1
0.469843	0.669815	0.25	0.278	1	Plasmablasts	AIFM1
0.0357421	-0.264833	0.03	0.12	1	Plasma B cells	AIFM1
0.34344	-0.375813	0.053	0.25	1	Intermediate Monocytes	AIG1
0.398091	0.140307	0.193	0.177	1	Non-switched Memory B cells	AIM2
0.178196	1.01575	0.375	0.111	1	Plasmablasts	AIM2
0.0501073	0.345295	0.106	0.109	1	Plasma B cells	AIM2
0.0804763	0.164221	0.131	0.098	1	DC4	AIMP1
0.0560849	-0.356956	0.183	0.279	1	DC2	AIMP1
0.566084	0.164986	0.11	0.128	1	pDCs	AIMP1
0.0294247	1.64137	0.364	0	1	Myeloid proliferative	AIMP1
0.0944836	-1.61526	0.143	0.5	1	Intermediate Monocytes	AIMP1
0.447257	0.520494	0.174	0.091	1	Proliferative NK cells	AIMP1
4.98644e-05	-0.288164	0.1	0.33	0.955103	Proliferative T cells	AIMP1
0.211443	-0.145163	0.167	0.132	1	DN T cells	AIMP1
0.247845	0.236564	0.17	0.139	1	T reg	AIMP1
0.106963	-0.666051	0.079	0.144	1	Naive CD4 T cells	AIMP1
0.0055512	1.11356	0.375	0.389	1	Plasmablasts	AIMP1
0.00153688	-0.244811	0.076	0.222	1	Plasma B cells	AIMP1
0.375871	-0.302267	0.069	0.25	1	Intermediate Monocytes	AIMP2
2.28575e-14	0.504519	0.148	0.046	4.37813e-10	MAIT cells	AIP
0.000747089	0.148959	0.104	0.058	1	DC4	AIP
0.293122	-0.542688	0	0.111	1	Myeloid proliferative	AIP
0.306276	0.875754	0.169	0	1	Intermediate Monocytes	AIP
0.464362	0.611402	0.123	0.061	1	Proliferative NK cells	AIP
0.104914	0.318891	0.2	0.239	1	Proliferative T cells	AIP
0.0569389	0.224976	0.117	0.073	1	NKG2C+ Effector Memory CD8 T cells	AIP
0.0513082	0.668081	0.151	0.052	1	Central Memory CD8 T cells	AIP
0.223216	0.348929	0.134	0.094	1	T reg	AIP
4.05075e-14	0.43675	0.114	0.047	7.75881e-10	Effector Memory CD4 T cells	AIP
0.00654314	0.488977	0.18	0.072	1	Naive CD4 T cells	AIP
0.00698756	0.381335	0.177	0.093	1	Non-switched Memory B cells	AIP
0.870019	-0.252012	0.125	0.194	1	Plasmablasts	AIP
0.135689	0.29242	0.121	0.085	1	Plasma B cells	AIP
0.229741	-0.11132	0.11	0.116	1	DC4	AK2
0.00227989	-0.56625	0.152	0.272	1	DC2	AK2
0.128798	-0.404363	0.106	0.192	1	pDCs	AK2
0.663614	0.423229	0.182	0.111	1	Myeloid proliferative	AK2
0.769063	-0.506948	0.165	0.25	1	Intermediate Monocytes	AK2
0.229431	0.458882	0.203	0.091	1	Proliferative NK cells	AK2
0.185304	0.362473	0.121	0.052	1	DN T cells	AK2
0.0894531	0.168421	0.125	0.306	1	Plasmablasts	AK2
0.0347372	0.141825	0.136	0.173	1	Plasma B cells	AK2
0.524428	0.101086	0.125	0.056	1	Plasmablasts	AK3
0.0349224	-0.409975	0.058	0.17	1	Proliferative T cells	AK6
0.524428	0.312716	0.125	0.056	1	Plasmablasts	AK6
0.107027	0.976907	0.125	0	1	Plasmablasts	AK9
0.193544	-0.355469	0.036	0.121	1	Proliferative NK cells	AKAP11
0.0120562	0.104116	0.05	0.148	1	Proliferative T cells	AKAP11
0.0342164	-0.257848	0.128	0.149	1	gd T cells	AKAP13
4.4239e-08	-0.451661	0.172	0.267	0.000847353	Classical Monocytes	AKAP13
0.0134921	-0.278251	0.243	0.277	1	DC4	AKAP13
0.424954	-0.145804	0.273	0.331	1	DC2	AKAP13
0.0133544	-0.185394	0.156	0.256	1	pDCs	AKAP13
0.0988498	-1.13451	0	0.222	1	Myeloid proliferative	AKAP13
0.150357	-1.03742	0.278	0.75	1	Intermediate Monocytes	AKAP13
0.00630651	-0.470842	0.192	0.375	1	Proliferative T cells	AKAP13
0.000999496	-0.311566	0.205	0.268	1	Terminal CD56dimCD16+ NK cells	AKAP13
0.000656779	-0.405584	0.14	0.201	1	Mature CD56dimCD16+ NK cells	AKAP13
0.00223568	-0.524397	0.125	0.192	1	CD56bright NK cells	AKAP13
0.00626033	-0.173038	0.146	0.179	1	Effector Memory CD8 T cells	AKAP13
0.000733353	-0.787335	0.127	0.258	1	Activated Effector Memory CD8 T cells	AKAP13
0.45797	-0.281296	0.12	0.151	1	NKG2C+ Effector Memory CD8 T cells	AKAP13
0.476567	0.386215	0.108	0.061	1	Central Memory CD8 T cells	AKAP13
0.140192	-0.634922	0.197	0.305	1	DN T cells	AKAP13
0.0851021	-0.256819	0.224	0.3	1	T reg	AKAP13
6.94713e-07	-0.307843	0.136	0.159	0.0133065	Effector Memory CD4 T cells	AKAP13
5.21119e-05	0.327556	0.222	0.081	0.998152	Naive CD4 T cells	AKAP13
0.00871395	-0.24027	0.183	0.273	1	Non-switched Memory B cells	AKAP13
0.193529	-0.183325	0.179	0.176	1	ABCs-like Memory B cells	AKAP13
0.086365	-0.573863	0	0.222	1	Plasmablasts	AKAP13
0.107027	0.343813	0.125	0	1	Plasmablasts	AKAP17A
0.312453	0.271368	0.125	0.028	1	Plasmablasts	AKAP8
0.312453	0.996421	0.125	0.028	1	Plasmablasts	AKAP8L
5.53969e-09	-0.291503	0.1	0.087	0.000106107	MAIT cells	AKAP9
0.0346873	-0.342799	0.079	0.116	1	DC4	AKAP9
0.116714	-0.308058	0.138	0.213	1	DC2	AKAP9
0.0531009	-0.381677	0.125	0.231	1	pDCs	AKAP9
0.885485	0.259961	0.091	0.111	1	Myeloid proliferative	AKAP9
0.631731	-0.749917	0.136	0.25	1	Intermediate Monocytes	AKAP9
0.52771	-0.260613	0.087	0.152	1	Proliferative NK cells	AKAP9
0.0348289	-0.330843	0.083	0.205	1	Proliferative T cells	AKAP9
0.43559	0.228743	0.091	0.103	1	DN T cells	AKAP9
0.00919579	-0.535141	0.09	0.169	1	T reg	AKAP9
0.325149	0.202115	0.11	0.076	1	ABCs-like Memory B cells	AKAP9
0.315064	-0.430235	0.125	0.361	1	Plasmablasts	AKAP9
0.0619428	-0.48307	0.136	0.257	1	Plasma B cells	AKAP9
0.312453	0.957966	0.125	0.028	1	Plasmablasts	AKIP1
0.107027	0.343813	0.125	0	1	Plasmablasts	AKIRIN1
1.3469e-09	0.461181	0.112	0.037	2.57984e-05	MAIT cells	AKNA
0.659192	0.355067	0.109	0.061	1	Proliferative NK cells	AKNA
0.0645042	0.287362	0.114	0.087	1	Terminal CD56dimCD16+ NK cells	AKNA
0.00260771	0.360931	0.116	0.046	1	T reg	AKNA
0.524428	0.221667	0.125	0.056	1	Plasmablasts	AKNA
0.273628	0.15937	0.154	0.132	1	Classical Monocytes	AKR1A1
0.00875201	0.162752	0.21	0.152	1	DC4	AKR1A1
0.252735	0.247919	0.347	0.272	1	DC2	AKR1A1
0.957809	-0.109943	0.273	0.333	1	Myeloid proliferative	AKR1A1
0.900049	0.376034	0.354	0.25	1	Intermediate Monocytes	AKR1A1
0.970401	0.168632	0.232	0.212	1	Proliferative NK cells	AKR1A1
0.00122769	0.317164	0.127	0.036	1	Naive CD4 T cells	AKR1A1
0.00312462	-0.454359	0.11	0.206	1	Non-switched Memory B cells	AKR1A1
0.576423	-0.16337	0.096	0.1	1	ABCs-like Memory B cells	AKR1A1
0.0867767	-1.09997	0.25	0.667	1	Plasmablasts	AKR1A1
0.935394	-0.358374	0.273	0.333	1	Myeloid proliferative	AKR1B1
0.698518	-0.63174	0.107	0.25	1	Intermediate Monocytes	AKR1B1
0.132923	0.328265	0.113	0.093	1	NK-like CD8+ T cells	AKR1B1
0.439254	0.313436	0.105	0.074	1	Activated Effector Memory CD8 T cells	AKR1B1
0.363768	0.30802	0.101	0.067	1	ABCs-like Memory B cells	AKR1B1
0.793631	0.225345	0.375	0.389	1	Plasmablasts	AKR1B1
0.128857	-0.163945	0.152	0.239	1	Plasma B cells	AKR1B1
0.900032	-0.16513	0.188	0.212	1	Proliferative NK cells	AKR1C3
5.79462e-17	0.968662	0.18	0.066	1.1099e-12	Terminal CD56dimCD16+ NK cells	AKR1C3
8.9688e-20	1.30206	0.11	0.025	1.71788e-15	Immature CD56dimCD16+ NK cells	AKR1C3
3.31997e-06	0.513548	0.189	0.112	0.0635908	Mature CD56dimCD16+ NK cells	AKR1C3
0.293122	-0.87218	0	0.111	1	Myeloid proliferative	AKR7A2
0.293122	-0.92965	0	0.111	1	Myeloid proliferative	AL008730.1
2.58198e-08	-0.494794	0.049	0.11	0.000494553	Classical Monocytes	AL021155.5
0.257629	-0.236799	0.083	0.132	1	DC2	AL021155.5
0.0273927	-2.054	0.053	0.5	1	Intermediate Monocytes	AL021155.5
0.457724	-0.198277	0.061	0.109	1	Plasma B cells	AL021155.5
0.524428	0.414148	0.125	0.056	1	Plasmablasts	AL022311.1
0.885485	0.29943	0.091	0.111	1	Myeloid proliferative	AL034397.3
0.293122	-0.553885	0	0.111	1	Myeloid proliferative	AL096865.1
0.107027	1.09936	0.125	0	1	Plasmablasts	AL109811.2
0.293122	-0.448919	0	0.111	1	Myeloid proliferative	AL110114.1
0.885485	-0.466084	0.091	0.111	1	Myeloid proliferative	AL118516.1
0.269577	-0.470012	0	0.111	1	Plasmablasts	AL118516.1
0.107027	0.343813	0.125	0	1	Plasmablasts	AL121929.2
0.107027	0.343813	0.125	0	1	Plasmablasts	AL133215.2
0.107027	0.343813	0.125	0	1	Plasmablasts	AL133243.2
0.00347556	0.509657	0.136	0.081	1	Plasma B cells	AL133467.1
0.293122	-0.448919	0	0.111	1	Myeloid proliferative	AL135999.1
3.23243e-26	-0.543206	0.401	0.473	6.19141e-22	Naive CD4 T cells	AL138963.4
8.2853e-15	-0.540381	0.406	0.472	1.58697e-10	Naive CD8 T cells	AL138963.4
2.04841e-05	-0.372927	0.502	0.506	0.392352	MAIT cells	AL138963.4
2.86873e-09	-0.662242	0.323	0.42	5.49477e-05	gd T cells	AL138963.4
1.51644e-16	-0.742722	0.302	0.455	2.90459e-12	Classical Monocytes	AL138963.4
6.11521e-05	-0.550687	0.346	0.433	1	DC4	AL138963.4
0.00726187	-0.650519	0.468	0.574	1	DC2	AL138963.4
0.395718	-0.668775	0.403	0.449	1	pDCs	AL138963.4
0.67372	0.501375	0.636	0.444	1	Myeloid proliferative	AL138963.4
0.863151	-1.07825	0.488	0.5	1	Intermediate Monocytes	AL138963.4
0.298631	-0.529018	0.37	0.515	1	Proliferative NK cells	AL138963.4
0.0172222	-0.209079	0.45	0.602	1	Proliferative T cells	AL138963.4
8.1799e-16	-0.574983	0.475	0.604	1.56678e-11	Terminal CD56dimCD16+ NK cells	AL138963.4
2.53214e-05	-0.683809	0.262	0.371	0.485006	NK-like CD8+ T cells	AL138963.4
3.26379e-09	-0.394826	0.1	0.163	6.25146e-05	Immature CD56dimCD16+ NK cells	AL138963.4
4.30658e-05	-0.552842	0.149	0.22	0.824883	Mature CD56dimCD16+ NK cells	AL138963.4
1.61505e-07	-0.772815	0.348	0.485	0.00309346	CD56bright NK cells	AL138963.4
7.9177e-25	-0.712059	0.31	0.441	1.51656e-20	Effector Memory CD8 T cells	AL138963.4
0.0146833	-0.530953	0.34	0.466	1	Activated Effector Memory CD8 T cells	AL138963.4
1.29096e-08	-1.30692	0.316	0.495	0.000247271	NKG2C+ Effector Memory CD8 T cells	AL138963.4
0.566185	-0.259868	0.47	0.546	1	DN T cells	AL138963.4
8.42106e-07	-1.07142	0.513	0.662	0.0161297	T reg	AL138963.4
1.02623e-19	-0.610374	0.588	0.665	1.96564e-15	Effector Memory CD4 T cells	AL138963.4
0.000255277	-0.306524	0.279	0.349	1	Central Memory CD4 T cells	AL138963.4
0.000266283	-0.682395	0.46	0.486	1	Naive CD4 T cells	AL138963.4
0.0949956	-0.348384	0.473	0.529	1	Non-switched Memory B cells	AL138963.4
0.000816275	-0.206579	0.234	0.204	1	Switched Memory B cells	AL138963.4
0.00241831	-0.435991	0.116	0.182	1	Naive B cells	AL138963.4
0.0839253	-0.43926	0.326	0.368	1	ABCs-like Memory B cells	AL138963.4
2.25692e-09	-0.690987	0.36	0.474	4.3229e-05	CD69+ Naive B cells	AL138963.4
0.277802	-0.809004	0.25	0.556	1	Plasmablasts	AL138963.4
0.00451709	-0.723401	0.379	0.602	1	Plasma B cells	AL138963.4
0.0707328	1.93228	0.273	0	1	Myeloid proliferative	AL157895.1
0.00665283	-1.43147	0	0.25	1	Intermediate Monocytes	AL157938.2
0.107027	0.343813	0.125	0	1	Plasmablasts	AL158152.1
0.293122	-0.87218	0	0.111	1	Myeloid proliferative	AL162253.2
0.293122	-0.553885	0	0.111	1	Myeloid proliferative	AL353807.5
0.197137	-0.711696	0.02	0.25	1	Intermediate Monocytes	AL355075.4
0.245723	-0.245784	0.07	0.108	1	Non-switched Memory B cells	AL355076.2
0.00665283	-0.72397	0	0.25	1	Intermediate Monocytes	AL355312.4
0.0137212	-0.833352	0.002	0.25	1	Intermediate Monocytes	AL355816.2
0.00665283	-0.72397	0	0.25	1	Intermediate Monocytes	AL356488.2
0.293122	-1.1005	0	0.111	1	Myeloid proliferative	AL356599.1
0.293122	-0.962628	0	0.111	1	Myeloid proliferative	AL359643.3
0.108163	-0.674567	0.009	0.25	1	Intermediate Monocytes	AL360178.1
0.390796	-0.443555	0.051	0.121	1	Proliferative NK cells	AL441992.1
0.0270723	-0.360398	0.058	0.17	1	Proliferative T cells	AL441992.1
0.293122	-0.542688	0	0.111	1	Myeloid proliferative	AL451165.2
0.293122	-0.542688	0	0.111	1	Myeloid proliferative	AL513550.1
0.0210778	-0.818932	0.004	0.25	1	Intermediate Monocytes	AL513550.1
0.293122	-0.542688	0	0.111	1	Myeloid proliferative	AL589935.1
0.107027	0.343813	0.125	0	1	Plasmablasts	AL592295.5
0.107027	1.03344	0.125	0	1	Plasmablasts	AL592429.2
2.03474e-14	-1.44144	0.067	0.154	3.89734e-10	MAIT cells	AL627171.2
9.40731e-22	-1.4459	0.042	0.144	1.80188e-17	Classical Monocytes	AL627171.2
8.81465e-12	-1.25842	0.05	0.174	1.68836e-07	DC4	AL627171.2
0.0353785	-0.813001	0.062	0.125	1	DC2	AL627171.2
2.0563e-05	-1.09759	0.03	0.192	0.393864	pDCs	AL627171.2
0.00368973	-1.1469	0.087	0.75	1	Intermediate Monocytes	AL627171.2
0.138768	-0.528163	0.065	0.182	1	Proliferative NK cells	AL627171.2
0.000665046	-0.757805	0.017	0.148	1	Proliferative T cells	AL627171.2
4.51992e-10	-1.20555	0.068	0.136	8.65746e-06	Terminal CD56dimCD16+ NK cells	AL627171.2
2.84488e-09	-1.5714	0.041	0.139	5.44909e-05	NK-like CD8+ T cells	AL627171.2
2.09404e-14	-1.4303	0.055	0.149	4.01092e-10	Mature CD56dimCD16+ NK cells	AL627171.2
0.000516169	-1.00386	0.059	0.115	1	CD56bright NK cells	AL627171.2
3.54536e-21	-1.17891	0.046	0.12	6.79079e-17	Effector Memory CD8 T cells	AL627171.2
0.00376763	-1.56747	0.045	0.117	1	Activated Effector Memory CD8 T cells	AL627171.2
0.0393924	-0.566557	0.066	0.11	1	NKG2C+ Effector Memory CD8 T cells	AL627171.2
0.0320968	-0.985788	0.032	0.113	1	Central Memory CD8 T cells	AL627171.2
0.245068	-0.374459	0.121	0.086	1	DN T cells	AL627171.2
0.253676	-0.372886	0.079	0.118	1	T reg	AL627171.2
2.15457e-14	-1.10564	0.043	0.111	4.12686e-10	Effector Memory CD4 T cells	AL627171.2
0.000175049	-1.05257	0.053	0.142	1	Non-switched Memory B cells	AL627171.2
0.000255814	-1.48834	0.055	0.143	1	ABCs-like Memory B cells	AL627171.2
0.838306	-0.447581	0.125	0.139	1	Plasmablasts	AL627171.2
0.023629	-0.618723	0.045	0.162	1	Plasma B cells	AL627171.2
0.0736771	-0.51232	0.022	0.121	1	Proliferative NK cells	AL662797.1
0.0988498	-1.62234	0	0.222	1	Myeloid proliferative	ALAD
0.885485	-0.903137	0.091	0.111	1	Myeloid proliferative	ALAS1
0.718042	0.175034	0.125	0.139	1	Plasmablasts	ALAS1
0.16362	0.780477	0.182	0	1	Myeloid proliferative	ALDH18A1
0.203617	0.799816	0.125	0.111	1	Plasmablasts	ALDH18A1
0.551625	-0.140096	0.061	0.102	1	Plasma B cells	ALDH18A1
0.0707328	1.37511	0.273	0	1	Myeloid proliferative	ALDH1A1
0.0740896	0.27464	0.1	0.073	1	Classical Monocytes	ALDH2
0.762883	0.115858	0.14	0.132	1	DC2	ALDH2
0.504536	0.118617	0.143	0.25	1	Intermediate Monocytes	ALDH2
0.410041	0.674673	0.122	0	1	Intermediate Monocytes	ALDH3B1
5.87964e-08	-0.376464	0.112	0.115	0.00112619	MAIT cells	ALDOA
1.48384e-13	-0.651904	0.198	0.32	2.84215e-09	Classical Monocytes	ALDOA
8.3615e-16	-0.82443	0.367	0.543	1.60156e-11	DC4	ALDOA
0.371393	-0.201815	0.363	0.404	1	DC2	ALDOA
0.00237323	-0.82558	0.072	0.218	1	pDCs	ALDOA
0.163887	-1.79837	0.091	0.444	1	Myeloid proliferative	ALDOA
0.472164	-0.804936	0.361	0.5	1	Intermediate Monocytes	ALDOA
0.524732	0.230887	0.152	0.091	1	Proliferative NK cells	ALDOA
8.88638e-07	-0.876859	0.233	0.591	0.017021	Proliferative T cells	ALDOA
1.07966e-08	-0.585835	0.072	0.147	0.000206797	Terminal CD56dimCD16+ NK cells	ALDOA
0.000225401	-0.60868	0.086	0.153	1	NK-like CD8+ T cells	ALDOA
5.86101e-14	-0.597632	0.043	0.104	1.12262e-09	Immature CD56dimCD16+ NK cells	ALDOA
7.81847e-05	-0.523071	0.054	0.103	1	Mature CD56dimCD16+ NK cells	ALDOA
2.89942e-09	-0.403617	0.073	0.126	5.55355e-05	Effector Memory CD8 T cells	ALDOA
0.553436	0.188912	0.101	0.098	1	Activated Effector Memory CD8 T cells	ALDOA
0.068239	-0.746661	0.054	0.148	1	Central Memory CD8 T cells	ALDOA
0.758488	0.130261	0.318	0.27	1	DN T cells	ALDOA
0.000303708	-0.587757	0.144	0.273	1	T reg	ALDOA
8.50698e-11	-0.514407	0.102	0.154	1.62943e-06	Effector Memory CD4 T cells	ALDOA
0.185762	-0.240571	0.127	0.126	1	Naive CD4 T cells	ALDOA
9.57928e-05	-0.667943	0.117	0.244	1	Non-switched Memory B cells	ALDOA
0.0101602	-0.652452	0.037	0.103	1	ABCs-like Memory B cells	ALDOA
0.0233757	-1.47556	0.125	0.611	1	Plasmablasts	ALDOA
0.00853403	-0.485775	0.197	0.387	1	Plasma B cells	ALDOA
0.312453	0.798757	0.125	0.028	1	Plasmablasts	ALG1
0.663614	-0.187726	0.182	0.111	1	Myeloid proliferative	ALG13
0.384582	0.334993	0.125	0.167	1	Plasmablasts	ALG13
0.293122	-0.448919	0	0.111	1	Myeloid proliferative	ALG14
0.115117	-0.612982	0	0.194	1	Plasmablasts	ALG14
0.0118397	-0.386885	0.045	0.169	1	Plasma B cells	ALG14
0.269577	-0.301338	0	0.111	1	Plasmablasts	ALG3
0.293122	-0.448919	0	0.111	1	Myeloid proliferative	ALG5
0.155964	0.226267	0.109	0.03	1	Proliferative NK cells	ALG5
0.160219	-0.972121	0.125	0.444	1	Plasmablasts	ALG5
0.31796	-0.179572	0.242	0.331	1	Plasma B cells	ALG5
0.524428	0.212947	0.125	0.056	1	Plasmablasts	ALG6
0.36215	-0.957328	0.04	0.25	1	Intermediate Monocytes	ALG8
0.88326	-0.234617	0.125	0.194	1	Plasmablasts	ALG8
0.148206	0.221501	0.121	0.13	1	Plasma B cells	ALG8
0.293122	-0.448919	0	0.111	1	Myeloid proliferative	ALKBH3
0.316314	-0.486995	0.047	0.25	1	Intermediate Monocytes	ALKBH5
0.293122	-0.7908	0	0.111	1	Myeloid proliferative	ALKBH7
0.293122	-0.553885	0	0.111	1	Myeloid proliferative	ALKBH8
0.17254	-1.3163	0.018	0.25	1	Intermediate Monocytes	ALMS1
0.110335	-0.2413	0.033	0.102	1	Proliferative T cells	ALMS1
0.0575824	1.12166	0.25	0.028	1	Plasmablasts	ALMS1
0.0707328	1.63483	0.273	0	1	Myeloid proliferative	ALOX12-AS1
0.107027	0.52808	0.125	0	1	Plasmablasts	ALOX12-AS1
0.0169126	0.376779	0.112	0.037	1	DC2	ALOX5
0.377118	0.773167	0.136	0	1	Intermediate Monocytes	ALOX5
1.34763e-17	0.188081	0.445	0.296	2.58126e-13	MAIT cells	ALOX5AP
0.85163	0.15377	0.183	0.169	1	DC2	ALOX5AP
1.30009e-05	0.537996	0.848	0.821	0.24902	pDCs	ALOX5AP
0.16362	1.74533	0.182	0	1	Myeloid proliferative	ALOX5AP
0.14766	0.761411	0.326	0.182	1	Proliferative NK cells	ALOX5AP
0.000293821	1.06894	0.367	0.273	1	Proliferative T cells	ALOX5AP
7.22032e-15	0.79419	0.32	0.18	1.38298e-10	Terminal CD56dimCD16+ NK cells	ALOX5AP
0.000483123	0.663269	0.223	0.156	1	NK-like CD8+ T cells	ALOX5AP
2.25956e-27	1.17291	0.242	0.12	4.32796e-23	Immature CD56dimCD16+ NK cells	ALOX5AP
3.34512e-08	0.589562	0.361	0.246	0.000640725	Mature CD56dimCD16+ NK cells	ALOX5AP
0.00050141	0.781814	0.131	0.084	1	CD56bright NK cells	ALOX5AP
6.79951e-09	0.605978	0.144	0.104	0.000130238	Effector Memory CD8 T cells	ALOX5AP
0.235173	0.399748	0.206	0.184	1	Activated Effector Memory CD8 T cells	ALOX5AP
0.284174	0.344183	0.123	0.085	1	NKG2C+ Effector Memory CD8 T cells	ALOX5AP
0.179769	0.663789	0.215	0.122	1	Central Memory CD8 T cells	ALOX5AP
0.773998	0.161487	0.136	0.103	1	DN T cells	ALOX5AP
0.0225103	0.394817	0.271	0.241	1	T reg	ALOX5AP
4.15534e-06	0.228889	0.261	0.2	0.0795914	Effector Memory CD4 T cells	ALOX5AP
0.000630415	0.304013	0.168	0.119	1	Central Memory CD4 T cells	ALOX5AP
0.000130442	0.313471	0.317	0.153	1	Naive CD4 T cells	ALOX5AP
0.0520743	0.209337	0.158	0.117	1	Switched Memory B cells	ALOX5AP
0.618055	-0.182489	0.179	0.182	1	ABCs-like Memory B cells	ALOX5AP
0.0132219	1.27382	0.25	0	1	Plasmablasts	ALOX5AP
0.0988498	-1.2397	0	0.222	1	Myeloid proliferative	ALS2
0.0137212	-1.24001	0.002	0.25	1	Intermediate Monocytes	ALS2
0.151072	-1.1764	0.016	0.25	1	Intermediate Monocytes	AMBRA1
0.0206254	-0.35309	0.093	0.184	1	DC2	AMD1
0.885485	-0.175437	0.091	0.111	1	Myeloid proliferative	AMD1
0.649463	0.263267	0.116	0.121	1	Proliferative NK cells	AMD1
0.0268072	-0.188026	0.108	0.216	1	Proliferative T cells	AMD1
0.374941	0.635632	0.25	0.139	1	Plasmablasts	AMD1
0.706723	0.120652	0.106	0.102	1	Plasma B cells	AMD1
0.00665283	-1.43147	0	0.25	1	Intermediate Monocytes	AMOTL1
0.00756494	0.320905	0.11	0.058	1	DC4	AMPD2
0.846155	0.130979	0.1	0.088	1	DC2	AMPD2
0.103914	-0.439401	0.125	0.5	1	Intermediate Monocytes	AMPD2
0.345428	0.701224	0.125	0.083	1	Plasmablasts	AMZ2
0.293122	-0.553885	0	0.111	1	Myeloid proliferative	ANAPC10
0.278874	-0.629654	0.031	0.25	1	Intermediate Monocytes	ANAPC10
4.28696e-10	-0.242574	0.142	0.123	8.21125e-06	MAIT cells	ANAPC11
0.00152129	0.201574	0.121	0.084	1	gd T cells	ANAPC11
0.45457	0.196052	0.201	0.185	1	Classical Monocytes	ANAPC11
0.0058463	0.196666	0.275	0.201	1	DC4	ANAPC11
0.467879	-0.186505	0.273	0.111	1	Myeloid proliferative	ANAPC11
0.0641869	1.90778	0.403	0	1	Intermediate Monocytes	ANAPC11
0.577773	0.426158	0.391	0.303	1	Proliferative NK cells	ANAPC11
0.000259152	-0.164241	0.383	0.614	1	Proliferative T cells	ANAPC11
7.32899e-05	0.491844	0.161	0.109	1	Terminal CD56dimCD16+ NK cells	ANAPC11
0.00579237	0.352385	0.166	0.108	1	NK-like CD8+ T cells	ANAPC11
1.95577e-15	0.258094	0.108	0.112	3.74608e-11	Immature CD56dimCD16+ NK cells	ANAPC11
0.103922	0.27867	0.138	0.113	1	Mature CD56dimCD16+ NK cells	ANAPC11
0.653114	0.162637	0.136	0.119	1	CD56bright NK cells	ANAPC11
0.000655739	0.393696	0.127	0.096	1	Effector Memory CD8 T cells	ANAPC11
0.0423127	0.651012	0.146	0.092	1	Activated Effector Memory CD8 T cells	ANAPC11
0.135555	0.482937	0.13	0.082	1	NKG2C+ Effector Memory CD8 T cells	ANAPC11
0.517717	-0.210449	0.129	0.122	1	Central Memory CD8 T cells	ANAPC11
0.766217	0.148222	0.212	0.172	1	DN T cells	ANAPC11
0.387461	0.166034	0.144	0.139	1	T reg	ANAPC11
0.0511895	0.183207	0.169	0.099	1	Naive CD4 T cells	ANAPC11
0.441648	0.206725	0.167	0.134	1	Non-switched Memory B cells	ANAPC11
0.0364134	0.329546	0.128	0.067	1	ABCs-like Memory B cells	ANAPC11
0.0417426	-0.608815	0.25	0.694	1	Plasmablasts	ANAPC11
0.0229853	-0.377637	0.212	0.38	1	Plasma B cells	ANAPC11
0.397175	0.228531	0.1	0.074	1	DC2	ANAPC13
0.0108431	-0.172476	0.083	0.205	1	Proliferative T cells	ANAPC13
0.0707328	1.20974	0.273	0	1	Myeloid proliferative	ANAPC15
0.114122	-0.477546	0.129	0.5	1	Intermediate Monocytes	ANAPC15
0.746463	0.448919	0.101	0.061	1	Proliferative NK cells	ANAPC15
0.000108042	-0.427378	0.217	0.477	1	Proliferative T cells	ANAPC15
0.30188	0.383067	0.227	0.144	1	DN T cells	ANAPC15
0.163771	0.181272	0.108	0.099	1	T reg	ANAPC15
0.0074269	-0.102133	0.076	0.169	1	Plasma B cells	ANAPC15
0.314571	-0.178405	0.257	0.324	1	DC2	ANAPC16
0.0089186	0.155721	0.266	0.346	1	pDCs	ANAPC16
0.0294247	1.63884	0.364	0	1	Myeloid proliferative	ANAPC16
0.562033	-0.333956	0.269	0.5	1	Intermediate Monocytes	ANAPC16
0.758294	-0.190651	0.326	0.394	1	Proliferative NK cells	ANAPC16
0.0215959	0.199783	0.333	0.455	1	Proliferative T cells	ANAPC16
1.7811e-10	0.248465	0.135	0.136	3.41152e-06	Immature CD56dimCD16+ NK cells	ANAPC16
0.197937	-0.143551	0.174	0.193	1	Mature CD56dimCD16+ NK cells	ANAPC16
0.0973861	-0.230369	0.178	0.252	1	Activated Effector Memory CD8 T cells	ANAPC16
0.173099	-0.23622	0.187	0.208	1	NKG2C+ Effector Memory CD8 T cells	ANAPC16
0.545151	-0.339834	0.204	0.27	1	Central Memory CD8 T cells	ANAPC16
0.00443455	0.642963	0.317	0.153	1	Naive CD4 T cells	ANAPC16
0.447101	0.125943	0.407	0.387	1	Non-switched Memory B cells	ANAPC16
0.000639277	0.435763	0.252	0.17	1	Naive B cells	ANAPC16
0.00163104	-0.154576	0.335	0.283	1	ABCs-like Memory B cells	ANAPC16
0.00723171	0.215177	0.25	0.528	1	Plasmablasts	ANAPC16
0.008813	0.345952	0.409	0.433	1	Plasma B cells	ANAPC16
0.117193	-0.749731	0.011	0.25	1	Intermediate Monocytes	ANAPC4
0.524428	0.903824	0.125	0.056	1	Plasmablasts	ANAPC4
6.46734e-07	-0.243765	0.095	0.115	0.0123875	Naive CD4 T cells	ANAPC5
0.0111421	-0.170416	0.111	0.124	1	Naive CD8 T cells	ANAPC5
6.63938e-09	-0.113488	0.168	0.133	0.000127171	MAIT cells	ANAPC5
0.00469053	-0.15491	0.126	0.121	1	gd T cells	ANAPC5
0.00361585	-0.325939	0.117	0.146	1	DC4	ANAPC5
0.336566	-0.172432	0.164	0.221	1	DC2	ANAPC5
0.0472289	0.130053	0.202	0.244	1	pDCs	ANAPC5
0.578482	0.13778	0.273	0.111	1	Myeloid proliferative	ANAPC5
0.00096998	0.223243	0.342	0.5	1	Proliferative T cells	ANAPC5
0.0978429	-0.179689	0.135	0.177	1	NK-like CD8+ T cells	ANAPC5
6.70616e-12	-0.192933	0.066	0.104	1.2845e-07	Immature CD56dimCD16+ NK cells	ANAPC5
0.0416495	-0.309214	0.141	0.194	1	CD56bright NK cells	ANAPC5
0.078898	-0.110131	0.133	0.154	1	Effector Memory CD8 T cells	ANAPC5
0.429679	-0.290047	0.135	0.178	1	Activated Effector Memory CD8 T cells	ANAPC5
0.42874	-0.213896	0.139	0.155	1	NKG2C+ Effector Memory CD8 T cells	ANAPC5
0.417042	-0.447014	0.227	0.31	1	DN T cells	ANAPC5
0.123285	-0.246375	0.224	0.295	1	T reg	ANAPC5
4.21119e-05	-0.300212	0.155	0.187	0.806611	Effector Memory CD4 T cells	ANAPC5
0.111776	-0.116126	0.1	0.109	1	Central Memory CD4 T cells	ANAPC5
0.138859	-0.134913	0.18	0.153	1	Naive CD4 T cells	ANAPC5
0.786439	-0.130344	0.23	0.253	1	Non-switched Memory B cells	ANAPC5
0.00107276	-0.318735	0.098	0.105	1	Switched Memory B cells	ANAPC5
0.228565	-0.146157	0.115	0.109	1	ABCs-like Memory B cells	ANAPC5
0.0306172	-0.129929	0.109	0.105	1	CD69+ Naive B cells	ANAPC5
0.165312	-0.904564	0.25	0.611	1	Plasmablasts	ANAPC5
0.0396796	-0.130335	0.318	0.451	1	Plasma B cells	ANAPC5
0.293122	-0.553885	0	0.111	1	Myeloid proliferative	ANAPC7
0.163194	-0.737939	0.016	0.25	1	Intermediate Monocytes	ANGEL2
0.16362	0.873665	0.182	0	1	Myeloid proliferative	ANGPT1
0.16362	1.42447	0.182	0	1	Myeloid proliferative	ANKAR
0.107027	0.343813	0.125	0	1	Plasmablasts	ANKDD1A
0.293122	-0.553885	0	0.111	1	Myeloid proliferative	ANKFY1
0.312453	0.470301	0.125	0.028	1	Plasmablasts	ANKFY1
0.0820637	-0.116778	0.075	0.11	1	DC4	ANKHD1
0.00222479	-0.448636	0.102	0.221	1	DC2	ANKHD1
8.70766e-05	-0.812657	0.027	0.167	1	pDCs	ANKHD1
0.939167	-0.581903	0.182	0.222	1	Myeloid proliferative	ANKHD1
0.367343	-0.145594	0.058	0.121	1	Proliferative NK cells	ANKHD1
0.0388251	-0.2977	0.075	0.193	1	Proliferative T cells	ANKHD1
0.177874	-0.335906	0.045	0.115	1	DN T cells	ANKHD1
0.183078	-0.32393	0.065	0.105	1	T reg	ANKHD1
0.0127988	-0.363447	0.05	0.113	1	Non-switched Memory B cells	ANKHD1
0.92683	0.160336	0.25	0.194	1	Plasmablasts	ANKHD1
0.293122	-0.553885	0	0.111	1	Myeloid proliferative	ANKIB1
0.328235	-0.135807	0.05	0.102	1	Proliferative T cells	ANKMY2
0.524428	0.354189	0.125	0.056	1	Plasmablasts	ANKMY2
0.123466	-0.243049	0.073	0.104	1	DC4	ANKRD11
0.517749	-0.165652	0.128	0.147	1	DC2	ANKRD11
0.255599	-0.116565	0.061	0.113	1	Plasma B cells	ANKRD11
0.00150744	-0.143671	0.146	0.157	1	Naive CD4 T cells	ANKRD12
1.7667e-08	-0.336111	0.136	0.164	0.000338393	Naive CD8 T cells	ANKRD12
1.22461e-11	-0.313575	0.195	0.179	2.34562e-07	MAIT cells	ANKRD12
3.08561e-05	-0.370928	0.14	0.166	0.591017	gd T cells	ANKRD12
6.05432e-05	-0.210276	0.073	0.121	1	Classical Monocytes	ANKRD12
0.00111907	-0.432012	0.147	0.192	1	DC4	ANKRD12
0.5032	-0.104111	0.226	0.272	1	DC2	ANKRD12
0.630377	-0.56819	0.364	0.333	1	Myeloid proliferative	ANKRD12
0.212351	-1.21929	0.165	0.5	1	Intermediate Monocytes	ANKRD12
0.845967	-0.211315	0.13	0.152	1	Proliferative NK cells	ANKRD12
0.0095161	0.255668	0.183	0.261	1	Proliferative T cells	ANKRD12
1.62032e-08	-0.544732	0.165	0.26	0.000310356	Terminal CD56dimCD16+ NK cells	ANKRD12
0.0227483	-0.352452	0.168	0.226	1	NK-like CD8+ T cells	ANKRD12
4.77545e-13	-0.290408	0.072	0.123	9.14691e-09	Immature CD56dimCD16+ NK cells	ANKRD12
0.000965486	-0.384335	0.123	0.162	1	Mature CD56dimCD16+ NK cells	ANKRD12
0.33128	-0.158012	0.122	0.15	1	CD56bright NK cells	ANKRD12
1.04335e-06	-0.33567	0.157	0.211	0.0199843	Effector Memory CD8 T cells	ANKRD12
0.0322941	-0.427487	0.321	0.394	1	T reg	ANKRD12
5.87885e-07	-0.262393	0.27	0.291	0.0112603	Effector Memory CD4 T cells	ANKRD12
0.0050869	-0.181512	0.184	0.193	1	Central Memory CD4 T cells	ANKRD12
0.486413	-0.140564	0.28	0.323	1	Non-switched Memory B cells	ANKRD12
0.00129049	-0.394838	0.179	0.208	1	Switched Memory B cells	ANKRD12
0.641175	0.150317	0.239	0.207	1	ABCs-like Memory B cells	ANKRD12
0.0254247	-0.385781	0.13	0.173	1	CD69+ Naive B cells	ANKRD12
0.00471023	0.605668	0.125	0.333	1	Plasmablasts	ANKRD12
0.00318523	0.107911	0.242	0.338	1	Plasma B cells	ANKRD12
0.0988498	-1.57873	0	0.222	1	Myeloid proliferative	ANKRD13A
0.312453	0.230498	0.125	0.028	1	Plasmablasts	ANKRD13A
0.663614	0.20295	0.182	0.111	1	Myeloid proliferative	ANKRD13D
0.465473	0.608302	0.102	0	1	Intermediate Monocytes	ANKRD13D
0.885485	-0.874446	0.091	0.111	1	Myeloid proliferative	ANKRD17
0.202975	-0.468173	0	0.139	1	Plasmablasts	ANKRD17
0.167143	1.41497	0.265	0	1	Intermediate Monocytes	ANKRD22
0.293122	-0.962628	0	0.111	1	Myeloid proliferative	ANKRD26
0.206865	-0.63246	0.022	0.25	1	Intermediate Monocytes	ANKRD27
0.911525	-0.176896	0.273	0.222	1	Myeloid proliferative	ANKRD28
0.398424	0.810301	0.25	0.083	1	Plasmablasts	ANKRD28
8.24156e-05	0.522507	0.076	0.134	1	Plasma B cells	ANKRD28
0.293122	-0.448919	0	0.111	1	Myeloid proliferative	ANKRD36
0.368516	-0.752605	0.058	0.121	1	Proliferative NK cells	ANKRD36
0.202975	-0.366042	0	0.139	1	Plasmablasts	ANKRD36
0.233792	-0.757895	0.043	0.121	1	Proliferative NK cells	ANKRD36B
0.16362	0.832704	0.182	0	1	Myeloid proliferative	ANKRD36C
0.269577	-0.413774	0	0.111	1	Plasmablasts	ANKRD39
0.000380824	-0.199546	0.06	0.1	1	Classical Monocytes	ANKRD44
0.000500179	-0.50953	0.106	0.168	1	DC4	ANKRD44
0.0638448	-0.308972	0.14	0.228	1	DC2	ANKRD44
0.0707328	2.07564	0.273	0	1	Myeloid proliferative	ANKRD44
0.204791	-1.36742	0.131	0.5	1	Intermediate Monocytes	ANKRD44
0.850469	0.115582	0.109	0.121	1	Proliferative NK cells	ANKRD44
0.00254526	-0.10827	0.1	0.239	1	Proliferative T cells	ANKRD44
0.000159107	-0.251213	0.103	0.155	1	Terminal CD56dimCD16+ NK cells	ANKRD44
0.19821	-0.21385	0.094	0.124	1	NK-like CD8+ T cells	ANKRD44
0.0745706	-0.177237	0.078	0.103	1	Mature CD56dimCD16+ NK cells	ANKRD44
0.0522857	-0.152833	0.075	0.108	1	CD56bright NK cells	ANKRD44
0.516511	-0.311489	0.082	0.11	1	Activated Effector Memory CD8 T cells	ANKRD44
0.282829	0.287702	0.101	0.054	1	Naive CD4 T cells	ANKRD44
0.944808	0.116745	0.119	0.112	1	ABCs-like Memory B cells	ANKRD44
0.312453	0.276433	0.125	0.028	1	Plasmablasts	ANKRD44
0.134548	0.286024	0.167	0.127	1	Plasma B cells	ANKRD44
0.312453	0.358211	0.125	0.028	1	Plasmablasts	ANKRD46
0.0988498	-0.874246	0	0.222	1	Myeloid proliferative	ANKRD49
0.220879	-0.570124	0.024	0.25	1	Intermediate Monocytes	ANKRD49
0.750993	-0.157539	0.08	0.121	1	Proliferative NK cells	ANKRD49
0.93106	0.12868	0.125	0.083	1	Plasmablasts	ANKRD52
0.107027	1.03344	0.125	0	1	Plasmablasts	ANKS3
0.0265309	-0.485862	0.043	0.182	1	Proliferative NK cells	ANLN
1.39583e-05	-0.658128	0.025	0.227	0.267357	Proliferative T cells	ANLN
0.269577	-0.379014	0	0.111	1	Plasmablasts	ANLN
0.0210778	-1.20055	0.004	0.25	1	Intermediate Monocytes	ANO10
2.65951e-16	-0.444477	0.094	0.13	5.09402e-12	Naive CD4 T cells	ANP32A
0.000244588	-0.256667	0.105	0.128	1	Naive CD8 T cells	ANP32A
1.4897e-10	-0.31653	0.198	0.183	2.85338e-06	MAIT cells	ANP32A
0.00933062	-0.128981	0.137	0.132	1	gd T cells	ANP32A
0.71485	-0.785784	0.364	0.444	1	Myeloid proliferative	ANP32A
0.386312	-0.392323	0.406	0.455	1	Proliferative NK cells	ANP32A
9.40245e-07	-0.354155	0.442	0.773	0.0180095	Proliferative T cells	ANP32A
0.336637	-0.12295	0.174	0.206	1	NK-like CD8+ T cells	ANP32A
0.0259356	-0.282504	0.156	0.186	1	Mature CD56dimCD16+ NK cells	ANP32A
0.014682	-0.355887	0.183	0.249	1	CD56bright NK cells	ANP32A
0.408079	0.113455	0.161	0.178	1	Activated Effector Memory CD8 T cells	ANP32A
0.216389	0.15773	0.409	0.305	1	DN T cells	ANP32A
0.0625332	-0.37221	0.271	0.357	1	T reg	ANP32A
7.47235e-08	-0.231203	0.178	0.189	0.00143125	Effector Memory CD4 T cells	ANP32A
0.0301883	-0.157456	0.119	0.125	1	Central Memory CD4 T cells	ANP32A
0.04779	-0.326489	0.3	0.392	1	Non-switched Memory B cells	ANP32A
0.00497039	-0.33043	0.166	0.184	1	Switched Memory B cells	ANP32A
0.0031695	-0.455686	0.105	0.138	1	Naive B cells	ANP32A
0.0433678	-0.250697	0.22	0.207	1	ABCs-like Memory B cells	ANP32A
0.000404113	-0.522058	0.137	0.177	1	CD69+ Naive B cells	ANP32A
0.139331	0.135385	0.364	0.391	1	Plasma B cells	ANP32A
0.43417	0.261271	0.112	0.081	1	DC2	ANP32B
0.423216	-0.78082	0.091	0.222	1	Myeloid proliferative	ANP32B
0.000952663	-0.39242	0.233	0.477	1	Proliferative T cells	ANP32B
0.555626	-0.114515	0.152	0.138	1	DN T cells	ANP32B
0.72587	-0.164354	0.097	0.115	1	T reg	ANP32B
0.828917	-0.323311	0.125	0.194	1	Plasmablasts	ANP32B
0.000370628	-0.313595	0.078	0.103	1	Naive CD8 T cells	ANP32E
1.10728e-10	-0.429677	0.171	0.175	2.12088e-06	MAIT cells	ANP32E
0.000801848	-0.346563	0.108	0.132	1	gd T cells	ANP32E
0.00351633	-0.324879	0.097	0.206	1	DC2	ANP32E
0.180141	-1.27028	0.091	0.444	1	Myeloid proliferative	ANP32E
0.18593	-0.794294	0.136	0.5	1	Intermediate Monocytes	ANP32E
0.00013763	-1.09526	0.297	0.697	1	Proliferative NK cells	ANP32E
8.35508e-10	-1.29781	0.458	0.841	1.60033e-05	Proliferative T cells	ANP32E
0.00605431	-0.286083	0.151	0.198	1	Terminal CD56dimCD16+ NK cells	ANP32E
0.000196925	-0.617433	0.096	0.17	1	NK-like CD8+ T cells	ANP32E
1.59858e-10	-0.493441	0.051	0.103	3.06191e-06	Immature CD56dimCD16+ NK cells	ANP32E
0.000568408	-0.42706	0.082	0.133	1	Mature CD56dimCD16+ NK cells	ANP32E
0.0959936	-0.121731	0.096	0.128	1	CD56bright NK cells	ANP32E
1.39231e-14	-0.533771	0.084	0.157	2.66682e-10	Effector Memory CD8 T cells	ANP32E
0.229375	-0.276636	0.108	0.16	1	Activated Effector Memory CD8 T cells	ANP32E
0.210516	-0.243943	0.079	0.12	1	NKG2C+ Effector Memory CD8 T cells	ANP32E
0.46916	-0.496759	0.182	0.253	1	DN T cells	ANP32E
0.202612	-0.239114	0.26	0.324	1	T reg	ANP32E
4.11624e-10	-0.404904	0.15	0.186	7.88426e-06	Effector Memory CD4 T cells	ANP32E
0.00193244	-0.399775	0.073	0.112	1	Central Memory CD4 T cells	ANP32E
0.000668884	-0.390169	0.138	0.117	1	Naive CD4 T cells	ANP32E
0.344443	-0.15174	0.217	0.262	1	Non-switched Memory B cells	ANP32E
0.217835	-0.186257	0.109	0.123	1	Switched Memory B cells	ANP32E
0.165839	-0.325922	0.174	0.191	1	ABCs-like Memory B cells	ANP32E
0.00288505	-0.42365	0.088	0.113	1	CD69+ Naive B cells	ANP32E
0.648823	-0.256625	0.625	0.778	1	Plasmablasts	ANP32E
0.00574936	-0.669011	0.167	0.363	1	Plasma B cells	ANP32E
1.26389e-15	-0.118583	0.559	0.462	2.42085e-11	MAIT cells	ANXA1
0.0021187	-0.223676	0.784	0.904	1	DC2	ANXA1
0.462968	1.16929	0.455	0.333	1	Myeloid proliferative	ANXA1
0.946792	0.19571	0.684	0.75	1	Intermediate Monocytes	ANXA1
0.64792	-0.370826	0.551	0.636	1	Proliferative NK cells	ANXA1
0.0220743	-0.302251	0.542	0.727	1	Proliferative T cells	ANXA1
6.69775e-09	-0.439293	0.391	0.502	0.000128289	Terminal CD56dimCD16+ NK cells	ANXA1
0.255612	-0.110586	0.426	0.468	1	NK-like CD8+ T cells	ANXA1
1.35646e-19	-0.402815	0.267	0.403	2.59815e-15	Immature CD56dimCD16+ NK cells	ANXA1
0.251858	-0.125053	0.313	0.346	1	Mature CD56dimCD16+ NK cells	ANXA1
0.00149024	-0.49607	0.305	0.381	1	CD56bright NK cells	ANXA1
4.43206e-08	-0.267908	0.364	0.444	0.000848917	Effector Memory CD8 T cells	ANXA1
0.604523	0.143327	0.406	0.362	1	Activated Effector Memory CD8 T cells	ANXA1
0.0224029	0.325931	0.291	0.199	1	NKG2C+ Effector Memory CD8 T cells	ANXA1
0.3935	0.406492	0.376	0.287	1	Central Memory CD8 T cells	ANXA1
0.8036	0.105035	0.53	0.483	1	DN T cells	ANXA1
0.65398	-0.115496	0.412	0.448	1	T reg	ANXA1
6.3489e-09	-0.271053	0.545	0.574	0.000121607	Effector Memory CD4 T cells	ANXA1
0.00925761	-0.345867	0.37	0.351	1	Naive CD4 T cells	ANXA1
0.466564	0.741927	0.125	0.083	1	Plasmablasts	ANXA1
0.228237	-0.336226	0.042	0.102	1	Proliferative T cells	ANXA11
0.0132219	1.27005	0.25	0	1	Plasmablasts	ANXA11
1.81192e-16	0.127993	0.22	0.128	3.47056e-12	MAIT cells	ANXA2
0.0222581	-0.165354	0.396	0.447	1	Classical Monocytes	ANXA2
0.0752037	-0.545258	0.118	0.218	1	pDCs	ANXA2
0.30447	0.617834	0.686	0.75	1	Intermediate Monocytes	ANXA2
1.55505e-06	-0.557298	0.417	0.761	0.0297853	Proliferative T cells	ANXA2
0.158217	-0.138592	0.177	0.207	1	Terminal CD56dimCD16+ NK cells	ANXA2
5.43444e-06	-0.301301	0.107	0.155	0.104091	Immature CD56dimCD16+ NK cells	ANXA2
0.0339822	-0.421185	0.217	0.319	1	Activated Effector Memory CD8 T cells	ANXA2
0.0913101	0.48026	0.139	0.085	1	NKG2C+ Effector Memory CD8 T cells	ANXA2
0.882354	0.139742	0.455	0.42	1	DN T cells	ANXA2
0.087459	-0.351264	0.289	0.367	1	T reg	ANXA2
2.64464e-06	-0.188277	0.232	0.234	0.0506555	Effector Memory CD4 T cells	ANXA2
0.0747825	-0.127359	0.127	0.099	1	Naive CD4 T cells	ANXA2
0.00978615	-0.402786	0.403	0.515	1	Non-switched Memory B cells	ANXA2
0.00177257	-0.439619	0.109	0.143	1	Switched Memory B cells	ANXA2
0.331571	-0.366773	0.087	0.125	1	ABCs-like Memory B cells	ANXA2
0.0362132	0.114256	0.625	0.889	1	Plasmablasts	ANXA2
0.000286526	0.25933	0.47	0.553	1	Plasma B cells	ANXA2
0.551057	-0.522606	0.065	0.121	1	Proliferative NK cells	ANXA2R
0.704403	0.250591	0.258	0.207	1	DN T cells	ANXA2R
0.312453	0.455634	0.125	0.028	1	Plasmablasts	ANXA2R
0.0261282	0.148761	0.139	0.101	1	DC4	ANXA4
0.593686	0.142623	0.154	0.147	1	DC2	ANXA4
0.0707328	1.14811	0.273	0	1	Myeloid proliferative	ANXA4
0.393211	0.765277	0.129	0	1	Intermediate Monocytes	ANXA4
0.549677	0.400231	0.106	0.063	1	DN T cells	ANXA4
0.00532678	-0.498908	0.23	0.343	1	Non-switched Memory B cells	ANXA4
0.0175336	-0.446621	0.063	0.1	1	Switched Memory B cells	ANXA4
0.524428	1.10473	0.125	0.056	1	Plasmablasts	ANXA4
7.00953e-09	-0.285418	0.122	0.111	0.000134261	MAIT cells	ANXA5
3.2789e-10	-0.454828	0.393	0.512	6.2804e-06	Classical Monocytes	ANXA5
0.000318016	-0.286145	0.584	0.628	1	DC4	ANXA5
0.000696402	-0.442317	0.665	0.801	1	DC2	ANXA5
1.08368e-07	-1.27041	0.068	0.333	0.00207567	pDCs	ANXA5
0.293122	-1.1005	0	0.111	1	Myeloid proliferative	ANXA5
0.817734	-0.375984	0.675	0.75	1	Intermediate Monocytes	ANXA5
8.15201e-05	-1.78687	0.051	0.333	1	Proliferative NK cells	ANXA5
1.25368e-05	-0.66973	0.4	0.727	0.240131	Proliferative T cells	ANXA5
0.000576378	-0.610281	0.061	0.103	1	NK-like CD8+ T cells	ANXA5
1.08181e-20	-0.733404	0.063	0.132	2.07209e-16	Effector Memory CD8 T cells	ANXA5
0.0670685	-0.494649	0.172	0.233	1	Activated Effector Memory CD8 T cells	ANXA5
0.869713	0.151254	0.118	0.096	1	Central Memory CD8 T cells	ANXA5
2.49833e-06	-0.239814	0.163	0.177	0.047853	Effector Memory CD4 T cells	ANXA5
0.0446782	-0.153325	0.116	0.072	1	Naive CD4 T cells	ANXA5
0.496255	-0.179646	0.2	0.238	1	Non-switched Memory B cells	ANXA5
0.173204	-0.242095	0.375	0.667	1	Plasmablasts	ANXA5
0.00113394	-0.289096	0.318	0.546	1	Plasma B cells	ANXA5
5.68414e-21	0.410655	0.287	0.133	1.08874e-16	MAIT cells	ANXA6
1.8614e-06	0.499999	0.242	0.149	0.0356532	gd T cells	ANXA6
0.071888	-0.360285	0.14	0.191	1	DC2	ANXA6
0.885485	-0.516943	0.091	0.111	1	Myeloid proliferative	ANXA6
0.657966	0.313146	0.449	0.364	1	Proliferative NK cells	ANXA6
0.000121727	0.565104	0.383	0.523	1	Proliferative T cells	ANXA6
0.0464428	0.303025	0.281	0.23	1	NK-like CD8+ T cells	ANXA6
0.147739	0.176979	0.243	0.231	1	CD56bright NK cells	ANXA6
0.000152229	0.273359	0.228	0.18	1	Effector Memory CD8 T cells	ANXA6
0.45579	0.3334	0.258	0.184	1	DN T cells	ANXA6
0.582352	0.215286	0.296	0.263	1	T reg	ANXA6
9.77989e-07	0.677546	0.27	0.072	0.0187324	Naive CD4 T cells	ANXA6
0.148288	0.25524	0.297	0.233	1	Non-switched Memory B cells	ANXA6
0.215643	-0.240368	0.142	0.137	1	ABCs-like Memory B cells	ANXA6
0.323374	-0.1427	0.1	0.108	1	CD69+ Naive B cells	ANXA6
0.00215405	-1.30497	0	0.528	1	Plasmablasts	ANXA6
0.00057623	0.347767	0.273	0.306	1	Plasma B cells	ANXA6
1.42141e-08	-0.125387	0.128	0.104	0.000272256	MAIT cells	ANXA7
0.030451	-0.268072	0.085	0.104	1	gd T cells	ANXA7
0.385183	-0.195513	0.219	0.257	1	DC2	ANXA7
0.16362	1.03915	0.182	0	1	Myeloid proliferative	ANXA7
0.493283	0.35431	0.185	0.25	1	Intermediate Monocytes	ANXA7
0.344953	-0.642112	0.087	0.152	1	Proliferative NK cells	ANXA7
0.0267467	-0.366821	0.283	0.455	1	Proliferative T cells	ANXA7
1.3736e-09	-0.675662	0.052	0.114	2.63099e-05	Terminal CD56dimCD16+ NK cells	ANXA7
0.060857	-0.35802	0.082	0.117	1	NK-like CD8+ T cells	ANXA7
0.428434	-0.182434	0.097	0.112	1	CD56bright NK cells	ANXA7
0.0691082	-0.801711	0.086	0.165	1	Central Memory CD8 T cells	ANXA7
0.656122	0.195514	0.212	0.161	1	DN T cells	ANXA7
0.00204723	0.109678	0.185	0.099	1	Naive CD4 T cells	ANXA7
0.308854	0.16605	0.237	0.221	1	Non-switched Memory B cells	ANXA7
0.062821	0.510055	0.11	0.055	1	ABCs-like Memory B cells	ANXA7
0.0139885	0.991742	0.375	0.361	1	Plasmablasts	ANXA7
0.177573	-0.111671	0.182	0.254	1	Plasma B cells	ANXA7
1.22271e-08	-0.662108	0.073	0.122	0.000234199	MAIT cells	AOAH
1.24197e-06	-0.638836	0.076	0.135	0.0237888	gd T cells	AOAH
0.000421867	-0.337632	0.163	0.219	1	Classical Monocytes	AOAH
0.0149492	-0.278345	0.191	0.216	1	DC4	AOAH
0.834774	-0.419754	0.352	0.5	1	Intermediate Monocytes	AOAH
0.702568	-0.31424	0.232	0.303	1	Proliferative NK cells	AOAH
0.0223211	1.01097	0.142	0.057	1	Proliferative T cells	AOAH
1.36007e-11	-0.499202	0.238	0.368	2.60508e-07	Terminal CD56dimCD16+ NK cells	AOAH
0.213218	-0.200478	0.168	0.205	1	NK-like CD8+ T cells	AOAH
8.83082e-19	-0.478095	0.11	0.202	1.69146e-14	Immature CD56dimCD16+ NK cells	AOAH
2.88136e-11	-0.685644	0.187	0.313	5.51895e-07	Mature CD56dimCD16+ NK cells	AOAH
0.0471056	-0.116884	0.119	0.14	1	Effector Memory CD8 T cells	AOAH
0.138536	-0.45744	0.114	0.172	1	Activated Effector Memory CD8 T cells	AOAH
0.155047	-0.43006	0.089	0.136	1	NKG2C+ Effector Memory CD8 T cells	AOAH
0.16362	0.793484	0.182	0	1	Myeloid proliferative	AP001830.1
0.293122	-0.542688	0	0.111	1	Myeloid proliferative	AP002026.1
0.293122	-1.14256	0	0.111	1	Myeloid proliferative	AP002490.1
0.269577	-0.351081	0	0.111	1	Plasmablasts	AP002852.1
0.423216	-0.889555	0.091	0.222	1	Myeloid proliferative	AP1B1
0.152967	-0.491569	0	0.167	1	Plasmablasts	AP1B1
0.015808	-0.27146	0.057	0.132	1	DC2	AP1G1
0.293122	-0.7908	0	0.111	1	Myeloid proliferative	AP1G1
0.423446	-1.04877	0.056	0.25	1	Intermediate Monocytes	AP1G1
0.37885	-0.589517	0.072	0.152	1	Proliferative NK cells	AP1G1
0.122376	0.404033	0.117	0.102	1	Proliferative T cells	AP1G1
0.152967	-0.480915	0	0.167	1	Plasmablasts	AP1G1
0.0988498	-1.57873	0	0.222	1	Myeloid proliferative	AP1G2
0.349956	-0.113641	0.108	0.17	1	Proliferative T cells	AP1G2
0.15368	0.462066	0.242	0.138	1	DN T cells	AP1G2
0.466546	0.22866	0.126	0.097	1	T reg	AP1G2
0.269577	-0.361854	0	0.111	1	Plasmablasts	AP1G2
0.12673	-0.209964	0.033	0.102	1	Proliferative T cells	AP1M1
0.885485	0.29943	0.091	0.111	1	Myeloid proliferative	AP1S1
0.300955	-0.14026	0.101	0.131	1	DC4	AP1S2
0.315818	0.262171	0.268	0.228	1	DC2	AP1S2
0.102513	-0.150238	0.084	0.141	1	pDCs	AP1S2
0.619842	0.57517	0.256	0.25	1	Intermediate Monocytes	AP1S2
0.524428	0.254942	0.125	0.056	1	Plasmablasts	AP1S2
0.107027	0.52808	0.125	0	1	Plasmablasts	AP2A1
0.312453	0.252805	0.125	0.028	1	Plasmablasts	AP2A2
0.265693	-0.422055	0.049	0.103	1	pDCs	AP2B1
0.663614	0.106924	0.182	0.111	1	Myeloid proliferative	AP2B1
0.475748	-0.42288	0.067	0.25	1	Intermediate Monocytes	AP2B1
8.54511e-09	-0.610553	0.057	0.126	0.000163673	Terminal CD56dimCD16+ NK cells	AP2B1
0.0589704	-0.697899	0.03	0.121	1	DN T cells	AP2B1
9.29968e-08	0.136506	0.127	0.075	0.00178126	MAIT cells	AP2M1
0.914158	-0.487563	0.182	0.222	1	Myeloid proliferative	AP2M1
0.954898	-0.154686	0.212	0.25	1	Intermediate Monocytes	AP2M1
0.804022	0.109288	0.225	0.182	1	Proliferative NK cells	AP2M1
0.0979076	0.158066	0.108	0.084	1	Terminal CD56dimCD16+ NK cells	AP2M1
0.486432	0.212434	0.108	0.088	1	CD56bright NK cells	AP2M1
0.194112	0.139752	0.09	0.104	1	Activated Effector Memory CD8 T cells	AP2M1
0.102853	-0.632646	0.091	0.201	1	DN T cells	AP2M1
0.0325617	0.407694	0.141	0.105	1	T reg	AP2M1
2.73761e-05	0.162768	0.11	0.075	0.524361	Effector Memory CD4 T cells	AP2M1
7.0979e-05	0.237179	0.11	0.061	1	Switched Memory B cells	AP2M1
0.244761	-0.492653	0.125	0.389	1	Plasmablasts	AP2M1
2.57183e-14	0.643079	0.109	0.016	4.92608e-10	MAIT cells	AP2S1
1.2694e-17	0.950478	0.218	0.089	2.43142e-13	Classical Monocytes	AP2S1
9.12254e-08	0.659234	0.249	0.113	0.00174733	DC4	AP2S1
0.00281138	0.54046	0.423	0.324	1	DC2	AP2S1
0.80352	0.345131	0.477	0.5	1	Intermediate Monocytes	AP2S1
0.606299	-0.246112	0.159	0.152	1	Proliferative NK cells	AP2S1
0.168135	0.288905	0.225	0.239	1	Proliferative T cells	AP2S1
0.71919	-0.153356	0.106	0.103	1	DN T cells	AP2S1
0.0158939	0.313473	0.112	0.051	1	T reg	AP2S1
2.13544e-05	0.956018	0.153	0.009	0.409021	Naive CD4 T cells	AP2S1
0.0546917	0.344711	0.153	0.099	1	Non-switched Memory B cells	AP2S1
0.161438	0.573537	0.125	0.167	1	Plasmablasts	AP2S1
0.00177351	0.309596	0.091	0.102	1	Plasma B cells	AP2S1
0.0783896	-0.227067	0.086	0.101	1	DC4	AP3B1
0.265154	-0.183566	0.133	0.191	1	DC2	AP3B1
0.147126	-0.215577	0.076	0.141	1	pDCs	AP3B1
0.72892	-0.52267	0.273	0.444	1	Myeloid proliferative	AP3B1
0.552442	-0.244423	0.091	0.25	1	Intermediate Monocytes	AP3B1
0.427165	-0.285665	0.123	0.212	1	Proliferative NK cells	AP3B1
0.273813	0.242267	0.167	0.193	1	Proliferative T cells	AP3B1
0.00085938	-0.325384	0.061	0.102	1	Terminal CD56dimCD16+ NK cells	AP3B1
0.143021	-0.596957	0.045	0.126	1	DN T cells	AP3B1
0.00155696	-0.251117	0.073	0.148	1	Non-switched Memory B cells	AP3B1
0.0353524	-0.91803	0	0.306	1	Plasmablasts	AP3B1
0.030235	-0.328897	0.061	0.173	1	Plasma B cells	AP3B1
0.419081	-0.566028	0.051	0.25	1	Intermediate Monocytes	AP3D1
0.101102	-0.203571	0.042	0.114	1	Proliferative T cells	AP3D1
0.202975	-0.641918	0	0.139	1	Plasmablasts	AP3D1
0.00379942	-0.544224	0.025	0.148	1	Proliferative T cells	AP3M2
0.269577	-0.363243	0	0.111	1	Plasmablasts	AP3S2
0.524428	0.91975	0.125	0.056	1	Plasmablasts	AP4B1
0.269577	-0.286544	0	0.111	1	Plasmablasts	AP4M1
0.202975	-0.500656	0	0.139	1	Plasmablasts	AP5M1
0.107027	0.334212	0.125	0	1	Plasmablasts	AP5S1
1.61506e-10	0.355861	0.106	0.037	3.09348e-06	MAIT cells	APBB1IP
0.326172	0.179235	0.107	0.066	1	DC2	APBB1IP
0.404346	0.720004	0.125	0	1	Intermediate Monocytes	APBB1IP
0.0771867	0.581709	0.121	0.04	1	DN T cells	APBB1IP
0.000628334	0.304981	0.132	0.036	1	Naive CD4 T cells	APBB1IP
0.13276	0.268143	0.1	0.076	1	Non-switched Memory B cells	APBB1IP
0.328863	-0.926403	0.036	0.25	1	Intermediate Monocytes	APC
0.183771	-0.587796	0.036	0.121	1	Proliferative NK cells	APC
0.293122	-0.553885	0	0.111	1	Myeloid proliferative	APEH
0.17498	0.686211	0.1	0.045	1	Proliferative T cells	APEH
1.74031e-13	0.252426	0.168	0.08	3.33338e-09	MAIT cells	APEX1
0.00070906	0.305917	0.127	0.078	1	gd T cells	APEX1
0.749126	0.624965	0.545	0.444	1	Myeloid proliferative	APEX1
0.983854	0.131677	0.236	0.25	1	Intermediate Monocytes	APEX1
0.678331	0.180674	0.196	0.212	1	Proliferative NK cells	APEX1
0.0245073	-0.265875	0.225	0.386	1	Proliferative T cells	APEX1
0.0958555	0.568053	0.123	0.067	1	Activated Effector Memory CD8 T cells	APEX1
0.466522	0.24356	0.118	0.13	1	Central Memory CD8 T cells	APEX1
0.215888	-0.224518	0.167	0.259	1	DN T cells	APEX1
0.0642662	0.314545	0.173	0.158	1	T reg	APEX1
0.184693	-0.303531	0.132	0.144	1	Naive CD4 T cells	APEX1
0.000928502	-0.239538	0.147	0.141	1	Switched Memory B cells	APEX1
0.143639	-0.790106	0.125	0.472	1	Plasmablasts	APEX1
0.00098391	0.617903	0.242	0.211	1	Plasma B cells	APEX1
0.60714	0.241825	0.125	0.139	1	Plasmablasts	APEX2
4.75205e-27	0.891932	0.147	0.01	9.10208e-23	MAIT cells	APH1A
7.82211e-07	0.402517	0.133	0.046	0.0149825	DC4	APH1A
6.28337e-05	0.636411	0.195	0.051	1	DC2	APH1A
0.885485	-0.141178	0.091	0.111	1	Myeloid proliferative	APH1A
0.582936	0.378284	0.227	0.25	1	Intermediate Monocytes	APH1A
0.115723	0.229414	0.116	0.03	1	Proliferative NK cells	APH1A
0.330932	0.207504	0.1	0.114	1	Proliferative T cells	APH1A
1.35792e-05	0.698145	0.105	0.024	0.260096	T reg	APH1A
1.61783e-31	0.547453	0.106	0.02	3.09879e-27	Effector Memory CD4 T cells	APH1A
9.59979e-05	0.854418	0.153	0.018	1	Naive CD4 T cells	APH1A
1.81268e-07	0.828095	0.177	0.047	0.003472	Non-switched Memory B cells	APH1A
1.17917e-12	0.453272	0.107	0.028	2.25858e-08	Switched Memory B cells	APH1A
2.61484e-06	0.759666	0.119	0.018	0.0500847	ABCs-like Memory B cells	APH1A
0.0978428	0.916839	0.125	0.167	1	Plasmablasts	APH1A
0.440412	-0.500059	0.058	0.25	1	Intermediate Monocytes	APH1B
0.427106	-0.188361	0.081	0.11	1	DC2	API5
0.153292	-0.817224	0.091	0.444	1	Myeloid proliferative	API5
0.0495693	-0.828569	0.069	0.5	1	Intermediate Monocytes	API5
0.204674	-0.662414	0.116	0.242	1	Proliferative NK cells	API5
0.0011723	-0.63608	0.092	0.284	1	Proliferative T cells	API5
0.515156	-0.395947	0.121	0.144	1	DN T cells	API5
0.231453	-0.265892	0.087	0.129	1	T reg	API5
0.0789644	-0.445905	0.1	0.147	1	DC2	APIP
0.375359	-0.278209	0.065	0.25	1	Intermediate Monocytes	APIP
0.052195	-0.275388	0.1	0.216	1	Proliferative T cells	APIP
0.0950192	0.158801	0.091	0.102	1	Plasma B cells	APIP
0.107027	0.52808	0.125	0	1	Plasmablasts	APLF
0.032706	-0.137639	0.316	0.366	1	Classical Monocytes	APLP2
0.284309	-0.192686	0.128	0.155	1	DC4	APLP2
0.0793283	0.433813	0.259	0.169	1	DC2	APLP2
0.559391	-0.636393	0.363	0.5	1	Intermediate Monocytes	APLP2
2.47515e-18	0.602789	0.13	0.026	4.74091e-14	MAIT cells	APMAP
1.31901e-10	0.610926	0.131	0.047	2.52642e-06	gd T cells	APMAP
0.0398953	1.10244	0.239	0.061	1	Proliferative NK cells	APMAP
0.00165956	1.00014	0.133	0.011	1	Proliferative T cells	APMAP
3.83444e-11	0.629007	0.186	0.091	7.34449e-07	Terminal CD56dimCD16+ NK cells	APMAP
1.93882e-11	0.852612	0.166	0.051	3.71362e-07	NK-like CD8+ T cells	APMAP
2.6732e-08	0.732739	0.178	0.088	0.000512024	Mature CD56dimCD16+ NK cells	APMAP
1.46455e-25	0.782449	0.124	0.042	2.8052e-21	Effector Memory CD8 T cells	APMAP
0.411796	0.180986	0.114	0.08	1	Activated Effector Memory CD8 T cells	APMAP
0.124541	0.227855	0.106	0.04	1	DN T cells	APMAP
0.000177618	1.0693	0.145	0.029	1	DC2	APOBEC3A
0.405289	1.55481	0.577	0.25	1	Intermediate Monocytes	APOBEC3A
0.109621	-1.13062	0.125	0.472	1	Plasmablasts	APOBEC3B
0.132352	0.208334	0.121	0.113	1	Plasma B cells	APOBEC3B
0.0988498	-1.18258	0	0.222	1	Myeloid proliferative	APOBEC3C
0.194148	-0.896391	0.125	0.5	1	Intermediate Monocytes	APOBEC3C
0.0213861	-0.834224	0.101	0.303	1	Proliferative NK cells	APOBEC3C
0.21821	0.18258	0.175	0.216	1	Proliferative T cells	APOBEC3C
0.00089268	-0.389703	0.079	0.123	1	Terminal CD56dimCD16+ NK cells	APOBEC3C
0.738038	0.101673	0.167	0.161	1	DN T cells	APOBEC3C
0.587323	-0.430336	0.25	0.444	1	Plasmablasts	APOBEC3C
0.0116271	-0.113887	0.197	0.324	1	Plasma B cells	APOBEC3C
0.269577	-0.282728	0	0.111	1	Plasmablasts	APOBEC3F
0.000665163	0.198052	0.137	0.092	1	gd T cells	APOBEC3G
3.17701e-05	0.356497	0.121	0.049	0.608524	DC4	APOBEC3G
0.238315	0.68228	0.319	0.182	1	Proliferative NK cells	APOBEC3G
0.109111	0.315741	0.2	0.216	1	Proliferative T cells	APOBEC3G
0.0281883	0.318489	0.158	0.109	1	NK-like CD8+ T cells	APOBEC3G
0.00612865	-0.277514	0.129	0.152	1	Mature CD56dimCD16+ NK cells	APOBEC3G
0.47065	0.190307	0.104	0.088	1	CD56bright NK cells	APOBEC3G
0.149618	-0.390351	0.101	0.16	1	Activated Effector Memory CD8 T cells	APOBEC3G
0.767186	0.144933	0.136	0.103	1	DN T cells	APOBEC3G
0.472335	0.612039	0.375	0.306	1	Plasmablasts	APOBEC3G
0.00909364	-0.184968	0.076	0.154	1	DC2	APOBR
0.293122	-0.87218	0	0.111	1	Myeloid proliferative	APOBR
0.195953	-1.22654	0.127	0.5	1	Intermediate Monocytes	APOBR
0.585967	-0.289391	0.065	0.121	1	Proliferative NK cells	APOBR
0.0164161	-0.190131	0.025	0.114	1	Proliferative T cells	APOBR
0.524428	0.388858	0.125	0.056	1	Plasmablasts	APOL1
0.152967	-0.431274	0	0.167	1	Plasmablasts	APOL2
0.393211	0.71235	0.129	0	1	Intermediate Monocytes	APOL3
0.187694	-0.168727	0.067	0.136	1	Proliferative T cells	APOL3
0.884426	-0.159495	0.091	0.109	1	DN T cells	APOL3
0.00173443	-0.161787	0.148	0.137	1	DC4	APOL6
0.0336642	0.36829	0.102	0.037	1	DC2	APOL6
0.885485	0.656898	0.091	0.111	1	Myeloid proliferative	APOL6
0.688224	0.557751	0.283	0.25	1	Intermediate Monocytes	APOL6
0.524211	0.317286	0.123	0.061	1	Proliferative NK cells	APOL6
0.0601302	0.189466	0.113	0.079	1	NK-like CD8+ T cells	APOL6
0.0747282	-0.268339	0.075	0.101	1	Mature CD56dimCD16+ NK cells	APOL6
0.28471	-0.763072	0.061	0.121	1	DN T cells	APOL6
0.464253	0.193613	0.166	0.131	1	T reg	APOL6
0.524428	0.360642	0.125	0.056	1	Plasmablasts	APOL6
0.293122	-0.448919	0	0.111	1	Myeloid proliferative	APOOL
0.155146	-0.725775	0.016	0.25	1	Intermediate Monocytes	APOOL
0.152967	-0.509678	0	0.167	1	Plasmablasts	APOOL
0.0957075	0.410015	0.323	0.282	1	pDCs	APP
0.293122	-0.87218	0	0.111	1	Myeloid proliferative	APP
0.293122	-0.448919	0	0.111	1	Myeloid proliferative	APPL1
0.674552	-0.111537	0.125	0.222	1	Plasmablasts	APPL1
1.94168e-48	0.630117	0.114	0.045	3.7191e-44	Naive CD4 T cells	APRT
3.09818e-14	0.448924	0.104	0.05	5.93425e-10	Naive CD8 T cells	APRT
1.85597e-39	1.10066	0.341	0.082	3.55493e-35	MAIT cells	APRT
8.14486e-20	0.857883	0.172	0.044	1.56007e-15	gd T cells	APRT
1.67307e-10	0.663492	0.146	0.061	3.2046e-06	Classical Monocytes	APRT
1.61167e-10	0.590723	0.151	0.037	3.087e-06	DC4	APRT
9.10786e-08	0.928314	0.28	0.066	0.00174452	DC2	APRT
0.0312176	0.675322	0.11	0.064	1	pDCs	APRT
0.423216	-0.737102	0.091	0.222	1	Myeloid proliferative	APRT
0.885116	0.471953	0.367	0.25	1	Intermediate Monocytes	APRT
0.0184342	1.06696	0.21	0.03	1	Proliferative NK cells	APRT
0.00412693	0.91281	0.208	0.114	1	Proliferative T cells	APRT
2.39851e-14	0.702666	0.11	0.031	4.5941e-10	Terminal CD56dimCD16+ NK cells	APRT
5.15281e-08	0.825952	0.152	0.058	0.000986969	NK-like CD8+ T cells	APRT
2.02811e-12	0.819597	0.109	0.029	3.88465e-08	Mature CD56dimCD16+ NK cells	APRT
0.0261574	0.477866	0.101	0.066	1	CD56bright NK cells	APRT
3.10228e-26	0.764649	0.146	0.055	5.94211e-22	Effector Memory CD8 T cells	APRT
0.00011142	1.05629	0.176	0.055	1	Activated Effector Memory CD8 T cells	APRT
9.69183e-08	0.976171	0.184	0.047	0.00185637	NKG2C+ Effector Memory CD8 T cells	APRT
0.0992122	0.246917	0.172	0.096	1	Central Memory CD8 T cells	APRT
0.0003595	1.15626	0.273	0.075	1	DN T cells	APRT
2.2953e-08	1.00617	0.245	0.08	0.000439642	T reg	APRT
5.32923e-56	1.06974	0.291	0.083	1.02076e-51	Effector Memory CD4 T cells	APRT
1.04586e-22	0.843602	0.188	0.063	2.00324e-18	Central Memory CD4 T cells	APRT
1.81319e-11	1.60764	0.444	0.081	3.47298e-07	Naive CD4 T cells	APRT
8.4683e-08	0.756472	0.23	0.073	0.00162202	Non-switched Memory B cells	APRT
6.51472e-11	0.819841	0.153	0.042	1.24783e-06	Switched Memory B cells	APRT
0.000356803	0.703069	0.133	0.04	1	ABCs-like Memory B cells	APRT
0.0126347	1.70195	0.375	0.111	1	Plasmablasts	APRT
6.88997e-06	0.933959	0.212	0.102	0.131971	Plasma B cells	APRT
0.524428	0.405855	0.125	0.056	1	Plasmablasts	APTR
0.885485	-0.109313	0.091	0.111	1	Myeloid proliferative	APTX
0.26142	-1.05626	0.027	0.25	1	Intermediate Monocytes	APTX
0.373505	-0.5236	0.051	0.121	1	Proliferative NK cells	APTX
0.115117	-0.514687	0	0.194	1	Plasmablasts	APTX
0.00545993	-0.210403	0.015	0.102	1	Plasma B cells	APTX
9.95519e-30	1.10312	0.236	0.043	1.90682e-25	MAIT cells	AQP3
0.675362	0.216143	0.117	0.102	1	Proliferative T cells	AQP3
2.40675e-06	1.03377	0.213	0.086	0.0460988	T reg	AQP3
1.25651e-43	0.986191	0.193	0.045	2.40672e-39	Effector Memory CD4 T cells	AQP3
2.1746e-05	1.27186	0.217	0.036	0.416523	Naive CD4 T cells	AQP3
0.152967	-0.460797	0	0.167	1	Plasmablasts	AQP3
0.628166	0.175083	0.167	0.137	1	Plasma B cells	AQP3
0.293122	-0.542688	0	0.111	1	Myeloid proliferative	AQR
0.274887	-0.592449	0.043	0.121	1	Proliferative NK cells	AQR
0.0574726	-0.585284	0.058	0.159	1	Proliferative T cells	AQR
0.202975	-0.515684	0	0.139	1	Plasmablasts	AQR
0.293122	-0.92965	0	0.111	1	Myeloid proliferative	ARAF
0.472208	-0.513554	0.06	0.25	1	Intermediate Monocytes	ARAF
0.820828	0.280119	0.125	0.083	1	Plasmablasts	ARAF
0.33928	0.106534	0.126	0.104	1	DC4	ARAP1
0.293878	0.27101	0.119	0.074	1	DC2	ARAP1
0.293122	-0.542688	0	0.111	1	Myeloid proliferative	ARAP1
0.742529	0.131032	0.178	0.25	1	Intermediate Monocytes	ARAP1
0.115922	-0.243279	0.033	0.102	1	Proliferative T cells	ARAP2
0.654513	-0.210697	0.106	0.109	1	DN T cells	ARAP2
0.198647	-0.250699	0.086	0.14	1	DC2	ARCN1
0.0438162	-0.122628	0.033	0.114	1	Proliferative T cells	ARCN1
0.351145	-0.193227	0.079	0.113	1	T reg	ARCN1
0.0353524	-0.848891	0	0.306	1	Plasmablasts	ARCN1
0.0156412	-0.474963	0.076	0.218	1	Plasma B cells	ARCN1
0.00755016	-0.715877	0.114	0.221	1	DC2	AREG
0.885485	0.233636	0.091	0.111	1	Myeloid proliferative	AREG
0.110418	-1.12155	0.009	0.25	1	Intermediate Monocytes	AREG
6.32558e-07	0.855172	0.165	0.068	0.012116	CD56bright NK cells	AREG
0.272391	-0.583027	0.036	0.25	1	Intermediate Monocytes	AREL1
2.26459e-27	0.744893	0.321	0.114	4.33759e-23	MAIT cells	ARF1
3.9329e-06	0.259059	0.19	0.121	0.0753307	gd T cells	ARF1
0.10729	-0.123649	0.15	0.157	1	Classical Monocytes	ARF1
1.91396e-05	0.204806	0.277	0.186	0.3666	DC4	ARF1
0.690135	-0.11763	0.292	0.331	1	DC2	ARF1
0.411765	0.19337	0.183	0.192	1	pDCs	ARF1
0.663614	-0.251052	0.182	0.111	1	Myeloid proliferative	ARF1
0.701911	-0.738133	0.345	0.5	1	Intermediate Monocytes	ARF1
0.271073	0.657594	0.283	0.152	1	Proliferative NK cells	ARF1
0.000224805	0.544993	0.358	0.398	1	Proliferative T cells	ARF1
0.0345464	0.196384	0.175	0.14	1	Terminal CD56dimCD16+ NK cells	ARF1
1.21102e-07	-0.144795	0.077	0.109	0.00231959	Immature CD56dimCD16+ NK cells	ARF1
0.771823	-0.113268	0.134	0.139	1	CD56bright NK cells	ARF1
0.000495853	0.270812	0.155	0.118	1	Effector Memory CD8 T cells	ARF1
1.28372e-05	0.364686	0.212	0.107	0.245883	NKG2C+ Effector Memory CD8 T cells	ARF1
0.727634	0.278131	0.151	0.113	1	Central Memory CD8 T cells	ARF1
0.515191	0.316256	0.212	0.149	1	DN T cells	ARF1
0.00405656	0.49919	0.264	0.158	1	T reg	ARF1
2.41848e-23	0.269054	0.221	0.126	4.63236e-19	Effector Memory CD4 T cells	ARF1
9.05966e-06	0.783039	0.344	0.117	0.173529	Naive CD4 T cells	ARF1
0.0012156	0.418723	0.273	0.157	1	Non-switched Memory B cells	ARF1
1.15707e-08	0.562744	0.164	0.065	0.000221625	Switched Memory B cells	ARF1
0.038355	-0.104585	0.133	0.103	1	ABCs-like Memory B cells	ARF1
0.229144	-0.818497	0.25	0.556	1	Plasmablasts	ARF1
0.0127963	0.206256	0.333	0.394	1	Plasma B cells	ARF1
0.0426499	0.402284	0.121	0.051	1	DC2	ARF3
0.374557	0.339603	0.152	0.128	1	pDCs	ARF4
0.0789617	-1.10592	0.214	0.75	1	Intermediate Monocytes	ARF4
0.74717	0.433476	0.123	0.091	1	Proliferative NK cells	ARF4
0.0189338	-0.270623	0.158	0.307	1	Proliferative T cells	ARF4
0.136635	-0.761276	0.043	0.104	1	Central Memory CD8 T cells	ARF4
0.3652	-0.262038	0.136	0.144	1	DN T cells	ARF4
0.0135747	0.439969	0.101	0.027	1	Naive CD4 T cells	ARF4
0.0938927	-0.73536	0.375	0.778	1	Plasmablasts	ARF4
0.000709884	-0.696793	0.424	0.673	1	Plasma B cells	ARF4
0.16362	1.22015	0.182	0	1	Myeloid proliferative	ARF4-AS1
0.0206643	0.294228	0.101	0.069	1	Classical Monocytes	ARF5
0.00823696	0.51081	0.207	0.096	1	DC2	ARF5
0.63495	0.291038	0.198	0.25	1	Intermediate Monocytes	ARF5
0.0842701	0.435664	0.152	0.088	1	DC2	ARF6
0.310435	-1.05691	0.169	0.25	1	Intermediate Monocytes	ARF6
0.0426679	0.356954	0.083	0.125	1	Proliferative T cells	ARF6
0.404615	-0.205112	0.076	0.11	1	DC2	ARFGAP2
0.334302	-0.258805	0.116	0.091	1	Proliferative NK cells	ARFGAP2
0.111989	0.530023	0.158	0.182	1	Proliferative T cells	ARFGAP2
0.703354	0.230351	0.167	0.126	1	DN T cells	ARFGAP2
0.554003	-0.181218	0.09	0.115	1	T reg	ARFGAP2
0.136498	0.472097	0.25	0.333	1	Plasmablasts	ARFGAP2
0.238735	0.191152	0.106	0.099	1	Plasma B cells	ARFGAP2
0.567328	-0.168865	0.09	0.11	1	DC2	ARFGAP3
0.0655195	-0.180439	0.103	0.179	1	pDCs	ARFGAP3
0.293122	-0.92965	0	0.111	1	Myeloid proliferative	ARFGAP3
0.598815	-0.724932	0.08	0.25	1	Intermediate Monocytes	ARFGAP3
0.00592134	-1.01762	0.08	0.303	1	Proliferative NK cells	ARFGAP3
0.101248	0.171751	0.092	0.159	1	Proliferative T cells	ARFGAP3
0.021152	-0.462564	0.197	0.363	1	Plasma B cells	ARFGAP3
0.269577	-0.425182	0	0.111	1	Plasmablasts	ARFIP1
0.315699	0.272503	0.112	0.074	1	DC2	ARGLU1
0.0225747	0.990192	0.133	0.038	1	pDCs	ARGLU1
0.452462	0.769527	0.107	0	1	Intermediate Monocytes	ARGLU1
0.687241	-0.261198	0.123	0.182	1	Proliferative NK cells	ARGLU1
0.786032	0.167966	0.167	0.159	1	Proliferative T cells	ARGLU1
0.260472	0.22947	0.126	0.113	1	T reg	ARGLU1
0.114121	0.277441	0.101	0.045	1	Naive CD4 T cells	ARGLU1
0.437424	0.127117	0.167	0.16	1	Non-switched Memory B cells	ARGLU1
0.0763619	0.251316	0.106	0.058	1	ABCs-like Memory B cells	ARGLU1
0.366348	0.752531	0.375	0.194	1	Plasmablasts	ARGLU1
0.524428	0.144286	0.125	0.056	1	Plasmablasts	ARHGAP1
0.10938	-0.213463	0.033	0.102	1	Proliferative T cells	ARHGAP11A
0.870171	0.179177	0.125	0.111	1	Plasmablasts	ARHGAP11A
0.00272856	-0.216621	0.128	0.148	1	Naive CD8 T cells	ARHGAP15
0.0452445	-0.424598	0.093	0.169	1	DC2	ARHGAP15
0.885485	-1.10211	0.091	0.111	1	Myeloid proliferative	ARHGAP15
0.0109207	-0.50447	0.208	0.398	1	Proliferative T cells	ARHGAP15
0.00172094	-0.334693	0.096	0.143	1	Terminal CD56dimCD16+ NK cells	ARHGAP15
0.233595	-0.230799	0.107	0.131	1	NK-like CD8+ T cells	ARHGAP15
0.00688485	-0.370338	0.105	0.165	1	CD56bright NK cells	ARHGAP15
0.00117526	-0.199959	0.101	0.135	1	Effector Memory CD8 T cells	ARHGAP15
0.357334	0.23762	0.142	0.141	1	Activated Effector Memory CD8 T cells	ARHGAP15
0.360619	-0.152278	0.174	0.174	1	NKG2C+ Effector Memory CD8 T cells	ARHGAP15
0.723613	-0.220879	0.14	0.148	1	Central Memory CD8 T cells	ARHGAP15
0.115849	-0.286938	0.213	0.284	1	T reg	ARHGAP15
0.360844	-0.1718	0.147	0.186	1	Non-switched Memory B cells	ARHGAP15
0.713301	-0.13004	0.11	0.119	1	ABCs-like Memory B cells	ARHGAP15
0.0531021	-0.344503	0.079	0.104	1	CD69+ Naive B cells	ARHGAP15
0.097916	0.737644	0.25	0.25	1	Plasmablasts	ARHGAP15
0.885485	-0.927135	0.091	0.111	1	Myeloid proliferative	ARHGAP17
0.312453	0.911754	0.125	0.028	1	Plasmablasts	ARHGAP17
0.469621	-0.998502	0.062	0.25	1	Intermediate Monocytes	ARHGAP18
0.265374	-0.509657	0.043	0.121	1	Proliferative NK cells	ARHGAP18
0.001018	-0.499093	0.008	0.125	1	Proliferative T cells	ARHGAP18
0.885485	-0.278978	0.091	0.111	1	Myeloid proliferative	ARHGAP19
0.00278779	-0.316962	0.075	0.239	1	Proliferative T cells	ARHGAP19
0.086365	-0.544146	0	0.222	1	Plasmablasts	ARHGAP19
0.0210778	-1.40226	0.004	0.25	1	Intermediate Monocytes	ARHGAP22
0.347849	-0.14834	0.223	0.267	1	Non-switched Memory B cells	ARHGAP24
0.000438994	0.416037	0.219	0.137	1	Switched Memory B cells	ARHGAP24
0.242497	0.240392	0.118	0.102	1	Naive B cells	ARHGAP24
0.279709	-0.31607	0.17	0.195	1	ABCs-like Memory B cells	ARHGAP24
0.229728	0.227348	0.138	0.111	1	CD69+ Naive B cells	ARHGAP24
0.312453	0.470501	0.125	0.028	1	Plasmablasts	ARHGAP24
0.000125348	0.763415	0.106	0.007	1	Plasma B cells	ARHGAP24
0.293122	-0.92965	0	0.111	1	Myeloid proliferative	ARHGAP25
0.0315361	-1.29242	0.045	0.5	1	Intermediate Monocytes	ARHGAP25
0.490154	-0.342868	0.058	0.121	1	Proliferative NK cells	ARHGAP25
0.540499	0.136739	0.117	0.125	1	Proliferative T cells	ARHGAP25
0.000167499	-0.418137	0.095	0.143	1	Terminal CD56dimCD16+ NK cells	ARHGAP25
0.172659	-0.44505	0.075	0.123	1	Activated Effector Memory CD8 T cells	ARHGAP25
0.666134	-0.112735	0.242	0.218	1	DN T cells	ARHGAP25
0.00817502	-0.382255	0.183	0.282	1	Non-switched Memory B cells	ARHGAP25
0.278946	0.232165	0.211	0.161	1	ABCs-like Memory B cells	ARHGAP25
0.202975	-0.402068	0	0.139	1	Plasmablasts	ARHGAP25
9.63326e-06	-0.312989	0.053	0.101	0.184515	Classical Monocytes	ARHGAP26
0.491525	-0.151467	0.195	0.243	1	DC2	ARHGAP30
0.287975	-0.400408	0.061	0.115	1	pDCs	ARHGAP30
0.184841	1.28485	0.249	0	1	Intermediate Monocytes	ARHGAP30
0.786858	-0.244102	0.13	0.152	1	Proliferative NK cells	ARHGAP30
0.0105819	-0.341615	0.092	0.239	1	Proliferative T cells	ARHGAP30
0.000748665	0.428209	0.104	0.063	1	Terminal CD56dimCD16+ NK cells	ARHGAP30
0.688436	0.255817	0.106	0.092	1	DN T cells	ARHGAP30
0.320401	-0.285476	0.083	0.116	1	Non-switched Memory B cells	ARHGAP30
0.120245	0.789541	0.25	0.222	1	Plasmablasts	ARHGAP30
0.293122	-1.1005	0	0.111	1	Myeloid proliferative	ARHGAP35
0.0566239	-0.301109	0.059	0.125	1	DC2	ARHGAP5
0.0325194	-1.91806	0	0.333	1	Myeloid proliferative	ARHGAP5
0.0731631	-0.599594	0.009	0.25	1	Intermediate Monocytes	ARHGAP5
0.0224105	-0.723242	0.022	0.152	1	Proliferative NK cells	ARHGAP5
0.524428	0.119086	0.125	0.056	1	Plasmablasts	ARHGAP5
0.0988498	-1.13624	0	0.222	1	Myeloid proliferative	ARHGAP9
0.352506	-0.256483	0.065	0.25	1	Intermediate Monocytes	ARHGAP9
0.914556	0.216339	0.116	0.091	1	Proliferative NK cells	ARHGAP9
0.0110083	0.52888	0.105	0.066	1	NK-like CD8+ T cells	ARHGAP9
0.127684	-0.268787	0.09	0.126	1	CD56bright NK cells	ARHGAP9
0.312453	0.943192	0.125	0.028	1	Plasmablasts	ARHGAP9
7.18609e-19	0.691778	0.221	0.072	1.37642e-14	MAIT cells	ARHGDIA
1.94649e-11	0.6183	0.114	0.033	3.72831e-07	gd T cells	ARHGDIA
0.032485	0.191691	0.119	0.089	1	Classical Monocytes	ARHGDIA
0.0139838	0.366009	0.223	0.118	1	DC2	ARHGDIA
0.293122	-0.448919	0	0.111	1	Myeloid proliferative	ARHGDIA
0.767086	-0.173318	0.343	0.5	1	Intermediate Monocytes	ARHGDIA
0.840064	0.282824	0.159	0.121	1	Proliferative NK cells	ARHGDIA
0.173896	0.568616	0.2	0.193	1	Proliferative T cells	ARHGDIA
7.25923e-07	0.529116	0.133	0.053	0.0139043	NK-like CD8+ T cells	ARHGDIA
2.65312e-11	0.42695	0.106	0.055	5.08178e-07	Effector Memory CD8 T cells	ARHGDIA
0.39757	0.300303	0.11	0.074	1	Activated Effector Memory CD8 T cells	ARHGDIA
7.10572e-06	0.769087	0.142	0.038	0.136103	NKG2C+ Effector Memory CD8 T cells	ARHGDIA
0.424132	0.224991	0.166	0.142	1	T reg	ARHGDIA
3.21996e-13	0.478725	0.152	0.074	6.16752e-09	Effector Memory CD4 T cells	ARHGDIA
2.99954e-07	1.31482	0.222	0.018	0.00574531	Naive CD4 T cells	ARHGDIA
0.00100691	0.534232	0.177	0.081	1	Non-switched Memory B cells	ARHGDIA
0.0479133	-0.767714	0	0.278	1	Plasmablasts	ARHGDIA
0.0664543	0.113371	0.091	0.116	1	Plasma B cells	ARHGDIA
4.5916e-16	-0.229386	0.554	0.606	8.79475e-12	Naive CD4 T cells	ARHGDIB
3.74397e-08	-0.188929	0.647	0.657	0.00071712	Naive CD8 T cells	ARHGDIB
0.00516487	0.140535	0.811	0.808	1	DC4	ARHGDIB
0.0242321	0.1626	0.836	0.86	1	DC2	ARHGDIB
0.200515	-0.380493	0.411	0.526	1	pDCs	ARHGDIB
0.446443	0.547678	0.818	0.556	1	Myeloid proliferative	ARHGDIB
0.546082	-0.238881	0.817	1	1	Intermediate Monocytes	ARHGDIB
0.420593	0.10081	0.812	0.879	1	Proliferative NK cells	ARHGDIB
4.20487e-05	-0.298586	0.825	0.989	0.8054	Proliferative T cells	ARHGDIB
0.545106	-0.152361	0.656	0.722	1	Central Memory CD8 T cells	ARHGDIB
0.0428311	-0.101814	0.909	0.983	1	DN T cells	ARHGDIB
0.000145712	-0.227834	0.636	0.681	1	Central Memory CD4 T cells	ARHGDIB
0.00198159	0.149045	0.799	0.631	1	Naive CD4 T cells	ARHGDIB
0.00561849	-0.279733	0.82	0.86	1	Non-switched Memory B cells	ARHGDIB
0.000968609	-0.357039	0.403	0.469	1	Naive B cells	ARHGDIB
0.0112673	-0.176557	0.596	0.553	1	ABCs-like Memory B cells	ARHGDIB
6.21112e-08	-0.461132	0.519	0.575	0.00118968	CD69+ Naive B cells	ARHGDIB
0.0613814	-0.26965	0.625	0.944	1	Plasmablasts	ARHGDIB
0.00415883	0.164209	0.636	0.754	1	Plasma B cells	ARHGDIB
0.346849	-0.57391	0.042	0.25	1	Intermediate Monocytes	ARHGEF1
0.195269	-1.30123	0.022	0.25	1	Intermediate Monocytes	ARHGEF10L
0.0577953	-0.303237	0.05	0.11	1	DC2	ARHGEF2
0.0977697	-0.375151	0.049	0.115	1	pDCs	ARHGEF2
0.423216	-0.481081	0.091	0.222	1	Myeloid proliferative	ARHGEF2
0.00150314	-0.320917	0.135	0.188	1	Terminal CD56dimCD16+ NK cells	ARHGEF3
0.190737	-0.181432	0.084	0.107	1	Mature CD56dimCD16+ NK cells	ARHGEF3
8.92466e-07	-0.324006	0.063	0.104	0.0170943	Effector Memory CD8 T cells	ARHGEF3
0.624343	0.236271	0.227	0.172	1	DN T cells	ARHGEF3
0.0255144	-0.399513	0.112	0.188	1	T reg	ARHGEF3
9.95622e-07	-0.415754	0.069	0.111	0.0190702	Effector Memory CD4 T cells	ARHGEF3
0.087539	-0.283959	0.101	0.09	1	Naive CD4 T cells	ARHGEF3
0.327517	1.00402	0.25	0.083	1	Plasmablasts	ARHGEF3
0.193576	-0.699494	0.02	0.25	1	Intermediate Monocytes	ARHGEF40
9.73822e-08	-0.270303	0.114	0.104	0.00186526	MAIT cells	ARHGEF6
0.00243797	-0.468316	0.119	0.243	1	DC2	ARHGEF6
0.974833	-0.193665	0.182	0.222	1	Myeloid proliferative	ARHGEF6
0.10785	-0.965742	0.098	0.5	1	Intermediate Monocytes	ARHGEF6
0.0027933	-0.77686	0.058	0.273	1	Proliferative NK cells	ARHGEF6
1.54582e-08	-0.999161	0.142	0.523	0.000296087	Proliferative T cells	ARHGEF6
7.00437e-05	-0.463274	0.068	0.117	1	Terminal CD56dimCD16+ NK cells	ARHGEF6
0.00204133	-0.406844	0.064	0.121	1	NK-like CD8+ T cells	ARHGEF6
0.000279406	-1.04853	0.067	0.166	1	Activated Effector Memory CD8 T cells	ARHGEF6
0.00224304	-1.0095	0.152	0.31	1	DN T cells	ARHGEF6
0.0264336	-0.450535	0.17	0.255	1	T reg	ARHGEF6
2.09836e-08	-0.438516	0.098	0.138	0.000401921	Effector Memory CD4 T cells	ARHGEF6
0.000754733	-0.347238	0.07	0.154	1	Non-switched Memory B cells	ARHGEF6
0.086365	-0.634315	0	0.222	1	Plasmablasts	ARHGEF6
0.0286798	-0.185894	0.03	0.109	1	Plasma B cells	ARHGEF6
0.0265752	0.118147	0.067	0.125	1	Proliferative T cells	ARHGEF7
0.293122	-0.542688	0	0.111	1	Myeloid proliferative	ARHGEF9
0.00118148	-0.266842	0.064	0.104	1	Classical Monocytes	ARID1A
0.354146	0.230398	0.087	0.103	1	pDCs	ARID1A
0.885485	-0.446374	0.091	0.111	1	Myeloid proliferative	ARID1A
0.452462	0.771086	0.107	0	1	Intermediate Monocytes	ARID1A
0.709546	-0.268711	0.152	0.212	1	Proliferative NK cells	ARID1A
0.10868	1.14247	0.25	0.111	1	Plasmablasts	ARID1A
0.0983176	0.244847	0.114	0.154	1	pDCs	ARID1B
0.0988498	-0.944646	0	0.222	1	Myeloid proliferative	ARID1B
0.448167	-0.318971	0.071	0.25	1	Intermediate Monocytes	ARID1B
0.142622	0.341479	0.125	0.148	1	Proliferative T cells	ARID1B
0.560326	0.107084	0.113	0.105	1	Non-switched Memory B cells	ARID1B
0.0575824	1.04846	0.25	0.028	1	Plasmablasts	ARID1B
0.955235	-0.436458	0.182	0.222	1	Myeloid proliferative	ARID2
0.0337976	-0.947716	0.053	0.5	1	Intermediate Monocytes	ARID4A
0.46611	-0.224703	0.067	0.114	1	Proliferative T cells	ARID4A
0.524428	0.361632	0.125	0.056	1	Plasmablasts	ARID4A
1.31187e-08	0.284111	0.136	0.067	0.000251275	MAIT cells	ARID4B
0.0617148	-0.376245	0.081	0.14	1	DC2	ARID4B
0.423216	-0.47318	0.091	0.222	1	Myeloid proliferative	ARID4B
0.393211	0.712971	0.129	0	1	Intermediate Monocytes	ARID4B
0.46367	-0.270544	0.08	0.152	1	Proliferative NK cells	ARID4B
0.279284	-0.195044	0.078	0.103	1	NK-like CD8+ T cells	ARID4B
0.168149	-0.458726	0.082	0.117	1	Activated Effector Memory CD8 T cells	ARID4B
0.728388	-0.238854	0.136	0.138	1	DN T cells	ARID4B
0.631102	-0.115706	0.159	0.188	1	T reg	ARID4B
0.293122	-0.553885	0	0.111	1	Myeloid proliferative	ARID5A
3.93068e-14	-0.440409	0.071	0.103	7.52883e-10	Naive CD4 T cells	ARID5B
0.00162078	-0.343857	0.15	0.341	1	Proliferative T cells	ARID5B
2.54408e-07	-0.531398	0.063	0.127	0.00487294	Terminal CD56dimCD16+ NK cells	ARID5B
1.56019e-05	-0.629533	0.078	0.164	0.298839	NK-like CD8+ T cells	ARID5B
2.1691e-11	-0.512893	0.073	0.134	4.15469e-07	Effector Memory CD8 T cells	ARID5B
0.0826078	-0.51318	0.127	0.19	1	Activated Effector Memory CD8 T cells	ARID5B
0.214595	-0.364074	0.13	0.158	1	NKG2C+ Effector Memory CD8 T cells	ARID5B
0.747746	-0.316992	0.118	0.13	1	Central Memory CD8 T cells	ARID5B
0.507157	0.232684	0.212	0.149	1	DN T cells	ARID5B
0.000229532	-0.430982	0.256	0.408	1	T reg	ARID5B
1.5715e-07	-0.464955	0.168	0.226	0.00301006	Effector Memory CD4 T cells	ARID5B
4.60997e-06	-0.521926	0.114	0.182	0.0882994	Central Memory CD4 T cells	ARID5B
0.136956	-0.210849	0.153	0.153	1	Naive CD4 T cells	ARID5B
0.650071	-0.187645	0.217	0.247	1	Non-switched Memory B cells	ARID5B
0.000157772	-0.415164	0.131	0.143	1	Switched Memory B cells	ARID5B
0.0992953	-0.296488	0.092	0.127	1	Naive B cells	ARID5B
0.0147005	-0.663175	0.128	0.195	1	ABCs-like Memory B cells	ARID5B
0.000204992	-0.511057	0.119	0.162	1	CD69+ Naive B cells	ARID5B
0.296909	0.332989	0.125	0.194	1	Plasmablasts	ARID5B
0.0167615	0.511451	0.167	0.162	1	Plasma B cells	ARID5B
0.16362	0.951601	0.182	0	1	Myeloid proliferative	ARIH1
0.0988498	-1.27315	0	0.222	1	Myeloid proliferative	ARIH2
0.524428	0.816172	0.125	0.056	1	Plasmablasts	ARIH2
0.354114	-0.538189	0.047	0.25	1	Intermediate Monocytes	ARL1
0.215091	-0.204664	0.067	0.136	1	Proliferative T cells	ARL1
0.634067	-0.312764	0.125	0.278	1	Plasmablasts	ARL1
0.265542	-0.232026	0.106	0.183	1	Plasma B cells	ARL1
0.732315	-0.674185	0.182	0.333	1	Myeloid proliferative	ARL14EP
0.42885	-0.156887	0.061	0.103	1	DN T cells	ARL14EP
0.312413	-0.218053	0.1	0.137	1	Non-switched Memory B cells	ARL14EP
0.275434	0.383606	0.133	0.08	1	Proliferative T cells	ARL2
0.033842	0.562068	0.106	0.023	1	DN T cells	ARL2
0.524428	0.136688	0.125	0.056	1	Plasmablasts	ARL2
0.16362	0.820047	0.182	0	1	Myeloid proliferative	ARL2BP
0.378979	-0.537942	0.047	0.25	1	Intermediate Monocytes	ARL2BP
0.529971	-0.119112	0.102	0.25	1	Intermediate Monocytes	ARL4A
9.40529e-17	0.215117	0.399	0.256	1.80149e-12	MAIT cells	ARL4C
5.33555e-05	0.103651	0.231	0.182	1	gd T cells	ARL4C
8.22253e-05	-0.697644	0.219	0.404	1	DC2	ARL4C
0.0991176	0.250139	0.144	0.167	1	pDCs	ARL4C
0.428752	-1.27954	0.062	0.25	1	Intermediate Monocytes	ARL4C
0.00370963	1.00559	0.317	0.227	1	Proliferative T cells	ARL4C
0.000216551	0.401065	0.312	0.251	1	Terminal CD56dimCD16+ NK cells	ARL4C
[truncated: 35,778 more rows]

## Sheet: DEG.oJIA.tissue.allcells
p_val	avg_log2FC	pct.1	pct.2	p_val_adj	cell.type	gene
6.34185e-14	1.55458	0.271	0.015	1.21472e-09	DC2	A2M
0.0974565	2.86344	0.167	0	1	DC4	A2M
0.102485	0.935448	0.222	0	1	Proliferative Myeloid cells	A2M
0.448815	1.24076	0.142	0	1	Intermediate Monocytes	A2M
0.000848875	-0.343141	0.068	0.216	1	Proliferative T cells	AAAS
0.035546	-0.826323	0.004	0.25	1	Intermediate Monocytes	AAAS
0.478262	-0.368511	0.12	0.121	1	Proliferative NK cells	AAAS
0.722919	-0.464602	0.25	0.389	1	Plasmablasts	AAAS
0.767279	-0.292125	0.05	0.106	1	Plasma B cells	AAAS
0.902981	0.409753	0.222	0.2	1	Proliferative Myeloid cells	AAAS
0.169113	2.34148	0.167	0.043	1	DC4	AAGAB
0.349274	0.593989	0.1	0.03	1	Proliferative NK cells	AAGAB
0.734326	-0.307119	0.076	0.115	1	DN T cells	AAGAB
0.786404	0.305288	0.25	0.139	1	Plasmablasts	AAGAB
0.243351	-0.192611	0.105	0.182	1	Proliferative T cells	AAK1
0.374077	0.152572	0.125	0.056	1	Plasmablasts	AAK1
0.563505	0.377543	0.111	0	1	Proliferative Myeloid cells	AAK1
0.727115	-0.169803	0.076	0.103	1	DN T cells	AAK1
0.136507	0.641804	0.1	0	1	Proliferative NK cells	AAMDC
0.176325	0.465209	0.125	0	1	Plasmablasts	AAMDC
0.0460644	-0.324953	0.127	0.261	1	Proliferative T cells	AAMP
0.184378	0.145863	0.147	0.103	1	DC2	AAMP
0.395926	-0.195924	0.222	0.4	1	Proliferative Myeloid cells	AAMP
0.661466	0.196589	0.125	0.167	1	Plasmablasts	AAMP
0.752676	0.301936	0.121	0.086	1	DN T cells	AAMP
0.869853	0.212685	0.15	0.158	1	Plasma B cells	AAMP
0.0170231	0.712888	0.12	0	1	Proliferative NK cells	AAR2
0.532519	0.402923	0.167	0	1	Proliferative Myeloid cells	AAR2
0.118891	-0.101075	0.1	0.232	1	Plasma B cells	AARS
0.350907	-0.762151	0.125	0.361	1	Plasmablasts	AARS
0.0871341	0.691048	0.1	0	1	Proliferative NK cells	AARSD1
0.401774	1.42185	0.125	0.023	1	CD69+ Naive B cells	AARSD1
0.462241	-0.836652	0.058	0.25	1	Intermediate Monocytes	AARSD1
0.532519	0.414443	0.167	0	1	Proliferative Myeloid cells	AARSD1
0.572244	0.163694	0.25	0.167	1	Plasmablasts	AARSD1
2.36572e-05	-0.184681	0.135	0.318	0.453131	Proliferative T cells	AASDHPPT
0.00206453	-0.855403	0.045	0.115	1	Naive CD8 T cells	AASDHPPT
0.0494011	0.681098	0.16	0.03	1	Proliferative NK cells	AASDHPPT
0.101177	-0.508143	0	0.194	1	Plasmablasts	AASDHPPT
0.189517	0.23	0.119	0.108	1	Non-switched Memory B cells	AASDHPPT
0.322894	-0.302952	0.167	0.2	1	Proliferative Myeloid cells	AASDHPPT
0.411563	-0.234978	0.094	0.154	1	DC2	AASDHPPT
0.776707	0.555667	0.167	0.095	1	DC4	AASDHPPT
0.027037	-0.170749	0.055	0.148	1	Proliferative T cells	AATF
0.34434	0.434104	0.1	0.03	1	Proliferative NK cells	AATF
0.329043	-0.391728	0	0.2	1	Proliferative Myeloid cells	ABAT
0.432749	-0.262348	0.058	0.25	1	Intermediate Monocytes	ABCA1
0.213178	0.600674	0.103	0.065	1	Terminal CD56dimCD16+ NK cells	ABCB1
0.0161736	-0.206877	0.089	0.205	1	Proliferative T cells	ABCB7
0.326397	0.20719	0.222	0.2	1	Proliferative Myeloid cells	ABCB7
0.909347	0.280015	0.14	0.091	1	Proliferative NK cells	ABCB7
0.183475	0.329641	0.111	0	1	Proliferative Myeloid cells	ABCB8
0.338882	-0.227088	0	0.111	1	Plasmablasts	ABCB9
0.319651	0.158158	0.125	0.028	1	Plasmablasts	ABCC1
0.010859	1.16157	0.125	0.001	1	CD69+ Naive B cells	ABCC6
0.563505	0.437806	0.111	0	1	Proliferative Myeloid cells	ABCD2
0.00304987	0.135777	0.122	0.205	1	Proliferative T cells	ABCE1
0.122321	-0.370065	0.042	0.102	1	Non-switched Memory B cells	ABCE1
0.199225	0.126796	0.125	0.25	1	Plasmablasts	ABCE1
0.205578	-0.822893	0.116	0.5	1	Intermediate Monocytes	ABCE1
0.299098	-0.281542	0.12	0.091	1	Proliferative NK cells	ABCE1
0.495158	-0.32588	0.05	0.134	1	Plasma B cells	ABCE1
0.630551	0.321671	0.103	0.103	1	pDCs	ABCE1
0.671671	0.628804	0.333	0.2	1	Proliferative Myeloid cells	ABCE1
0.00182985	-0.168787	0.203	0.352	1	Proliferative T cells	ABCF1
0.0124224	0.363926	0.108	0.107	1	T reg	ABCF1
0.0432729	0.166524	0.103	0.083	1	Terminal CD56dimCD16+ NK cells	ABCF1
0.137073	0.529037	0.15	0.165	1	Plasma B cells	ABCF1
0.418381	0.289902	0.125	0.038	1	CD69+ Naive B cells	ABCF1
0.494106	0.199149	0.124	0.088	1	DC2	ABCF1
0.61257	-0.193588	0.16	0.242	1	Proliferative NK cells	ABCF1
0.670959	-0.503174	0.25	0.333	1	Plasmablasts	ABCF1
0.692576	-0.658097	0.084	0.25	1	Intermediate Monocytes	ABCF1
0.774202	0.183344	0.106	0.086	1	DN T cells	ABCF1
0.79855	-0.598419	0.333	0.4	1	Proliferative Myeloid cells	ABCF1
0.0172223	0.569875	0.103	0.042	1	Terminal CD56dimCD16+ NK cells	ABCF2
0.174039	-0.6955	0	0.194	1	Plasmablasts	ABCF2
0.315988	0.96339	0.103	0.035	1	Switched Memory B cells	ABCF2
0.318248	0.579098	0.222	0	1	Proliferative Myeloid cells	ABCF2
0.389252	-0.511416	0.1	0.182	1	Proliferative NK cells	ABCF2
0.309948	0.819464	0.125	0.015	1	CD69+ Naive B cells	ABCF3
0.413915	0.205995	0.125	0.028	1	Plasmablasts	ABHD10
0.615487	0.117678	0.125	0.056	1	Plasmablasts	ABHD14B
0.041832	-0.719897	0.034	0.154	1	pDCs	ABHD15
0.0833092	-0.826117	0.021	0.128	1	pDCs	ABHD16A
0.202737	-0.317683	0	0.139	1	Plasmablasts	ABHD16A
0.0482743	0.333095	0.125	0	1	Plasmablasts	ABHD17A
0.563505	0.408952	0.111	0	1	Proliferative Myeloid cells	ABHD18
0.146366	0.194522	0.118	0.074	1	DC2	ABHD2
0.197349	0.421588	0.16	0.091	1	Proliferative NK cells	ABHD2
0.498737	1.04497	0.278	0	1	Proliferative Myeloid cells	ABHD2
0.657354	0.131155	0.106	0.095	1	CD56bright NK cells	ABHD2
0.250597	-0.504475	0.04	0.25	1	Intermediate Monocytes	ABHD4
0.202737	-0.340518	0	0.139	1	Plasmablasts	ABHD5
0.795911	0.414102	0.111	0	1	Proliferative Myeloid cells	ABHD5
2.25129e-08	0.507196	0.118	0.1	0.000431213	Effector Memory CD4 T cells	ABI1
0.034408	0.429578	0.187	0.103	1	DC2	ABI1
0.0368592	0.229779	0.224	0.261	1	Proliferative T cells	ABI1
0.0599519	0.324868	0.207	0.212	1	T reg	ABI1
0.106468	0.853336	0.172	0.068	1	Switched Memory B cells	ABI1
0.189405	0.787207	0.26	0.121	1	Proliferative NK cells	ABI1
0.196107	-0.434874	0	0.167	1	Plasmablasts	ABI1
0.259198	1.01316	0.138	0	1	Intermediate Monocytes	ABI1
0.268247	0.804234	0.108	0.045	1	Naive CD4 T cells	ABI1
0.289849	0.868986	0.273	0.1	1	ABCs-like Memory B cells	ABI1
0.295908	0.104549	0.1	0.077	1	CD56bright NK cells	ABI1
0.304345	-0.980822	0	0.101	1	DC4	ABI1
0.356336	0.205175	0.147	0.135	1	Terminal CD56dimCD16+ NK cells	ABI1
0.384878	0.661093	0.117	0.043	1	Central Memory CD8 T cells	ABI1
0.420637	0.390415	0.116	0.093	1	Mature CD56dimCD16+ NK cells	ABI1
0.528721	-0.13029	0.104	0.102	1	MAIT cells	ABI1
0.62204	0.1078	0.125	0.129	1	Activated Effector Memory CD8 T cells	ABI1
0.622709	-0.145247	0.094	0.11	1	NKG2C+ Effector Memory CD8 T cells	ABI1
0.734231	0.580063	0.125	0.07	1	CD69+ Naive B cells	ABI1
0.902409	-0.257582	0.1	0.162	1	Plasma B cells	ABI1
0.967732	0.591633	0.389	0.4	1	Proliferative Myeloid cells	ABI1
0.994189	-0.143336	0.145	0.179	1	pDCs	ABI1
1.52436e-06	-0.529557	0.177	0.338	0.0291976	T reg	ABLIM1
7.77439e-06	-0.155125	0.118	0.174	0.148911	Effector Memory CD4 T cells	ABLIM1
1.21222e-05	-0.738984	0.042	0.189	0.232189	Non-switched Memory B cells	ABLIM1
0.000193713	-0.370518	0.072	0.129	1	Central Memory CD4 T cells	ABLIM1
0.00200899	0.557416	0.198	0.11	1	Naive CD4 T cells	ABLIM1
0.0141931	-0.461226	0.118	0.261	1	Proliferative T cells	ABLIM1
0.0614451	-0.797262	0.081	0.198	1	Naive CD4 T cells	ABLIM1
0.0972457	0.166765	0.14	0.061	1	Proliferative NK cells	ABLIM1
0.139819	0.133948	0.089	0.101	1	Effector Memory CD8 T cells	ABLIM1
0.175013	0.313364	0.147	0.108	1	Terminal CD56dimCD16+ NK cells	ABLIM1
0.198549	-0.528872	0.124	0.183	1	Central Memory CD8 T cells	ABLIM1
0.286666	-0.178108	0.152	0.185	1	CD56bright NK cells	ABLIM1
0.342733	0.19425	0.126	0.088	1	NKG2C+ Effector Memory CD8 T cells	ABLIM1
0.374394	-0.408709	0.182	0.253	1	DN T cells	ABLIM1
0.423704	0.493187	0.167	0	1	Proliferative Myeloid cells	ABLIM1
0.518587	0.263675	0.1	0.025	1	Plasma B cells	ABLIM1
0.742572	0.132651	0.107	0.154	1	NK-like CD8+ T cells	ABLIM1
0.0049674	1.38164	0.167	0	1	DC4	ABO
0.532519	0.379734	0.167	0	1	Proliferative Myeloid cells	ABR
2.8498e-09	-0.54065	0.367	0.75	5.4585e-05	Proliferative T cells	ABRACL
1.2479e-07	0.32616	0.217	0.223	0.00239022	Effector Memory CD4 T cells	ABRACL
0.000979313	0.410172	0.148	0.13	1	Effector Memory CD8 T cells	ABRACL
0.00198016	-0.304506	0.264	0.386	1	T reg	ABRACL
0.0129251	-0.319617	0.082	0.186	1	Classical Monocytes	ABRACL
0.0216063	0.485271	0.185	0.11	1	NKG2C+ Effector Memory CD8 T cells	ABRACL
0.0325847	0.65748	0.17	0.134	1	NK-like CD8+ T cells	ABRACL
0.0339893	-0.678191	0.141	0.169	1	MAIT cells	ABRACL
0.0359575	0.609158	0.203	0.12	1	Mature CD56dimCD16+ NK cells	ABRACL
0.0703447	0.870733	0.216	0.126	1	Naive CD4 T cells	ABRACL
0.0705436	-0.436352	0.238	0.353	1	DC2	ABRACL
0.0992279	-0.727075	0.25	0.583	1	Plasmablasts	ABRACL
0.154664	-0.211857	0.147	0.244	1	Non-switched Memory B cells	ABRACL
0.160734	-0.219863	0.348	0.46	1	DN T cells	ABRACL
0.185431	0.276339	0.194	0.147	1	Activated Effector Memory CD8 T cells	ABRACL
0.401565	0.146509	0.142	0.126	1	CD56bright NK cells	ABRACL
0.407262	0.483717	0.269	0.231	1	pDCs	ABRACL
0.490943	0.416202	0.132	0.105	1	Terminal CD56dimCD16+ NK cells	ABRACL
0.653855	-0.354072	0.117	0.136	1	gd T cells	ABRACL
0.725791	-0.676653	0.151	0.25	1	Intermediate Monocytes	ABRACL
0.828267	-0.597505	0.167	0.296	1	DC4	ABRACL
0.844873	1.14363	0.556	0.2	1	Proliferative Myeloid cells	ABRACL
0.0098876	1.12355	0.25	0	1	Plasmablasts	ABRAXAS2
0.306318	-0.699266	0.278	0.6	1	Proliferative Myeloid cells	ABRAXAS2
0.319329	0.292554	0.1	0.032	1	Plasma B cells	ABRAXAS2
0.423194	1.03618	0.125	0.026	1	CD69+ Naive B cells	ABRAXAS2
0.0160273	0.454214	0.177	0.193	1	Proliferative T cells	ABT1
0.0763771	2.50006	0.333	0.073	1	DC4	ABT1
0.148485	0.565271	0.18	0.061	1	Proliferative NK cells	ABT1
0.201654	0.414027	0.1	0.134	1	Plasma B cells	ABT1
0.287676	0.70787	0.103	0.044	1	Switched Memory B cells	ABT1
0.384949	-0.197357	0.086	0.118	1	DC2	ABT1
0.44465	0.995564	0.125	0.025	1	CD69+ Naive B cells	ABT1
0.485076	0.263389	0.333	0.2	1	Proliferative Myeloid cells	ABT1
0.587826	0.251159	0.136	0.109	1	DN T cells	ABT1
0.696601	-0.265037	0.056	0.2	1	Proliferative Myeloid cells	ABTB1
0.77087	0.487295	0.167	0	1	Proliferative Myeloid cells	AC000032.1
0.0781141	-0.881078	0	0.2	1	Proliferative Myeloid cells	AC002116.2
0.663799	-0.369068	0.121	0.132	1	DN T cells	AC004585.1
0.0249059	-0.362181	0.073	0.132	1	DC2	AC004687.1
0.331284	0.366045	0.25	0.083	1	Plasmablasts	AC004687.1
0.437272	1.35419	0.125	0.032	1	CD69+ Naive B cells	AC004687.1
0.632443	-1.00499	0.044	0.25	1	Intermediate Monocytes	AC004687.1
0.692234	-0.150914	0.105	0.169	1	Non-switched Memory B cells	AC004687.1
0.826912	-0.292978	0.111	0.2	1	Proliferative Myeloid cells	AC004687.1
0.866758	-0.418409	0.1	0.121	1	Proliferative NK cells	AC004687.1
0.479304	-0.523613	0.056	0.2	1	Proliferative Myeloid cells	AC004847.1
0.329043	-0.391728	0	0.2	1	Proliferative Myeloid cells	AC004893.3
0.329043	-0.499513	0	0.2	1	Proliferative Myeloid cells	AC004943.2
0.0235912	-1.39056	0.004	0.25	1	Intermediate Monocytes	AC004974.1
0.329043	-0.499513	0	0.2	1	Proliferative Myeloid cells	AC005224.2
0.17923	-1.12916	0	0.4	1	Proliferative Myeloid cells	AC005670.3
0.00186753	0.730773	0.16	0.148	1	Proliferative T cells	AC006064.4
0.109636	1.1069	0.125	0.006	1	CD69+ Naive B cells	AC006064.4
0.371611	0.359778	0.12	0.061	1	Proliferative NK cells	AC006064.4
0.375342	0.954898	0.333	0	1	Proliferative Myeloid cells	AC006064.4
0.544773	0.849055	0.107	0	1	Intermediate Monocytes	AC006064.4
0.479304	-0.500206	0.056	0.2	1	Proliferative Myeloid cells	AC006504.5
0.0482743	0.333095	0.125	0	1	Plasmablasts	AC006994.2
0.460932	-0.425612	0.053	0.25	1	Intermediate Monocytes	AC007298.1
0.332736	1.50612	0.125	0.018	1	CD69+ Naive B cells	AC007381.1
0.925846	0.118598	0.172	0.167	1	pDCs	AC007381.1
0.00308755	-0.425288	0.021	0.102	1	Non-switched Memory B cells	AC007384.1
0.341264	0.554896	0.15	0.12	1	Plasma B cells	AC007384.1
0.807617	0.110329	0.125	0.074	1	CD69+ Naive B cells	AC007384.1
0.265691	0.206381	0.125	0.028	1	Plasmablasts	AC007569.1
0.0482743	0.333095	0.125	0	1	Plasmablasts	AC007728.2
3.08505e-07	-0.889109	0.114	0.301	0.0059091	DC2	AC007952.4
0.00449018	-0.903055	0.127	0.348	1	Classical Monocytes	AC007952.4
0.0113272	-0.116145	0.046	0.136	1	Proliferative T cells	AC007952.4
0.0878425	-0.103898	0.15	0.335	1	Plasma B cells	AC007952.4
0.11471	-1.84491	0.156	0.75	1	Intermediate Monocytes	AC007952.4
0.115152	0.622128	0.13	0.042	1	MAIT cells	AC007952.4
0.145939	-0.561541	0.069	0.192	1	pDCs	AC007952.4
0.297357	1.00506	0.182	0.049	1	ABCs-like Memory B cells	AC007952.4
0.390472	-0.265422	0.08	0.152	1	Proliferative NK cells	AC007952.4
0.46339	-0.923315	0	0.113	1	DC4	AC007952.4
0.696601	-0.260446	0.056	0.2	1	Proliferative Myeloid cells	AC007952.4
0.858991	-0.167742	0.25	0.278	1	Plasmablasts	AC007952.4
0.696601	-0.267248	0.056	0.2	1	Proliferative Myeloid cells	AC008014.1
0.141282	-0.736616	0.056	0.2	1	Proliferative Myeloid cells	AC008105.3
0.166181	1.94865	0.167	0.012	1	DC4	AC008105.3
0.0935859	0.326672	0.125	0	1	Plasmablasts	AC008277.1
0.329043	-0.391728	0	0.2	1	Proliferative Myeloid cells	AC008543.1
0.00787782	0.289243	0.097	0.148	1	Proliferative T cells	AC008555.4
0.110842	-0.123754	0.069	0.11	1	T reg	AC008555.4
0.174413	1.00865	0.125	0.009	1	CD69+ Naive B cells	AC008875.3
0.0186121	-0.846972	0	0.25	1	Intermediate Monocytes	AC008906.1
0.0716948	1.42781	0.125	0.002	1	CD69+ Naive B cells	AC008969.1
0.189014	-0.46841	0	0.111	1	Plasmablasts	AC009061.2
0.0935859	0.326672	0.125	0	1	Plasmablasts	AC009088.2
0.0157119	1.59579	0.125	0.002	1	CD69+ Naive B cells	AC009120.2
0.176325	0.2796	0.125	0	1	Plasmablasts	AC009126.1
0.329043	-0.391728	0	0.2	1	Proliferative Myeloid cells	AC009630.1
0.329043	-0.391728	0	0.2	1	Proliferative Myeloid cells	AC009690.2
0.329043	-0.644669	0	0.2	1	Proliferative Myeloid cells	AC009704.2
0.204496	-0.423437	0	0.167	1	Plasmablasts	AC010642.2
0.469112	0.175348	0.1	0.039	1	Plasma B cells	AC010642.2
0.479304	-0.378457	0.056	0.2	1	Proliferative Myeloid cells	AC010642.2
0.574135	0.172251	0.125	0.028	1	Plasmablasts	AC010883.3
0.176325	0.2796	0.125	0	1	Plasmablasts	AC011043.1
0.709594	-0.419184	0.056	0.2	1	Proliferative Myeloid cells	AC011447.3
0.0282342	0.376983	0.179	0.118	1	DC2	AC011603.2
0.0339263	0.172956	0.257	0.318	1	Proliferative T cells	AC011603.2
0.224501	0.445805	0.5	0.194	1	Plasmablasts	AC011603.2
0.318225	1.06772	0.138	0	1	Intermediate Monocytes	AC011603.2
0.350056	0.270201	0.22	0.091	1	Proliferative NK cells	AC011603.2
0.706689	1.22288	0.444	0.2	1	Proliferative Myeloid cells	AC011603.2
0.19719	-0.50459	0.041	0.141	1	pDCs	AC011893.1
0.00899532	-0.680909	0	0.204	1	Plasma B cells	AC012236.1
0.132268	-0.592855	0	0.167	1	Plasmablasts	AC012236.1
0.083606	0.879099	0.125	0.003	1	CD69+ Naive B cells	AC012360.3
0.0974565	2.41997	0.167	0	1	DC4	AC012360.3
0.329043	-0.699487	0	0.2	1	Proliferative Myeloid cells	AC015912.1
0.329043	-0.391728	0	0.2	1	Proliferative Myeloid cells	AC016747.3
0.0482743	0.333095	0.125	0	1	Plasmablasts	AC016876.1
0.00543514	0.979664	0.125	0	1	CD69+ Naive B cells	AC016949.1
0.0186121	-0.846972	0	0.25	1	Intermediate Monocytes	AC016949.1
0.0935859	0.326672	0.125	0	1	Plasmablasts	AC017083.2
0.0935859	0.326672	0.125	0	1	Plasmablasts	AC018362.2
0.261491	-0.338242	0	0.111	1	Plasmablasts	AC018521.5
0.000407851	-0.921752	0.027	0.168	1	Classical Monocytes	AC020656.1
0.0646172	-0.38872	0.112	0.199	1	DC2	AC020656.1
0.0826835	0.683226	0.222	0	1	Proliferative Myeloid cells	AC020656.1
0.341167	1.09458	0.138	0	1	Intermediate Monocytes	AC020656.1
0.329043	-0.499513	0	0.2	1	Proliferative Myeloid cells	AC020915.2
0.176325	0.2796	0.125	0	1	Plasmablasts	AC020916.1
0.391269	-1.07766	0.029	0.135	1	Terminal CD56dimCD16+ NK cells	AC022075.1
0.730057	0.510259	0.1	0.061	1	Proliferative NK cells	AC022075.1
0.0482743	0.333095	0.125	0	1	Plasmablasts	AC022126.1
0.0935859	0.326672	0.125	0	1	Plasmablasts	AC022150.1
0.329043	-0.391728	0	0.2	1	Proliferative Myeloid cells	AC022182.2
0.358919	0.840617	0.125	0.02	1	CD69+ Naive B cells	AC022239.1
0.229622	-0.316204	0	0.111	1	Plasmablasts	AC022706.1
0.588904	-0.569252	0.097	0.141	1	pDCs	AC023590.1
0.176325	0.940443	0.125	0	1	Plasmablasts	AC023632.2
0.329043	-0.391728	0	0.2	1	Proliferative Myeloid cells	AC024896.1
0.261491	-0.320299	0	0.111	1	Plasmablasts	AC025159.1
0.329043	-0.499513	0	0.2	1	Proliferative Myeloid cells	AC025164.1
0.530683	0.114126	0.125	0.056	1	Plasmablasts	AC026202.2
0.0935859	0.263574	0.125	0	1	Plasmablasts	AC026347.1
0.563505	0.456725	0.111	0	1	Proliferative Myeloid cells	AC027097.1
0.00097876	0.31856	0.1	0	1	Plasma B cells	AC027644.3
0.0520362	-0.761933	0.004	0.25	1	Intermediate Monocytes	AC034102.4
0.159308	-0.581603	0.091	0.19	1	DN T cells	AC034238.1
0.329043	-0.391728	0	0.2	1	Proliferative Myeloid cells	AC036176.1
0.0935859	0.263574	0.125	0	1	Plasmablasts	AC037459.2
0.233489	0.237	0.1	0.032	1	Plasma B cells	AC060780.1
0.574135	0.205496	0.125	0.028	1	Plasmablasts	AC060780.1
0.460013	-0.958878	0	0.101	1	DC4	AC064805.1
0.0492639	-1.1626	0.009	0.25	1	Intermediate Monocytes	AC067852.2
0.0935859	0.680766	0.125	0	1	Plasmablasts	AC068491.3
0.0974565	2.49634	0.167	0	1	DC4	AC073352.1
0.0186121	-0.846972	0	0.25	1	Intermediate Monocytes	AC073389.1
0.0278945	1.10406	0.125	0.003	1	CD69+ Naive B cells	AC079089.1
0.176325	0.312844	0.125	0	1	Plasmablasts	AC083862.3
0.176325	0.2796	0.125	0	1	Plasmablasts	AC087362.1
0.0670189	-1.53528	0	0.21	1	DC4	AC090559.1
0.179331	-0.126055	0.11	0.125	1	DC2	AC090559.1
0.634926	-0.130125	0.084	0.25	1	Intermediate Monocytes	AC090559.1
0.795911	0.291209	0.111	0	1	Proliferative Myeloid cells	AC090559.1
0.329043	-0.391728	0	0.2	1	Proliferative Myeloid cells	AC090825.1
0.0907038	-0.803751	0.009	0.25	1	Intermediate Monocytes	AC091564.6
0.329043	-0.391728	0	0.2	1	Proliferative Myeloid cells	AC092445.1
0.479304	-0.253951	0.056	0.2	1	Proliferative Myeloid cells	AC092718.2
0.44496	-0.873926	0.043	0.113	1	Mature CD56dimCD16+ NK cells	AC092821.3
0.563505	0.611914	0.111	0	1	Proliferative Myeloid cells	AC092821.3
0.918227	0.627712	0.14	0.121	1	Proliferative NK cells	AC092821.3
0.329043	-0.699487	0	0.2	1	Proliferative Myeloid cells	AC093157.1
0.615487	0.165235	0.125	0.056	1	Plasmablasts	AC093484.3
0.0935859	0.326672	0.125	0	1	Plasmablasts	AC093627.5
0.329043	-0.644669	0	0.2	1	Proliferative Myeloid cells	AC093827.4
0.359735	-0.49681	0.09	0.141	1	pDCs	AC097375.1
0.0482743	0.333095	0.125	0	1	Plasmablasts	AC099343.3
0.0228511	1.10522	0.125	0.002	1	CD69+ Naive B cells	AC104041.1
0.176325	0.465209	0.125	0	1	Plasmablasts	AC104653.1
0.0110657	1.19614	0.125	0.002	1	CD69+ Naive B cells	AC104699.1
0.794453	0.112144	0.125	0.056	1	Plasmablasts	AC104699.1
0.795941	-0.111153	0.05	0.116	1	Plasma B cells	AC104699.1
0.175713	1.03215	0.125	0.008	1	CD69+ Naive B cells	AC107884.1
0.329043	-0.391728	0	0.2	1	Proliferative Myeloid cells	AC108727.1
0.0482743	0.333095	0.125	0	1	Plasmablasts	AC109454.2
0.374077	0.178359	0.125	0.056	1	Plasmablasts	AC110769.2
0.329043	-0.391728	0	0.2	1	Proliferative Myeloid cells	AC112722.1
0.0935859	0.680766	0.125	0	1	Plasmablasts	AC116348.2
0.0520362	-0.728433	0.004	0.25	1	Intermediate Monocytes	AC116366.1
0.000205192	-0.226103	0.066	0.111	1	Effector Memory CD4 T cells	AC119396.1
0.000342882	-0.311235	0.038	0.17	1	Proliferative T cells	AC119396.1
0.000430979	-0.214833	0.114	0.196	1	T reg	AC119396.1
0.00598721	-0.618566	0.07	0.186	1	Non-switched Memory B cells	AC119396.1
0.0193765	-0.84653	0.045	0.178	1	DN T cells	AC119396.1
0.196686	-1.6227	0	0.127	1	CD69+ Naive B cells	AC119396.1
0.221349	0.899582	0.118	0.056	1	Terminal CD56dimCD16+ NK cells	AC119396.1
0.291579	-1.24138	0	0.137	1	DC4	AC119396.1
0.362923	-0.765309	0.034	0.113	1	Switched Memory B cells	AC119396.1
0.409816	0.230344	0.108	0.073	1	Naive CD4 T cells	AC119396.1
0.72317	0.204149	0.122	0.099	1	Naive CD4 T cells	AC119396.1
0.824026	-0.717408	0.091	0.128	1	ABCs-like Memory B cells	AC119396.1
0.985094	0.136331	0.167	0.2	1	Proliferative Myeloid cells	AC119396.1
0.0935859	0.263574	0.125	0	1	Plasmablasts	AC125611.3
0.17923	-0.907155	0	0.4	1	Proliferative Myeloid cells	AC131971.1
0.329043	-0.391728	0	0.2	1	Proliferative Myeloid cells	AC133919.2
0.0935859	0.680766	0.125	0	1	Plasmablasts	AC139768.1
0.176325	0.465209	0.125	0	1	Plasmablasts	AC139887.2
0.0935859	1.01183	0.125	0	1	Plasmablasts	AC141272.1
0.0974565	2.75004	0.167	0	1	DC4	AC215522.2
0.338882	-0.849905	0	0.111	1	Plasmablasts	AC233755.1
0.760741	-2.3925	0.1	0.074	1	Plasma B cells	AC233755.1
0.0475715	0.115501	0.1	0.261	1	Plasma B cells	AC239799.2
0.0961728	-0.735805	0	0.25	1	Plasmablasts	AC239799.2
0.159199	-0.430657	0.059	0.118	1	DC2	AC239799.2
0.200085	-1.22005	0.084	0.5	1	Intermediate Monocytes	AC239799.2
0.202299	-0.623959	0.027	0.101	1	Classical Monocytes	AC239799.2
0.344849	-1.70229	0.167	0.6	1	Proliferative Myeloid cells	AC239799.2
0.13543	1.1692	0.375	0.111	1	Plasmablasts	AC243960.1
0.894906	-0.383057	0.15	0.225	1	Plasma B cells	AC243960.1
0.423704	0.504516	0.167	0	1	Proliferative Myeloid cells	AC244090.1
0.00261317	-1.30439	0.009	0.125	1	Classical Monocytes	AC245014.3
0.00626423	-0.50455	0.049	0.125	1	DC2	AC245014.3
0.127683	-1.33769	0.076	0.5	1	Intermediate Monocytes	AC245014.3
0.151981	0.972617	0.167	0.049	1	DC4	AC245014.3
0.732396	-0.2822	0.125	0.139	1	Plasmablasts	AC245014.3
0.776599	-0.359534	0.1	0.211	1	Plasma B cells	AC245014.3
0.830378	0.410869	0.104	0.059	1	MAIT cells	AC245014.3
0.329043	-0.391728	0	0.2	1	Proliferative Myeloid cells	AC245052.4
0.329043	-0.391728	0	0.2	1	Proliferative Myeloid cells	AC245060.5
0.00146468	-0.415194	0.025	0.125	1	Proliferative T cells	AC245407.2
0.329043	-0.644669	0	0.2	1	Proliferative Myeloid cells	AC245452.1
0.00405717	-0.95894	0.036	0.161	1	Classical Monocytes	AC253572.2
0.0134128	-0.511921	0.045	0.11	1	DC2	AC253572.2
0.0467425	-0.454183	0	0.123	1	Plasma B cells	AC253572.2
0.530683	0.219356	0.125	0.056	1	Plasmablasts	AC253572.2
0.261491	-0.300275	0	0.111	1	Plasmablasts	ACAA1
0.0878724	-0.437207	0.041	0.115	1	pDCs	ACAA2
0.0898544	0.602817	0.14	0.096	1	Non-switched Memory B cells	ACAA2
0.133359	1.06525	0.333	0	1	Proliferative Myeloid cells	ACAA2
0.255953	0.308069	0.121	0.057	1	DN T cells	ACAA2
0.472839	-0.803865	0	0.101	1	DC4	ACAA2
0.623482	-0.613379	0.076	0.25	1	Intermediate Monocytes	ACAA2
0.760974	-0.108055	0.1	0.123	1	Plasma B cells	ACAA2
0.876764	-0.191999	0.34	0.333	1	Proliferative NK cells	ACAA2
0.265691	0.419547	0.125	0.028	1	Plasmablasts	ACACA
0.54813	-0.51993	0.111	0.2	1	Proliferative Myeloid cells	ACACA
0.532519	0.534341	0.167	0	1	Proliferative Myeloid cells	ACAD11
0.00500796	-0.13133	0.105	0.216	1	Proliferative T cells	ACADM
0.0856594	0.7763	0.333	0.2	1	Proliferative Myeloid cells	ACADM
0.264599	-0.14563	0.125	0.333	1	Plasmablasts	ACADM
0.423442	0.794716	0.182	0.064	1	ABCs-like Memory B cells	ACADM
0.429166	-0.101942	0.07	0.122	1	Non-switched Memory B cells	ACADM
0.0673846	-0.598363	0.018	0.25	1	Intermediate Monocytes	ACADSB
0.532466	-1.14696	0.04	0.152	1	Proliferative NK cells	ACADSB
0.388807	-0.303022	0	0.111	1	Plasmablasts	ACADVL
9.60792e-06	0.169332	0.091	0.108	0.18403	Effector Memory CD4 T cells	ACAP1
0.00502557	0.984574	0.2	0.113	1	Plasma B cells	ACAP1
0.0197134	0.439484	0.132	0.096	1	Terminal CD56dimCD16+ NK cells	ACAP1
0.0530568	0.276066	0.117	0.113	1	NK-like CD8+ T cells	ACAP1
0.0797646	0.442157	0.145	0.093	1	Mature CD56dimCD16+ NK cells	ACAP1
0.0985853	0.390119	0.194	0.148	1	Proliferative T cells	ACAP1
0.116693	0.232397	0.171	0.177	1	T reg	ACAP1
0.14204	0.396334	0.227	0.155	1	DN T cells	ACAP1
0.291907	0.335515	0.138	0.11	1	Activated Effector Memory CD8 T cells	ACAP1
0.535726	-0.529613	0.111	0.4	1	Proliferative Myeloid cells	ACAP1
0.577476	-0.117761	0.093	0.106	1	Naive CD8 T cells	ACAP1
0.589304	0.175972	0.151	0.132	1	NKG2C+ Effector Memory CD8 T cells	ACAP1
0.644668	0.353776	0.125	0.049	1	CD69+ Naive B cells	ACAP1
0.85268	0.465052	0.108	0.09	1	Naive CD4 T cells	ACAP1
0.0446038	1.28469	0.273	0.049	1	ABCs-like Memory B cells	ACAP2
0.145115	1.46978	0.333	0.122	1	DC4	ACAP2
0.227253	0.884101	0.103	0.031	1	Switched Memory B cells	ACAP2
0.227928	-0.444577	0.048	0.141	1	pDCs	ACAP2
0.328386	0.315793	0.15	0.063	1	Plasma B cells	ACAP2
0.821879	-0.190489	0.073	0.117	1	Classical Monocytes	ACAP2
0.9332	-0.259615	0.222	0.4	1	Proliferative Myeloid cells	ACAP2
0.013111	-0.220456	0.084	0.205	1	Proliferative T cells	ACAT1
0.0254762	-0.594895	0	0.173	1	Plasma B cells	ACAT1
0.293599	-0.892441	0.111	0.4	1	Proliferative Myeloid cells	ACAT1
0.518481	0.663652	0.375	0.222	1	Plasmablasts	ACAT1
0.0149515	-0.20099	0.266	0.432	1	Proliferative T cells	ACAT2
0.0548593	0.272995	0.11	0.066	1	DC2	ACAT2
0.0850194	0.503692	0.75	0.333	1	Plasmablasts	ACAT2
0.21888	-0.74139	0.333	0.6	1	Proliferative Myeloid cells	ACAT2
0.477952	0.397436	0.22	0.121	1	Proliferative NK cells	ACAT2
0.667741	0.141935	0.1	0.081	1	Plasma B cells	ACBD3
0.696601	-0.229894	0.056	0.2	1	Proliferative Myeloid cells	ACBD3
0.0935859	0.263574	0.125	0	1	Plasmablasts	ACBD5
0.795911	0.248218	0.111	0	1	Proliferative Myeloid cells	ACBD5
0.00583836	-0.473201	0.153	0.272	1	DC2	ACIN1
0.00988578	0.173851	0.105	0.116	1	Effector Memory CD4 T cells	ACIN1
0.0278776	0.287001	0.168	0.218	1	Non-switched Memory B cells	ACIN1
0.0374864	0.344976	0.206	0.161	1	Terminal CD56dimCD16+ NK cells	ACIN1
0.0431289	0.373121	0.142	0.091	1	NKG2C+ Effector Memory CD8 T cells	ACIN1
0.154656	1.21276	0.207	0.086	1	Switched Memory B cells	ACIN1
0.19746	0.407062	0.114	0.102	1	NK-like CD8+ T cells	ACIN1
0.252524	-0.244295	0.136	0.207	1	DN T cells	ACIN1
0.278498	-1.35829	0	0.1	1	CD69+ Naive B cells	ACIN1
0.288721	-1.24423	0	0.146	1	DC4	ACIN1
0.316027	0.126079	0.123	0.101	1	CD56bright NK cells	ACIN1
0.333011	-0.211162	0.1	0.222	1	Plasma B cells	ACIN1
0.33368	0.647908	0.159	0.119	1	Mature CD56dimCD16+ NK cells	ACIN1
0.456503	0.232204	0.2	0.152	1	Proliferative NK cells	ACIN1
0.483646	0.369689	0.147	0.117	1	Activated Effector Memory CD8 T cells	ACIN1
0.491526	0.329682	0.625	0.389	1	Plasmablasts	ACIN1
0.669019	0.235438	0.117	0.128	1	pDCs	ACIN1
0.695699	0.959227	0.182	0.131	1	ABCs-like Memory B cells	ACIN1
1	0.2202	0.444	0.4	1	Proliferative Myeloid cells	ACIN1
0.000665924	0.107317	0.114	0.193	1	Proliferative T cells	ACLY
0.101174	-0.459087	0	0.167	1	Plasmablasts	ACLY
0.153257	0.120593	0.103	0.08	1	Terminal CD56dimCD16+ NK cells	ACLY
0.51742	-0.254117	0.063	0.11	1	Non-switched Memory B cells	ACLY
0.695776	-0.335193	0.1	0.182	1	Proliferative NK cells	ACLY
0.747797	-0.24425	0.088	0.132	1	DC2	ACLY
0.297397	-0.218598	0.092	0.132	1	DC2	ACO2
0.51463	0.165189	0.182	0.07	1	ABCs-like Memory B cells	ACO2
0.532755	-1.62722	0.067	0.25	1	Intermediate Monocytes	ACO2
0.699563	0.410651	0.25	0.222	1	Plasma B cells	ACO2
0.869204	-0.564621	0.08	0.121	1	Proliferative NK cells	ACO2
0.659492	-0.182298	0.125	0.167	1	Plasmablasts	ACOT13
0.128585	2.37852	0.167	0.006	1	DC4	ACOT7
0.709594	-0.274028	0.056	0.2	1	Proliferative Myeloid cells	ACOT7
0.0284512	-0.533073	0.045	0.155	1	DN T cells	ACOT8
0.0410626	1.60228	0.25	0.023	1	CD69+ Naive B cells	ACOT8
0.0465133	0.169498	0.122	0.182	1	Proliferative T cells	ACOT8
0.346239	-0.258489	0.05	0.113	1	Plasma B cells	ACOT8
0.00379416	-0.278754	0.042	0.148	1	Proliferative T cells	ACOT9
0.0318276	0.608116	0.15	0.039	1	Plasma B cells	ACOT9
0.049769	0.347127	0.138	0.074	1	DC2	ACOT9
0.331746	0.536023	0.389	0.2	1	Proliferative Myeloid cells	ACOT9
0.482171	0.354018	0.25	0.083	1	Plasmablasts	ACOT9
0.714495	-0.896027	0	0.104	1	DC4	ACOT9
0.0158888	0.480683	0.1	0.06	1	Plasma B cells	ACOX1
0.261491	-0.29704	0	0.111	1	Plasmablasts	ACOX1
0.639755	-0.93795	0.053	0.25	1	Intermediate Monocytes	ACOX1
0.00132309	0.100421	0.287	0.432	1	Proliferative T cells	ACP1
0.0162345	0.545609	0.147	0.079	1	NKG2C+ Effector Memory CD8 T cells	ACP1
0.0395679	0.849184	0.1	0.056	1	Classical Monocytes	ACP1
0.0837493	-0.108382	0.155	0.14	1	DC2	ACP1
0.0875473	-0.232309	0.167	0.259	1	DN T cells	ACP1
0.128279	-0.98216	0.098	0.5	1	Intermediate Monocytes	ACP1
0.137484	-0.525713	0.077	0.133	1	Naive CD8 T cells	ACP1
0.148473	-1.28625	0	0.103	1	ABCs-like Memory B cells	ACP1
0.177258	0.111906	0.13	0.15	1	T reg	ACP1
0.226619	1.06082	0.25	0.067	1	CD69+ Naive B cells	ACP1
0.25806	0.198387	0.147	0.174	1	Non-switched Memory B cells	ACP1
0.272234	0.155822	0.116	0.11	1	CD56bright NK cells	ACP1
0.27586	-0.577279	0.08	0.102	1	MAIT cells	ACP1
0.308972	1.06264	0.5	0.2	1	Proliferative Myeloid cells	ACP1
0.333307	0.301849	0.3	0.261	1	Plasma B cells	ACP1
0.554085	0.356162	0.625	0.556	1	Plasmablasts	ACP1
0.86073	0.1739	0.145	0.141	1	pDCs	ACP1
0.563505	0.437806	0.111	0	1	Proliferative Myeloid cells	ACP5
0.0178633	0.423204	0.126	0.059	1	DC2	ACPP
0.513489	0.704633	0.222	0	1	Proliferative Myeloid cells	ACPP
0.004166	0.546129	0.25	0	1	Plasmablasts	ACSL1
0.43929	1.12746	0.111	0	1	Intermediate Monocytes	ACSL1
0.479304	-0.361736	0.056	0.2	1	Proliferative Myeloid cells	ACSL1
0.113166	0.195959	0.118	0.074	1	DC2	ACSL4
0.114912	0.56599	0.167	0	1	Proliferative Myeloid cells	ACSL4
0.471118	0.303283	0.1	0.042	1	Plasma B cells	ACSL4
0.553658	0.267758	0.151	0.25	1	Intermediate Monocytes	ACSL4
0.718177	-1.00735	0	0.11	1	DC4	ACSL4
0.142621	0.406094	0.25	0.056	1	Plasmablasts	ACSL5
0.174655	-0.310915	0.084	0.132	1	DC2	ACSL5
0.233584	0.407174	0.15	0.06	1	Plasma B cells	ACSL5
0.565974	-0.753528	0.167	0.4	1	Proliferative Myeloid cells	ACSL5
0.24049	0.867695	0.125	0.015	1	CD69+ Naive B cells	ACSM3
0.00125718	1.06352	0.1	0.046	1	Plasma B cells	ACSS1
0.0186121	-0.846972	0	0.25	1	Intermediate Monocytes	ACSS1
2.89843e-14	0.527698	0.46	0.478	5.55165e-10	Effector Memory CD4 T cells	ACTB
3.69197e-13	0.899241	0.755	0.692	7.0716e-09	Non-switched Memory B cells	ACTB
9.66055e-06	0.100447	0.344	0.411	0.185038	Central Memory CD4 T cells	ACTB
1.78288e-05	0.427164	0.98	0.956	0.341493	DC2	ACTB
5.45093e-05	0.531745	0.9	0.956	1	Classical Monocytes	ACTB
0.000305017	-0.247171	0.429	0.352	1	gd T cells	ACTB
0.000395011	0.368048	0.523	0.476	1	NKG2C+ Effector Memory CD8 T cells	ACTB
0.00102224	1.42638	1	0.951	1	DC4	ACTB
0.00345371	-0.488612	0.322	0.363	1	Naive CD8 T cells	ACTB
0.00680666	0.398685	0.492	0.526	1	NK-like CD8+ T cells	ACTB
0.0150421	0.606877	0.41	0.237	1	MAIT cells	ACTB
0.019277	-0.742074	0.538	0.731	1	pDCs	ACTB
0.0325005	0.24791	0.498	0.465	1	CD56bright NK cells	ACTB
0.0386158	-0.36622	0.773	0.874	1	DN T cells	ACTB
0.0570966	0.638605	0.483	0.419	1	Switched Memory B cells	ACTB
0.0828594	-0.298477	0.924	0.977	1	Proliferative T cells	ACTB
0.112085	0.790875	0.727	0.413	1	ABCs-like Memory B cells	ACTB
0.132583	0.401799	0.459	0.45	1	Naive CD4 T cells	ACTB
0.17944	-0.490607	1	0.972	1	Plasmablasts	ACTB
0.279479	-0.252745	0.255	0.256	1	Naive CD4 T cells	ACTB
0.334186	-1.53837	0.125	0.251	1	CD69+ Naive B cells	ACTB
0.370036	0.139228	0.371	0.427	1	Immature CD56dimCD16+ NK cells	ACTB
0.460694	-0.195897	0.462	0.443	1	Central Memory CD8 T cells	ACTB
0.661676	-0.132843	0.536	0.606	1	Mature CD56dimCD16+ NK cells	ACTB
0.833965	0.439995	0.964	1	1	Intermediate Monocytes	ACTB
0.840686	0.126703	0.92	0.909	1	Proliferative NK cells	ACTB
0.995816	0.225318	0.441	0.533	1	Terminal CD56dimCD16+ NK cells	ACTB
7.42459e-19	-1.259	0.879	1	1.42211e-14	DN T cells	ACTG1
6.14637e-16	-0.327042	0.51	0.71	1.17728e-11	Effector Memory CD8 T cells	ACTG1
1.46582e-14	0.179834	0.67	0.797	2.80763e-10	Effector Memory CD4 T cells	ACTG1
2.04529e-11	-0.136362	0.548	0.71	3.91755e-07	Central Memory CD4 T cells	ACTG1
7.28038e-10	-0.628912	0.966	1	1.39448e-05	Proliferative T cells	ACTG1
2.86614e-09	-0.480736	0.837	0.93	5.4898e-05	T reg	ACTG1
1.84527e-07	-0.738667	0.586	0.795	0.00353443	pDCs	ACTG1
2.75329e-06	-0.457848	0.728	0.822	0.0527364	Activated Effector Memory CD8 T cells	ACTG1
3.44821e-06	0.526761	0.723	0.458	0.0660471	MAIT cells	ACTG1
3.88091e-05	1.19258	0.793	0.631	0.74335	Switched Memory B cells	ACTG1
5.21203e-05	0.511955	0.951	0.881	0.998313	Non-switched Memory B cells	ACTG1
0.000110048	1.67082	1	0.553	1	ABCs-like Memory B cells	ACTG1
0.000963305	0.699165	0.791	0.822	1	Classical Monocytes	ACTG1
0.0015172	-0.841565	0.577	0.739	1	Central Memory CD8 T cells	ACTG1
0.0263823	-0.74488	0.8	0.88	1	Plasma B cells	ACTG1
0.0377614	-0.227414	0.542	0.488	1	Naive CD4 T cells	ACTG1
0.100686	-0.160832	0.66	0.703	1	CD56bright NK cells	ACTG1
0.110916	-0.784367	1	1	1	Plasmablasts	ACTG1
0.181248	0.224154	0.675	0.562	1	gd T cells	ACTG1
0.191896	-0.21003	0.722	0.754	1	NKG2C+ Effector Memory CD8 T cells	ACTG1
0.230343	0.692442	0.5	0.416	1	CD69+ Naive B cells	ACTG1
0.237297	0.442928	0.735	0.766	1	NK-like CD8+ T cells	ACTG1
0.255462	-0.396205	0.554	0.658	1	Naive CD4 T cells	ACTG1
0.392137	0.115804	0.996	0.993	1	DC2	ACTG1
0.581983	0.314717	0.833	0.893	1	DC4	ACTG1
0.698407	0.112384	0.947	1	1	Intermediate Monocytes	ACTG1
0.815144	0.131772	0.581	0.649	1	Immature CD56dimCD16+ NK cells	ACTG1
0.997106	-0.180239	1	1	1	Proliferative Myeloid cells	ACTG1
0.00830798	-0.152884	0.215	0.375	1	Proliferative T cells	ACTL6A
0.833562	0.353098	0.444	0.2	1	Proliferative Myeloid cells	ACTL6A
0.940038	0.104895	0.1	0.092	1	Plasma B cells	ACTL6A
0.958349	0.312418	0.2	0.152	1	Proliferative NK cells	ACTL6A
0.563505	0.335885	0.111	0	1	Proliferative Myeloid cells	ACTN1
0.00071343	0.156011	0.173	0.261	1	Proliferative T cells	ACTN4
0.01096	0.700966	0.106	0.017	1	DN T cells	ACTN4
0.0673132	-0.421703	0	0.109	1	Plasma B cells	ACTN4
0.185305	0.410252	0.18	0.091	1	Proliferative NK cells	ACTN4
0.229107	-0.464306	0	0.167	1	Plasmablasts	ACTN4
0.375301	0.209287	0.106	0.081	1	DC2	ACTN4
0.423704	0.545837	0.167	0	1	Proliferative Myeloid cells	ACTN4
0.0458288	0.12497	0.131	0.182	1	Proliferative T cells	ACTR10
0.132181	-1.24131	0.056	0.6	1	Proliferative Myeloid cells	ACTR10
0.331667	0.267807	0.106	0.092	1	DN T cells	ACTR10
0.492896	-0.188906	0.05	0.127	1	Plasma B cells	ACTR10
0.61985	-0.160157	0.125	0.194	1	Plasmablasts	ACTR10
0.719804	-0.217527	0.094	0.125	1	DC2	ACTR10
0.0331114	0.304391	0.169	0.096	1	DC2	ACTR1A
0.0346544	-1.03558	0.04	0.182	1	Proliferative NK cells	ACTR1A
0.0711916	1.00526	0.625	0.222	1	Plasmablasts	ACTR1A
0.134317	0.46299	0.126	0.09	1	Non-switched Memory B cells	ACTR1A
0.190545	-0.891965	0.102	0.5	1	Intermediate Monocytes	ACTR1A
0.256801	1.57268	0.167	0.131	1	DC4	ACTR1A
0.757918	-0.117027	0.091	0.115	1	DN T cells	ACTR1A
0.886542	0.166607	0.2	0.176	1	Plasma B cells	ACTR1A
0.902981	0.210741	0.222	0.2	1	Proliferative Myeloid cells	ACTR1A
0.141282	-0.687693	0.056	0.2	1	Proliferative Myeloid cells	ACTR1B
9.29519e-09	0.196956	0.177	0.204	0.00017804	Effector Memory CD4 T cells	ACTR2
2.45089e-06	-0.109987	0.435	0.693	0.0469443	Proliferative T cells	ACTR2
0.000397685	0.218996	0.119	0.129	1	Central Memory CD4 T cells	ACTR2
0.000917054	0.442564	0.413	0.442	1	Non-switched Memory B cells	ACTR2
0.00124339	-0.954832	0.273	0.517	1	DN T cells	ACTR2
0.0142518	0.152236	0.329	0.381	1	T reg	ACTR2
0.0148971	-0.404081	0.12	0.117	1	gd T cells	ACTR2
0.0176844	0.148718	0.353	0.35	1	Terminal CD56dimCD16+ NK cells	ACTR2
0.0215329	1.55416	0.833	0.4	1	Proliferative Myeloid cells	ACTR2
0.0281235	0.107966	0.222	0.192	1	CD56bright NK cells	ACTR2
0.0394347	-0.247408	0.467	1	1	Intermediate Monocytes	ACTR2
0.128314	-1.93055	0	0.172	1	CD69+ Naive B cells	ACTR2
0.146784	0.135734	0.578	0.551	1	DC2	ACTR2
0.181579	0.604345	0.455	0.234	1	ABCs-like Memory B cells	ACTR2
0.187134	-0.30897	0.158	0.242	1	NK-like CD8+ T cells	ACTR2
0.201857	0.501107	0.5	0.528	1	Plasmablasts	ACTR2
0.257449	0.469155	0.162	0.153	1	Naive CD4 T cells	ACTR2
0.278397	-0.58625	0.116	0.225	1	Mature CD56dimCD16+ NK cells	ACTR2
0.301115	0.342191	0.247	0.221	1	Activated Effector Memory CD8 T cells	ACTR2
0.326016	0.476822	0.276	0.178	1	Switched Memory B cells	ACTR2
0.351926	0.143998	0.117	0.098	1	Naive CD4 T cells	ACTR2
0.373089	-0.308537	0.089	0.17	1	Immature CD56dimCD16+ NK cells	ACTR2
0.402769	-0.77969	0.36	0.576	1	Proliferative NK cells	ACTR2
0.406651	0.166071	0.217	0.174	1	NKG2C+ Effector Memory CD8 T cells	ACTR2
0.44866	0.210076	0.3	0.285	1	Plasma B cells	ACTR2
0.510296	0.206853	0.173	0.119	1	MAIT cells	ACTR2
0.586998	0.222121	0.317	0.346	1	pDCs	ACTR2
0.726717	-0.281014	0.333	0.47	1	DC4	ACTR2
0.767644	-0.190282	0.245	0.338	1	Classical Monocytes	ACTR2
0.949269	0.129719	0.178	0.13	1	Central Memory CD8 T cells	ACTR2
1.12334e-05	0.430815	0.568	0.449	0.215164	DC2	ACTR3
2.43536e-05	-0.653711	0.481	0.807	0.466468	Proliferative T cells	ACTR3
0.000385151	-0.176098	0.11	0.172	1	Effector Memory CD4 T cells	ACTR3
0.00406567	0.483826	0.309	0.234	1	Classical Monocytes	ACTR3
0.0132236	-0.28158	0.26	0.381	1	T reg	ACTR3
0.0139671	-0.755982	0.081	0.193	1	Effector Memory CD8 T cells	ACTR3
0.0144006	-0.350779	0.059	0.112	1	Central Memory CD4 T cells	ACTR3
0.0186112	0.369689	0.149	0.098	1	NKG2C+ Effector Memory CD8 T cells	ACTR3
0.0222642	-0.738236	0.273	0.454	1	DN T cells	ACTR3
0.0506529	-1.64619	0.072	0.251	1	Mature CD56dimCD16+ NK cells	ACTR3
0.063758	0.153719	0.364	0.439	1	Non-switched Memory B cells	ACTR3
0.0848247	0.13055	0.191	0.153	1	Activated Effector Memory CD8 T cells	ACTR3
0.132929	0.823195	0.875	0.667	1	Plasmablasts	ACTR3
0.245296	-1.42514	0	0.115	1	CD69+ Naive B cells	ACTR3
0.280491	-0.313842	0.206	0.288	1	Terminal CD56dimCD16+ NK cells	ACTR3
0.281849	-0.382343	0.138	0.13	1	Central Memory CD8 T cells	ACTR3
0.354776	0.931001	0.333	0.369	1	DC4	ACTR3
0.375148	0.240861	0.119	0.085	1	MAIT cells	ACTR3
0.378007	-0.857811	0.034	0.133	1	Switched Memory B cells	ACTR3
0.412945	-0.370839	0.117	0.2	1	NK-like CD8+ T cells	ACTR3
0.550272	-0.314088	0.427	0.75	1	Intermediate Monocytes	ACTR3
0.674116	0.350791	0.273	0.176	1	ABCs-like Memory B cells	ACTR3
0.715753	-0.379573	0.833	1	1	Proliferative Myeloid cells	ACTR3
0.741218	-0.172963	0.179	0.231	1	pDCs	ACTR3
0.802801	-0.255842	0.15	0.194	1	CD56bright NK cells	ACTR3
0.823041	-1.43865	0.016	0.14	1	Immature CD56dimCD16+ NK cells	ACTR3
0.895819	-0.513799	0.48	0.606	1	Proliferative NK cells	ACTR3
0.986081	-0.188562	0.3	0.394	1	Plasma B cells	ACTR3
0.176325	0.2796	0.125	0	1	Plasmablasts	ACTR3C
0.435532	-0.341911	0.053	0.25	1	Intermediate Monocytes	ACTR6
0.445539	-0.745321	0.056	0.4	1	Proliferative Myeloid cells	ACTR8
0.508978	0.283542	0.25	0.111	1	Plasmablasts	ACTR8
0.0248892	0.720077	0.1	0.018	1	Plasma B cells	ACY3
0.101174	-0.568924	0	0.167	1	Plasmablasts	ACYP1
0.2942	0.383735	0.1	0.028	1	Plasma B cells	ACYP1
0.386261	0.751317	0.278	0	1	Proliferative Myeloid cells	ACYP1
0.606001	-0.572855	0.1	0.182	1	Proliferative NK cells	ACYP1
0.186449	0.704142	0.125	0.013	1	CD69+ Naive B cells	ACYP2
0.186905	0.687379	0.182	0.043	1	ABCs-like Memory B cells	ACYP2
0.176325	0.312844	0.125	0	1	Plasmablasts	ADA
0.00076608	-1.17664	0.064	0.243	1	Classical Monocytes	ADA2
0.00253458	-0.243341	0.063	0.129	1	T reg	ADA2
0.0215313	-0.648929	0.159	0.385	1	pDCs	ADA2
0.0982836	-1.99963	0	0.287	1	DC4	ADA2
0.398943	-0.361335	0.06	0.121	1	Proliferative NK cells	ADA2
0.446048	0.61863	0.25	0.222	1	Plasmablasts	ADA2
0.501166	-0.267637	0.289	0.353	1	DC2	ADA2
0.695174	1.12774	0.5	0.2	1	Proliferative Myeloid cells	ADA2
0.731091	-0.900901	0.249	0.5	1	Intermediate Monocytes	ADA2
0.17923	-0.907155	0	0.4	1	Proliferative Myeloid cells	ADAL
0.00207384	0.107337	0.143	0.216	1	Proliferative T cells	ADAM10
0.0177544	-0.242166	0.104	0.177	1	T reg	ADAM10
0.0361596	-0.613839	0.052	0.122	1	Central Memory CD8 T cells	ADAM10
0.0644194	-0.552666	0.063	0.129	1	Activated Effector Memory CD8 T cells	ADAM10
0.12117	-0.481498	0.064	0.14	1	Classical Monocytes	ADAM10
0.123147	-0.709501	0.121	0.218	1	DN T cells	ADAM10
0.15955	0.230987	0.125	0.194	1	Plasmablasts	ADAM10
0.187803	-0.344069	0.124	0.184	1	DC2	ADAM10
0.235169	-0.686589	0.147	0.5	1	Intermediate Monocytes	ADAM10
0.254992	-0.262411	0.05	0.183	1	Plasma B cells	ADAM10
0.342636	0.760688	0.103	0.048	1	Switched Memory B cells	ADAM10
0.368546	-0.334764	0.14	0.121	1	Proliferative NK cells	ADAM10
0.389604	-0.513151	0.088	0.168	1	Terminal CD56dimCD16+ NK cells	ADAM10
0.445539	-0.902436	0.056	0.4	1	Proliferative Myeloid cells	ADAM10
0.501416	-0.41512	0.047	0.108	1	NK-like CD8+ T cells	ADAM10
0.510433	-0.45376	0.11	0.205	1	pDCs	ADAM10
0.586388	-1.63637	0	0.213	1	DC4	ADAM10
0.733218	1.01388	0.125	0.052	1	CD69+ Naive B cells	ADAM10
0.752419	-0.797309	0.043	0.112	1	Mature CD56dimCD16+ NK cells	ADAM10
0.329043	-0.391728	0	0.2	1	Proliferative Myeloid cells	ADAM15
0.0629347	-0.456508	0.042	0.122	1	Non-switched Memory B cells	ADAM17
0.183333	-0.610252	0.138	0.5	1	Intermediate Monocytes	ADAM17
0.423704	0.475137	0.167	0	1	Proliferative Myeloid cells	ADAM17
0.630727	1.1034	0.125	0.041	1	CD69+ Naive B cells	ADAM17
0.843405	-0.309332	0.05	0.109	1	Plasma B cells	ADAM17
0.115943	-0.43272	0	0.167	1	Plasmablasts	ADAM19
0.00144924	-0.378902	0.09	0.162	1	DC2	ADAM28
0.0430748	0.611438	0.14	0.096	1	Non-switched Memory B cells	ADAM28
0.495831	-0.985326	0.036	0.25	1	Intermediate Monocytes	ADAM28
0.532519	0.599446	0.167	0	1	Proliferative Myeloid cells	ADAM28
0.615634	0.327981	0.138	0.119	1	Switched Memory B cells	ADAM28
0.83645	-0.456943	0.091	0.122	1	ABCs-like Memory B cells	ADAM28
0.987885	0.392286	0.125	0.109	1	CD69+ Naive B cells	ADAM28
0.271041	0.918129	0.129	0	1	Intermediate Monocytes	ADAP2
0.00416207	0.724372	0.15	0.158	1	Plasma B cells	ADAR
0.00788667	-0.837066	0.027	0.12	1	Classical Monocytes	ADAR
0.0582462	-0.135157	0.135	0.239	1	Proliferative T cells	ADAR
0.0904552	0.636528	0.131	0.064	1	pDCs	ADAR
0.160825	-0.159751	0.049	0.102	1	Non-switched Memory B cells	ADAR
0.228439	0.144294	0.163	0.132	1	DC2	ADAR
0.318785	1.04023	0.142	0	1	Intermediate Monocytes	ADAR
0.463823	0.332809	0.16	0.061	1	Proliferative NK cells	ADAR
0.498737	0.956192	0.278	0	1	Proliferative Myeloid cells	ADAR
0.627503	-0.195181	0.125	0.222	1	Plasmablasts	ADAR
0.852682	0.302861	0.167	0.119	1	DC4	ADAR
0.479304	-0.270672	0.056	0.2	1	Proliferative Myeloid cells	ADAT1
0.141282	-0.736616	0.056	0.2	1	Proliferative Myeloid cells	ADAT2
0.116958	2.64923	0.167	0.003	1	DC4	ADCY3
0.563505	0.42021	0.111	0	1	Proliferative Myeloid cells	ADCY3
0.205221	2.24011	0.167	0.027	1	DC4	ADCY7
0.0335518	-0.450123	0.084	0.177	1	Non-switched Memory B cells	ADD1
0.128176	1.37762	0.273	0.073	1	ABCs-like Memory B cells	ADD1
0.132753	0.413512	0.2	0.121	1	Proliferative NK cells	ADD1
0.367944	-0.351024	0.053	0.25	1	Intermediate Monocytes	ADD1
0.70251	0.504236	0.375	0.194	1	Plasmablasts	ADD1
0.754489	0.225461	0.125	0.059	1	CD69+ Naive B cells	ADD1
5.96883e-14	-0.590882	0.119	0.265	1.14327e-09	Effector Memory CD4 T cells	ADD3
3.76906e-11	-0.797257	0.165	0.399	7.21927e-07	T reg	ADD3
1.20473e-06	-0.337373	0.098	0.184	0.0230754	Central Memory CD4 T cells	ADD3
7.09366e-05	-0.389691	0.274	0.523	1	Proliferative T cells	ADD3
0.000746767	-0.470395	0.082	0.167	1	Effector Memory CD8 T cells	ADD3
0.00410048	-0.469397	0.203	0.401	1	Non-switched Memory B cells	ADD3
0.00540057	-1.27564	0.008	0.104	1	Immature CD56dimCD16+ NK cells	ADD3
0.0433041	-0.606242	0.103	0.196	1	Activated Effector Memory CD8 T cells	ADD3
0.106481	0.213437	0.12	0.068	1	MAIT cells	ADD3
0.11794	-0.669811	0.05	0.257	1	Plasma B cells	ADD3
0.134712	-0.768925	0.095	0.207	1	Naive CD4 T cells	ADD3
0.148883	-1.78491	0.111	0.6	1	Proliferative Myeloid cells	ADD3
0.149917	-0.697528	0.076	0.2	1	NK-like CD8+ T cells	ADD3
0.191133	-0.275088	0.09	0.205	1	pDCs	ADD3
0.208813	-1.03897	0.034	0.146	1	Switched Memory B cells	ADD3
0.209132	-0.266742	0.088	0.14	1	DC2	ADD3
0.311594	-0.830937	0.125	0.361	1	Plasmablasts	ADD3
0.321846	-0.670473	0.087	0.148	1	Mature CD56dimCD16+ NK cells	ADD3
0.335065	-0.270114	0.123	0.148	1	NKG2C+ Effector Memory CD8 T cells	ADD3
0.338124	-0.364487	0.044	0.25	1	Intermediate Monocytes	ADD3
0.425858	0.244832	0.193	0.142	1	Naive CD4 T cells	ADD3
0.54392	-0.185433	0.136	0.15	1	CD56bright NK cells	ADD3
0.857869	-0.1101	0.32	0.303	1	Proliferative NK cells	ADD3
0.903041	-0.128253	0.159	0.168	1	Naive CD8 T cells	ADD3
0.949175	-0.141197	0.125	0.129	1	CD69+ Naive B cells	ADD3
0.986092	-0.278035	0.182	0.17	1	ABCs-like Memory B cells	ADD3
0.0684379	1.01079	0.333	0	1	Proliferative Myeloid cells	ADGRE2
0.164589	-0.994002	0.102	0.5	1	Intermediate Monocytes	ADGRE2
0.414202	-1.42146	0	0.18	1	DC4	ADGRE2
0.7813	-0.119106	0.098	0.125	1	DC2	ADGRE2
0.000168333	0.808396	0.146	0.055	1	Activated Effector Memory CD8 T cells	ADGRE5
0.000200234	0.630364	0.175	0.099	1	Non-switched Memory B cells	ADGRE5
0.00136665	0.36423	0.112	0.121	1	T reg	ADGRE5
0.00875031	0.243432	0.119	0.066	1	NKG2C+ Effector Memory CD8 T cells	ADGRE5
0.012492	1.20745	0.455	0.112	1	ABCs-like Memory B cells	ADGRE5
0.0847883	0.652198	0.173	0.166	1	Classical Monocytes	ADGRE5
0.0859711	0.436226	0.215	0.193	1	Proliferative T cells	ADGRE5
0.116853	1.83205	0.244	0	1	Intermediate Monocytes	ADGRE5
0.118569	0.156509	0.177	0.132	1	DC2	ADGRE5
0.133248	0.997776	0.28	0.061	1	Proliferative NK cells	ADGRE5
0.19743	1.16571	0.333	0.354	1	DC4	ADGRE5
0.249339	0.467685	0.106	0.098	1	DN T cells	ADGRE5
0.259437	0.312166	0.145	0.128	1	Mature CD56dimCD16+ NK cells	ADGRE5
0.304846	0.480096	0.206	0.183	1	Terminal CD56dimCD16+ NK cells	ADGRE5
1	0.402922	0.333	0.2	1	Proliferative Myeloid cells	ADGRE5
1.02209e-08	-1.62056	0.006	0.151	0.00019577	NK-like CD8+ T cells	ADGRG1
0.000260911	-1.81869	0	0.131	1	Immature CD56dimCD16+ NK cells	ADGRG1
0.00797521	-1.26903	0.044	0.212	1	Terminal CD56dimCD16+ NK cells	ADGRG1
0.024306	-1.32186	0.02	0.242	1	Proliferative NK cells	ADGRG1
0.0277864	-1.4172	0.058	0.22	1	Mature CD56dimCD16+ NK cells	ADGRG1
0.329043	-0.644669	0	0.2	1	Proliferative Myeloid cells	ADGRG1
0.795911	0.264713	0.111	0	1	Proliferative Myeloid cells	ADGRG6
2.30377e-05	0.349641	0.113	0.104	0.441265	Effector Memory CD4 T cells	ADH5
0.00869416	0.224428	0.177	0.198	1	T reg	ADH5
0.0680085	0.193545	0.36	0.212	1	Proliferative NK cells	ADH5
0.0910498	-0.61305	0.05	0.264	1	Plasma B cells	ADH5
0.320846	-1.18404	0.027	0.25	1	Intermediate Monocytes	ADH5
0.360419	-0.248382	0.114	0.154	1	DC2	ADH5
0.39566	-0.424451	0.25	0.306	1	Plasmablasts	ADH5
0.450617	-0.178246	0.444	0.6	1	Proliferative Myeloid cells	ADH5
0.560016	0.153393	0.095	0.112	1	NK-like CD8+ T cells	ADH5
0.649949	0.263828	0.138	0.117	1	Activated Effector Memory CD8 T cells	ADH5
0.71434	-0.320558	0.103	0.141	1	pDCs	ADH5
0.890319	0.106792	0.111	0.098	1	NKG2C+ Effector Memory CD8 T cells	ADH5
0.479304	-0.516274	0.056	0.2	1	Proliferative Myeloid cells	ADHFE1
0.156247	-0.457973	0	0.167	1	Plasmablasts	ADI1
0.0286995	-0.345549	0.077	0.125	1	DC2	ADK
0.0363603	0.420512	0.12	0.083	1	T reg	ADK
0.0457904	0.430681	0.11	0.051	1	pDCs	ADK
0.0988284	0.159641	0.181	0.239	1	Proliferative T cells	ADK
0.162332	0.673635	0.18	0.061	1	Proliferative NK cells	ADK
0.293599	-0.557015	0.111	0.4	1	Proliferative Myeloid cells	ADK
0.374934	0.274334	0.15	0.109	1	Plasma B cells	ADK
0.480265	-0.925022	0	0.107	1	DC4	ADK
0.504184	-0.241974	0.375	0.389	1	Plasmablasts	ADK
0.758966	-0.193528	0.091	0.143	1	ABCs-like Memory B cells	ADK
0.840453	0.114208	0.103	0.117	1	Switched Memory B cells	ADK
0.795911	0.395352	0.111	0	1	Proliferative Myeloid cells	ADNP
0.329043	-0.499513	0	0.2	1	Proliferative Myeloid cells	ADPGK
0.654195	-0.844133	0.053	0.25	1	Intermediate Monocytes	ADPGK
0.0935859	0.326672	0.125	0	1	Plasmablasts	ADPRH
0.574135	0.358005	0.125	0.028	1	Plasmablasts	ADPRM
0.196223	0.336757	0.25	0.083	1	Plasmablasts	ADRM1
4.33219e-07	-0.126598	0.136	0.244	0.00829788	T reg	ADSL
5.82563e-05	-0.164128	0.079	0.131	1	Effector Memory CD4 T cells	ADSL
0.00634952	-0.129451	0.325	0.5	1	Proliferative T cells	ADSL
0.0174459	-0.718419	0.077	0.15	1	Naive CD8 T cells	ADSL
0.0208687	-0.400973	0.132	0.213	1	DC2	ADSL
0.0287104	-0.3877	0.106	0.213	1	DN T cells	ADSL
0.0291447	-0.510852	0.089	0.142	1	NKG2C+ Effector Memory CD8 T cells	ADSL
0.475878	0.299764	0.32	0.182	1	Proliferative NK cells	ADSL
0.719151	0.706907	0.5	0.4	1	Proliferative Myeloid cells	ADSL
0.811774	-0.139671	0.094	0.104	1	Central Memory CD8 T cells	ADSL
0.972473	-0.201519	0.076	0.103	1	pDCs	ADSL
0.0203559	0.500095	0.25	0	1	Plasmablasts	ADSS
0.479304	-0.361736	0.056	0.2	1	Proliferative Myeloid cells	ADSS
0.0482743	0.333095	0.125	0	1	Plasmablasts	AEBP2
0.176325	0.2796	0.125	0	1	Plasmablasts	AF127936.1
0.078682	-0.418816	0	0.109	1	Plasma B cells	AFF1
0.318248	0.869755	0.222	0	1	Proliferative Myeloid cells	AFF1
0.539889	0.61248	0.125	0.035	1	CD69+ Naive B cells	AFF1
1.00803e-05	-0.56806	0.07	0.253	0.193078	Non-switched Memory B cells	AFF3
0.236794	-0.863225	0.069	0.164	1	Switched Memory B cells	AFF3
0.359193	0.510499	0.207	0.141	1	pDCs	AFF3
0.535726	-0.352641	0.111	0.4	1	Proliferative Myeloid cells	AFF3
0.552836	-0.11448	0.079	0.11	1	DC2	AFF3
0.822536	-0.809075	0.125	0.179	1	CD69+ Naive B cells	AFF3
0.948364	0.332581	0.182	0.161	1	ABCs-like Memory B cells	AFF3
0.563505	0.410743	0.111	0	1	Proliferative Myeloid cells	AFF4
0.0916538	1.18307	0.375	0.056	1	Plasmablasts	AFG3L2
0.329043	-0.644669	0	0.2	1	Proliferative Myeloid cells	AFG3L2
0.398943	-0.344247	0.06	0.121	1	Proliferative NK cells	AFG3L2
0.212594	-0.556655	0.022	0.25	1	Intermediate Monocytes	AFMID
0.79047	-0.103884	0.125	0.111	1	Plasmablasts	AFMID
0.0261813	0.438932	0.112	0.081	1	Non-switched Memory B cells	AFTPH
0.0396024	-0.618623	0	0.162	1	Plasma B cells	AFTPH
0.23798	0.824256	0.5	0.25	1	Plasmablasts	AFTPH
0.244256	-0.264349	0.045	0.103	1	DN T cells	AFTPH
0.370018	-0.600877	0.278	0.6	1	Proliferative Myeloid cells	AFTPH
0.560066	0.435511	0.125	0.04	1	CD69+ Naive B cells	AFTPH
0.586946	-0.845767	0.02	0.121	1	Proliferative NK cells	AFTPH
0.0717007	-0.883809	0	0.306	1	Plasmablasts	AGA
0.141282	-0.607249	0.056	0.2	1	Proliferative Myeloid cells	AGA
0.17015	0.267148	0.089	0.114	1	Proliferative T cells	AGA
0.190444	-0.523204	0.05	0.162	1	Plasma B cells	AGA
0.505146	0.408746	0.111	0	1	Proliferative Myeloid cells	AGAP2
0.413915	0.615368	0.125	0.028	1	Plasmablasts	AGBL5
0.0531269	-0.128509	0.059	0.148	1	Proliferative T cells	AGGF1
0.183473	-0.337826	0.044	0.25	1	Intermediate Monocytes	AGGF1
0.251331	1.37577	0.125	0.013	1	CD69+ Naive B cells	AGGF1
0.574135	0.355389	0.125	0.028	1	Plasmablasts	AGGF1
0.0981121	-0.309212	0.068	0.159	1	Proliferative T cells	AGK
0.635709	-0.469123	0.12	0.182	1	Proliferative NK cells	AGK
0.814716	-0.215032	0.05	0.109	1	Plasma B cells	AGK
0.925387	-0.156802	0.125	0.139	1	Plasmablasts	AGK
0.229622	-0.288132	0	0.111	1	Plasmablasts	AGL
0.423704	0.658345	0.167	0	1	Proliferative Myeloid cells	AGL
0.413915	0.188677	0.125	0.028	1	Plasmablasts	AGMAT
0.445747	0.140398	0.125	0.056	1	Plasmablasts	AGO1
0.505146	0.340953	0.111	0	1	Proliferative Myeloid cells	AGO2
0.151287	0.45952	0.111	0	1	Proliferative Myeloid cells	AGPAT1
0.329043	-0.644669	0	0.2	1	Proliferative Myeloid cells	AGPAT3
0.117486	1.36815	0.125	0.005	1	CD69+ Naive B cells	AGPAT4
0.563505	0.51969	0.111	0	1	Proliferative Myeloid cells	AGPAT5
0.615487	0.189848	0.125	0.056	1	Plasmablasts	AGPAT5
0.532519	0.484151	0.167	0	1	Proliferative Myeloid cells	AGPS
0.00109762	-0.469325	0.051	0.125	1	DC2	AGTRAP
0.0289998	-0.744611	0.073	0.186	1	Classical Monocytes	AGTRAP
0.210869	-1.08041	0.06	0.212	1	Proliferative NK cells	AGTRAP
0.366136	-1.52089	0	0.21	1	DC4	AGTRAP
0.565926	-0.462554	0.076	0.25	1	Intermediate Monocytes	AGTRAP
0.198617	1.77212	0.167	0.024	1	DC4	AHCTF1
0.262137	-0.748724	0.056	0.4	1	Proliferative Myeloid cells	AHCTF1
0.338882	-0.296843	0	0.111	1	Plasmablasts	AHCTF1
0.683919	-0.741828	0.04	0.121	1	Proliferative NK cells	AHCTF1
7.92164e-05	-0.106221	0.089	0.227	1	Proliferative T cells	AHCY
0.331098	-0.249658	0.094	0.147	1	DC2	AHCY
0.572271	-0.312941	0.333	0.6	1	Proliferative Myeloid cells	AHCY
0.803818	-0.344557	0.375	0.528	1	Plasmablasts	AHCY
0.878408	-0.129352	0.15	0.204	1	Plasma B cells	AHCY
0.109975	-0.2231	0.03	0.102	1	Proliferative T cells	AHCYL1
0.560848	-0.856401	0.049	0.25	1	Intermediate Monocytes	AHCYL1
0.563505	0.371944	0.111	0	1	Proliferative Myeloid cells	AHCYL1
0.440097	0.219322	0.1	0.028	1	Plasma B cells	AHI1
0.532519	0.801996	0.167	0	1	Proliferative Myeloid cells	AHI1
0.934668	0.377854	0.11	0.103	1	pDCs	AHI1
1.3318e-11	0.265543	0.425	0.452	2.55093e-07	Effector Memory CD4 T cells	AHNAK
5.66813e-10	-1.06652	0.038	0.122	1.08567e-05	Naive CD4 T cells	AHNAK
4.80254e-07	0.418335	0.191	0.177	0.00919878	Central Memory CD4 T cells	AHNAK
8.67075e-06	-1.05424	0.264	0.565	0.16608	Classical Monocytes	AHNAK
7.39442e-05	-1.07895	0.044	0.15	1	Naive CD8 T cells	AHNAK
0.000287811	0.570371	0.387	0.249	1	NKG2C+ Effector Memory CD8 T cells	AHNAK
0.000335942	1.51085	0.379	0.19	1	Switched Memory B cells	AHNAK
0.000492281	0.603724	0.57	0.534	1	Proliferative T cells	AHNAK
0.00055251	0.207797	0.557	0.601	1	T reg	AHNAK
0.00057019	0.534853	0.438	0.423	1	Activated Effector Memory CD8 T cells	AHNAK
0.000622216	1.17633	0.515	0.368	1	DN T cells	AHNAK
0.00167245	0.989405	0.455	0.235	1	Central Memory CD8 T cells	AHNAK
0.00325039	0.479815	0.417	0.352	1	CD56bright NK cells	AHNAK
0.00503545	-0.656947	0.56	0.691	1	DC2	AHNAK
0.00851694	0.129796	0.287	0.333	1	NK-like CD8+ T cells	AHNAK
0.00901811	-0.360903	0.3	0.315	1	gd T cells	AHNAK
0.0144601	0.939884	0.27	0.144	1	Naive CD4 T cells	AHNAK
0.0272444	-0.209501	0.343	0.305	1	MAIT cells	AHNAK
0.0458963	1.51961	0.545	0.234	1	ABCs-like Memory B cells	AHNAK
0.0785578	0.365503	0.588	0.577	1	Terminal CD56dimCD16+ NK cells	AHNAK
0.110676	0.312371	0.333	0.326	1	Mature CD56dimCD16+ NK cells	AHNAK
0.111496	-0.244816	0.587	1	1	Intermediate Monocytes	AHNAK
0.263844	0.458525	0.45	0.454	1	Plasma B cells	AHNAK
0.549484	-0.501322	0.241	0.41	1	pDCs	AHNAK
0.625994	0.1288	0.25	0.146	1	CD69+ Naive B cells	AHNAK
0.643475	0.72312	0.778	0.4	1	Proliferative Myeloid cells	AHNAK
0.652247	-1.09154	0.081	0.25	1	Immature CD56dimCD16+ NK cells	AHNAK
0.785018	0.195529	0.48	0.636	1	Proliferative NK cells	AHNAK
0.803141	-0.143559	0.333	0.488	1	DC4	AHNAK
0.998102	-0.386349	0.5	0.472	1	Plasmablasts	AHNAK
0.00033712	0.582741	0.175	0.059	1	DC2	AHR
0.0625372	1.89686	0.167	0.015	1	DC4	AHR
0.123356	-0.845942	0.213	0.75	1	Intermediate Monocytes	AHR
0.00863296	-0.141232	0.076	0.182	1	Proliferative T cells	AHSA1
0.015874	-1.56321	0.018	0.5	1	Intermediate Monocytes	AHSA1
0.696601	-0.157252	0.056	0.2	1	Proliferative Myeloid cells	AHSA1
0.732449	-0.496519	0.12	0.121	1	Proliferative NK cells	AHSA1
0.0340216	-0.127922	0.084	0.182	1	Proliferative T cells	AIDA
0.826912	-0.225268	0.111	0.2	1	Proliferative Myeloid cells	AIDA
0.880884	-0.113395	0.125	0.139	1	Plasmablasts	AIDA
7.70673e-05	1.18269	0.176	0.044	1	Naive CD8 T cells	AIF1
0.000226808	-0.117342	0.591	0.82	1	Classical Monocytes	AIF1
0.00134475	0.267519	0.11	0.159	1	Proliferative T cells	AIF1
0.00618399	-2.64859	0.167	0.985	1	DC4	AIF1
0.014825	-0.869602	0.138	0.256	1	pDCs	AIF1
0.146197	-0.274767	0.611	0.4	1	Proliferative Myeloid cells	AIF1
0.797119	0.242389	0.106	0.109	1	DN T cells	AIF1
0.0639539	-0.442666	0	0.12	1	Plasma B cells	AIFM1
0.260169	-0.392038	0.044	0.25	1	Intermediate Monocytes	AIFM1
0.479304	-0.51198	0.056	0.2	1	Proliferative Myeloid cells	AIFM1
0.556553	-0.662826	0.125	0.278	1	Plasmablasts	AIFM1
0.657774	-0.320123	0.1	0.091	1	Proliferative NK cells	AIFM1
0.061801	-0.650302	0.013	0.25	1	Intermediate Monocytes	AIG1
0.795911	0.486203	0.111	0	1	Proliferative Myeloid cells	AIG1
0.0754726	-0.41253	0	0.109	1	Plasma B cells	AIM2
0.421178	0.455301	0.25	0.111	1	Plasmablasts	AIM2
0.00696752	-1.03544	0	0.389	1	Plasmablasts	AIMP1
0.0168753	-0.443694	0.161	0.279	1	DC2	AIMP1
0.0195501	0.740094	0.101	0.043	1	Mature CD56dimCD16+ NK cells	AIMP1
0.0642924	1.07508	0.389	0	1	Proliferative Myeloid cells	AIMP1
0.154024	0.132481	0.118	0.139	1	T reg	AIMP1
0.156915	1.6143	0.25	0.051	1	CD69+ Naive B cells	AIMP1
0.16946	0.593333	0.197	0.132	1	DN T cells	AIMP1
0.240494	1.51584	0.167	0.098	1	DC4	AIMP1
0.285041	0.354336	0.18	0.091	1	Proliferative NK cells	AIMP1
0.311708	-1.4414	0.147	0.5	1	Intermediate Monocytes	AIMP1
0.483681	-0.438163	0.1	0.222	1	Plasma B cells	AIMP1
0.629107	-0.309693	0.095	0.144	1	Naive CD4 T cells	AIMP1
0.196223	0.715177	0.25	0.083	1	Plasmablasts	AIMP2
0.380415	0.21507	0.1	0.056	1	Plasma B cells	AIMP2
0.505146	0.377332	0.111	0	1	Proliferative Myeloid cells	AIMP2
0.0797032	-0.110316	0.131	0.239	1	Proliferative T cells	AIP
0.0938707	-0.36744	0.067	0.14	1	DC2	AIP
0.103594	-0.595826	0	0.194	1	Plasmablasts	AIP
0.124781	0.790601	0.103	0.04	1	Switched Memory B cells	AIP
0.347059	0.785221	0.125	0.02	1	CD69+ Naive B cells	AIP
1	0.506067	0.389	0.2	1	Proliferative Myeloid cells	AIP
0.0326572	0.458344	0.2	0.173	1	Plasma B cells	AK2
0.0812497	0.359232	0.105	0.099	1	Non-switched Memory B cells	AK2
0.115982	-0.392212	0.196	0.272	1	DC2	AK2
0.183266	-0.818369	0.069	0.192	1	pDCs	AK2
0.194318	-0.97298	0	0.116	1	DC4	AK2
0.341778	0.209809	0.375	0.306	1	Plasmablasts	AK2
0.393587	0.188326	0.2	0.091	1	Proliferative NK cells	AK2
0.509864	-0.763939	0.222	0.6	1	Proliferative Myeloid cells	AK2
0.965569	-0.336086	0.156	0.25	1	Intermediate Monocytes	AK2
0.151287	0.364997	0.111	0	1	Proliferative Myeloid cells	AK3
0.0190586	-0.197283	0.076	0.17	1	Proliferative T cells	AK6
0.315457	1.51882	0.125	0.016	1	CD69+ Naive B cells	AK6
0.521882	0.418496	0.15	0.095	1	Plasma B cells	AK6
0.530683	0.249846	0.125	0.056	1	Plasmablasts	AK6
0.563505	0.400298	0.111	0	1	Proliferative Myeloid cells	AK6
0.176325	0.465209	0.125	0	1	Plasmablasts	AK7
0.176325	0.2796	0.125	0	1	Plasmablasts	AK9
0.197434	0.269126	0.125	0.028	1	Plasmablasts	AKAP1
0.795911	0.397941	0.111	0	1	Proliferative Myeloid cells	AKAP10
0.00772238	0.32347	0.135	0.148	1	Proliferative T cells	AKAP11
0.121842	0.16855	0.091	0.113	1	Non-switched Memory B cells	AKAP11
0.150813	0.687013	0.222	0	1	Proliferative Myeloid cells	AKAP11
0.367574	0.379084	0.106	0.086	1	DN T cells	AKAP11
0.510857	0.737768	0.182	0.07	1	ABCs-like Memory B cells	AKAP11
0.780327	-0.546572	0.04	0.121	1	Proliferative NK cells	AKAP11
0.00380693	0.163602	0.145	0.159	1	Effector Memory CD4 T cells	AKAP13
0.00525434	0.353069	0.18	0.17	1	NK-like CD8+ T cells	AKAP13
0.0135785	0.784359	0.177	0.132	1	Immature CD56dimCD16+ NK cells	AKAP13
0.0162859	0.769923	0.14	0.061	1	Central Memory CD8 T cells	AKAP13
0.0166046	0.236876	0.268	0.3	1	T reg	AKAP13
0.0437085	-0.310512	0.221	0.268	1	Terminal CD56dimCD16+ NK cells	AKAP13
0.0480217	0.177416	0.342	0.375	1	Proliferative T cells	AKAP13
0.0613667	0.226833	0.246	0.201	1	Mature CD56dimCD16+ NK cells	AKAP13
0.0734444	-0.136224	0.079	0.115	1	Naive CD8 T cells	AKAP13
0.0955889	-1.93735	0	0.277	1	DC4	AKAP13
0.116948	-0.438921	0.136	0.267	1	Classical Monocytes	AKAP13
0.136075	-0.748843	0.236	0.75	1	Intermediate Monocytes	AKAP13
0.143379	0.698903	0.162	0.081	1	Naive CD4 T cells	AKAP13
0.213701	-0.316739	0.162	0.192	1	CD56bright NK cells	AKAP13
0.245785	0.159985	0.231	0.273	1	Non-switched Memory B cells	AKAP13
0.253352	-0.27236	0.135	0.119	1	MAIT cells	AKAP13
0.270306	-0.135036	0.159	0.256	1	pDCs	AKAP13
0.387335	-0.293481	0.227	0.305	1	DN T cells	AKAP13
0.518384	-0.118337	0.147	0.151	1	NKG2C+ Effector Memory CD8 T cells	AKAP13
0.685911	0.633383	0.103	0.102	1	Switched Memory B cells	AKAP13
0.885497	0.378163	0.32	0.273	1	Proliferative NK cells	AKAP13
0.329043	-0.391728	0	0.2	1	Proliferative Myeloid cells	AKAP5
0.479304	-0.492791	0.056	0.2	1	Proliferative Myeloid cells	AKAP8
0.0074117	0.772068	0.15	0.257	1	Plasma B cells	AKAP9
0.0668108	0.376243	0.103	0.068	1	CD56bright NK cells	AKAP9
0.0742596	0.660471	0.147	0.084	1	Terminal CD56dimCD16+ NK cells	AKAP9
0.0924257	0.315167	0.203	0.205	1	Proliferative T cells	AKAP9
0.098546	-0.375481	0.03	0.103	1	DN T cells	AKAP9
0.205992	-0.273743	0.07	0.134	1	Non-switched Memory B cells	AKAP9
0.21774	-0.329217	0.147	0.213	1	DC2	AKAP9
0.340929	-1.04024	0.062	0.25	1	Intermediate Monocytes	AKAP9
0.371092	-0.398998	0.25	0.361	1	Plasmablasts	AKAP9
0.396992	0.234931	0.101	0.069	1	NKG2C+ Effector Memory CD8 T cells	AKAP9
0.46564	-1.05582	0	0.116	1	DC4	AKAP9
0.572296	1.25785	0.125	0.061	1	CD69+ Naive B cells	AKAP9
0.586523	-0.25855	0.222	0.4	1	Proliferative Myeloid cells	AKAP9
0.674667	0.497038	0.24	0.152	1	Proliferative NK cells	AKAP9
0.841524	-0.100867	0.186	0.231	1	pDCs	AKAP9
0.0935859	0.263574	0.125	0	1	Plasmablasts	AKIRIN1
0.532519	0.653364	0.167	0	1	Proliferative Myeloid cells	AKIRIN1
0.19277	-0.155	0.055	0.114	1	Proliferative T cells	AKNA
0.374077	0.214127	0.125	0.056	1	Plasmablasts	AKNA
0.542496	0.446073	0.12	0.061	1	Proliferative NK cells	AKNA
0.00315705	0.826884	0.173	0.132	1	Classical Monocytes	AKR1A1
0.00341274	0.227153	0.375	0.272	1	DC2	AKR1A1
0.00605634	-0.120585	0.112	0.206	1	Non-switched Memory B cells	AKR1A1
0.0960836	-0.562346	0.03	0.109	1	DN T cells	AKR1A1
0.217033	0.117312	0.4	0.525	1	Plasma B cells	AKR1A1
0.421726	-1.25184	0	0.152	1	DC4	AKR1A1
0.597791	0.760752	0.373	0.25	1	Intermediate Monocytes	AKR1A1
0.666433	0.968339	0.182	0.1	1	ABCs-like Memory B cells	AKR1A1
0.809741	0.118211	0.214	0.218	1	pDCs	AKR1A1
0.960466	-0.169244	0.22	0.212	1	Proliferative NK cells	AKR1A1
3.5826e-06	-0.141323	0.211	0.432	0.0686211	Proliferative T cells	AKR1B1
0.273317	0.386601	0.25	0.239	1	Plasma B cells	AKR1B1
0.316611	0.271736	0.125	0.042	1	CD69+ Naive B cells	AKR1B1
0.422334	0.239933	0.375	0.389	1	Plasmablasts	AKR1B1
0.441662	-0.203258	0.24	0.242	1	Proliferative NK cells	AKR1B1
0.671915	-0.494179	0.107	0.25	1	Intermediate Monocytes	AKR1B1
0.901547	0.453547	0.278	0.2	1	Proliferative Myeloid cells	AKR1B1
0.0408268	-1.41846	0.014	0.112	1	Mature CD56dimCD16+ NK cells	AKR1C3
0.203866	-1.21581	0.06	0.212	1	Proliferative NK cells	AKR1C3
0.0185385	0.181653	0.1	0.007	1	Plasma B cells	AKT1
0.0935859	0.326672	0.125	0	1	Plasmablasts	AKT1
0.176325	0.940443	0.125	0	1	Plasmablasts	AKT2
0.0871341	0.628181	0.1	0	1	Proliferative NK cells	AKT3
0.563505	0.42021	0.111	0	1	Proliferative Myeloid cells	AKTIP
4.85464e-06	-0.668256	0.012	0.132	0.0929857	DC2	AL021155.5
0.00424921	-0.981221	0.009	0.11	1	Classical Monocytes	AL021155.5
0.0322711	-2.23118	0.018	0.5	1	Intermediate Monocytes	AL021155.5
0.108394	1.76908	0.125	0.004	1	CD69+ Naive B cells	AL021155.5
0.601463	-0.24956	0.05	0.109	1	Plasma B cells	AL021155.5
0.0935859	0.263574	0.125	0	1	Plasmablasts	AL035530.2
0.0935859	0.326672	0.125	0	1	Plasmablasts	AL035587.2
0.329043	-0.391728	0	0.2	1	Proliferative Myeloid cells	AL049780.1
0.329043	-0.391728	0	0.2	1	Proliferative Myeloid cells	AL049830.3
0.870459	0.217267	0.125	0.083	1	Plasmablasts	AL050309.1
0.0482743	0.603527	0.125	0	1	Plasmablasts	AL078587.2
0.329043	-0.499513	0	0.2	1	Proliferative Myeloid cells	AL096870.8
0.338882	-0.470012	0	0.111	1	Plasmablasts	AL118516.1
0.0203559	0.553827	0.25	0	1	Plasmablasts	AL133415.1
0.42052	0.861235	0.102	0	1	Intermediate Monocytes	AL133415.1
0.563505	0.371944	0.111	0	1	Proliferative Myeloid cells	AL133415.1
0.0859006	0.607031	0.25	0.028	1	Plasmablasts	AL133467.1
0.176325	0.2796	0.125	0	1	Plasmablasts	AL135905.2
0.0935859	0.680766	0.125	0	1	Plasmablasts	AL136454.1
0.329043	-0.391728	0	0.2	1	Proliferative Myeloid cells	AL137857.1
1.28781e-07	-0.470364	0.505	0.665	0.00246668	Effector Memory CD4 T cells	AL138963.4
0.000264197	-0.875259	0.518	0.662	1	T reg	AL138963.4
0.000330484	-1.18973	0.227	0.455	1	Classical Monocytes	AL138963.4
0.00733796	-0.623446	0.424	0.495	1	NKG2C+ Effector Memory CD8 T cells	AL138963.4
0.0178956	-0.632932	0.327	0.466	1	Activated Effector Memory CD8 T cells	AL138963.4
0.0182339	-0.121828	0.3	0.602	1	Plasma B cells	AL138963.4
0.0215991	-0.450847	0.314	0.441	1	Effector Memory CD8 T cells	AL138963.4
0.0472187	-0.894159	0.048	0.163	1	Immature CD56dimCD16+ NK cells	AL138963.4
0.0503669	-0.78806	0.426	0.602	1	Proliferative T cells	AL138963.4
0.0806044	-0.401834	0.413	0.485	1	CD56bright NK cells	AL138963.4
0.0824748	-0.484198	0.378	0.529	1	Non-switched Memory B cells	AL138963.4
0.144462	-0.369548	0.538	0.574	1	DC2	AL138963.4
0.145702	-0.31388	0.311	0.486	1	Naive CD4 T cells	AL138963.4
0.163705	0.817503	0.625	0.556	1	Plasmablasts	AL138963.4
0.307622	0.594317	0.394	0.278	1	Central Memory CD8 T cells	AL138963.4
0.309741	0.98703	0.5	1	1	Proliferative Myeloid cells	AL138963.4
0.399066	-0.51093	0.428	0.449	1	pDCs	AL138963.4
0.401086	0.211802	0.174	0.22	1	Mature CD56dimCD16+ NK cells	AL138963.4
0.405715	0.187616	0.473	0.402	1	Naive CD4 T cells	AL138963.4
0.458216	0.468247	0.241	0.204	1	Switched Memory B cells	AL138963.4
0.551349	0.339418	0.273	0.368	1	ABCs-like Memory B cells	AL138963.4
0.603771	0.224224	0.506	0.415	1	MAIT cells	AL138963.4
0.712069	0.219631	0.544	0.604	1	Terminal CD56dimCD16+ NK cells	AL138963.4
0.730259	-0.847214	0.333	0.433	1	DC4	AL138963.4
0.785635	0.326852	0.42	0.327	1	gd T cells	AL138963.4
0.819447	-0.153724	0.5	0.474	1	CD69+ Naive B cells	AL138963.4
0.87559	-0.320344	0.274	0.371	1	NK-like CD8+ T cells	AL138963.4
0.920638	0.158268	0.472	0.451	1	Naive CD8 T cells	AL138963.4
0.932127	-0.172947	0.53	0.546	1	DN T cells	AL138963.4
0.994289	-0.446574	0.476	0.5	1	Intermediate Monocytes	AL138963.4
0.176325	0.2796	0.125	0	1	Plasmablasts	AL139243.1
0.0520362	-1.37199	0.004	0.25	1	Intermediate Monocytes	AL157938.2
0.0233022	1.10386	0.125	0.002	1	CD69+ Naive B cells	AL161781.2
0.0482743	0.333095	0.125	0	1	Plasmablasts	AL354740.1
0.311287	-0.444113	0.027	0.25	1	Intermediate Monocytes	AL355075.4
0.0100723	-0.72397	0	0.25	1	Intermediate Monocytes	AL355312.4
0.0186121	-0.846972	0	0.25	1	Intermediate Monocytes	AL355816.2
0.0100723	-0.72397	0	0.25	1	Intermediate Monocytes	AL356488.2
0.319651	0.407663	0.125	0.028	1	Plasmablasts	AL359513.1
0.0100723	-0.72397	0	0.25	1	Intermediate Monocytes	AL360178.1
0.00452625	1.21758	0.125	0	1	CD69+ Naive B cells	AL360270.1
0.0235302	0.501399	0.1	0.011	1	Plasma B cells	AL392172.1
0.329043	-0.644669	0	0.2	1	Proliferative Myeloid cells	AL392172.1
0.17923	-0.996117	0	0.4	1	Proliferative Myeloid cells	AL441992.1
0.611112	-0.517091	0.08	0.121	1	Proliferative NK cells	AL441992.1
0.0781141	-0.881078	0	0.2	1	Proliferative Myeloid cells	AL445524.1
0.0186121	-0.846972	0	0.25	1	Intermediate Monocytes	AL513550.1
0.0255197	1.15725	0.125	0.003	1	CD69+ Naive B cells	AL592148.3
0.116711	1.1089	0.125	0.005	1	CD69+ Naive B cells	AL592429.2
0.00633071	0.104418	0.182	0.75	1	Intermediate Monocytes	AL627171.2
0.0063917	1.3396	0.132	0.136	1	Terminal CD56dimCD16+ NK cells	AL627171.2
0.0118616	3.1023	0.125	0.139	1	Plasmablasts	AL627171.2
0.0145056	1.34604	0.171	0.118	1	T reg	AL627171.2
0.0196943	-0.144137	0.081	0.142	1	gd T cells	AL627171.2
0.0256486	-0.882114	0.096	0.142	1	Naive CD4 T cells	AL627171.2
0.0406779	0.718285	0.212	0.086	1	DN T cells	AL627171.2
0.158904	-0.304912	0.124	0.125	1	DC2	AL627171.2
0.178221	-0.685655	0.05	0.162	1	Plasma B cells	AL627171.2
0.253044	0.377179	0.094	0.113	1	Central Memory CD8 T cells	AL627171.2
0.255829	-0.411492	0.121	0.117	1	Activated Effector Memory CD8 T cells	AL627171.2
0.265704	-1.90331	0	0.174	1	DC4	AL627171.2
0.311437	-0.469826	0.155	0.144	1	Classical Monocytes	AL627171.2
0.435588	-0.883266	0.08	0.182	1	Proliferative NK cells	AL627171.2
0.444232	0.540301	0.167	0.2	1	Proliferative Myeloid cells	AL627171.2
0.49023	0.542335	0.135	0.148	1	Proliferative T cells	AL627171.2
0.605141	-0.117568	0.119	0.11	1	NKG2C+ Effector Memory CD8 T cells	AL627171.2
0.618823	-0.457818	0.103	0.085	1	Switched Memory B cells	AL627171.2
0.648361	0.697842	0.145	0.149	1	Mature CD56dimCD16+ NK cells	AL627171.2
0.651074	-1.25419	0.091	0.143	1	ABCs-like Memory B cells	AL627171.2
0.695657	-0.551569	0.154	0.161	1	MAIT cells	AL627171.2
0.742821	0.284772	0.129	0.12	1	Effector Memory CD8 T cells	AL627171.2
0.749522	-0.182167	0.125	0.099	1	CD69+ Naive B cells	AL627171.2
0.922278	0.116367	0.136	0.139	1	NK-like CD8+ T cells	AL627171.2
0.176325	0.2796	0.125	0	1	Plasmablasts	AL645728.1
0.265691	0.42795	0.125	0.028	1	Plasmablasts	AL662797.1
0.720831	0.311109	0.12	0.121	1	Proliferative NK cells	AL662797.1
0.00254263	1.31759	0.182	0.003	1	ABCs-like Memory B cells	ALAS1
0.00418412	0.511078	0.1	0.015	1	DC2	ALAS1
0.0738655	0.817269	0.278	0	1	Proliferative Myeloid cells	ALAS1
0.5185	0.911023	0.116	0	1	Intermediate Monocytes	ALAS1
1.21273e-06	0.653756	0.173	0.037	0.0232286	DC2	ALCAM
0.332114	1.03173	0.151	0	1	Intermediate Monocytes	ALCAM
0.615487	0.15759	0.125	0.056	1	Plasmablasts	ALCAM
0.795911	0.468921	0.111	0	1	Proliferative Myeloid cells	ALCAM
0.229594	-0.173753	0.038	0.102	1	Proliferative T cells	ALDH18A1
0.74925	-0.192704	0.05	0.102	1	Plasma B cells	ALDH18A1
0.985094	-0.10682	0.167	0.2	1	Proliferative Myeloid cells	ALDH18A1
0.0935859	0.263574	0.125	0	1	Plasmablasts	ALDH1B1
0.176325	0.2796	0.125	0	1	Plasmablasts	ALDH1L2
0.0626407	0.360106	0.189	0.132	1	DC2	ALDH2
0.479304	-0.488898	0.056	0.2	1	Proliferative Myeloid cells	ALDH2
0.652845	0.426372	0.142	0.25	1	Intermediate Monocytes	ALDH2
0.386261	0.589931	0.278	0	1	Proliferative Myeloid cells	ALDH6A1
0.869454	-0.275087	0.167	0.2	1	Proliferative Myeloid cells	ALDH7A1
0.0367015	0.672991	0.25	0	1	Plasmablasts	ALDH9A1
0.77087	0.399818	0.167	0	1	Proliferative Myeloid cells	ALDH9A1
2.329e-06	-0.13362	0.333	0.591	0.0446096	Proliferative T cells	ALDOA
2.16298e-05	0.33863	0.147	0.154	0.414298	Effector Memory CD4 T cells	ALDOA
0.002078	0.423498	0.112	0.096	1	Central Memory CD4 T cells	ALDOA
0.00518691	0.848738	0.593	0.404	1	DC2	ALDOA
0.0131238	0.141186	0.224	0.273	1	T reg	ALDOA
0.0239782	-0.240517	0.087	0.103	1	Mature CD56dimCD16+ NK cells	ALDOA
0.024451	0.699655	0.164	0.098	1	Activated Effector Memory CD8 T cells	ALDOA
0.0257833	-0.528727	0.084	0.126	1	Naive CD4 T cells	ALDOA
0.0444836	0.343348	0.141	0.093	1	CD56bright NK cells	ALDOA
0.100995	0.411265	0.129	0.085	1	NKG2C+ Effector Memory CD8 T cells	ALDOA
0.102079	0.648565	0.206	0.147	1	Terminal CD56dimCD16+ NK cells	ALDOA
0.122282	-0.38354	0.167	0.543	1	DC4	ALDOA
0.125865	-0.594706	0.115	0.161	1	MAIT cells	ALDOA
0.141841	0.351883	0.155	0.153	1	NK-like CD8+ T cells	ALDOA
0.148079	0.679126	0.26	0.091	1	Proliferative NK cells	ALDOA
0.150679	0.408986	0.231	0.244	1	Non-switched Memory B cells	ALDOA
0.188282	-0.253984	0.75	0.611	1	Plasmablasts	ALDOA
0.195935	0.330853	0.119	0.126	1	Effector Memory CD8 T cells	ALDOA
0.24823	0.777473	0.273	0.103	1	ABCs-like Memory B cells	ALDOA
0.294714	0.852048	0.138	0.092	1	Switched Memory B cells	ALDOA
0.316413	1.38773	0.722	0.4	1	Proliferative Myeloid cells	ALDOA
0.325277	0.670809	0.121	0.104	1	Immature CD56dimCD16+ NK cells	ALDOA
0.336953	0.159767	0.255	0.32	1	Classical Monocytes	ALDOA
0.483199	-0.17136	0.25	0.387	1	Plasma B cells	ALDOA
0.576666	0.250844	0.125	0.056	1	CD69+ Naive B cells	ALDOA
0.613216	0.146534	0.169	0.148	1	Central Memory CD8 T cells	ALDOA
0.703398	-0.363702	0.092	0.111	1	gd T cells	ALDOA
0.86588	0.160034	0.108	0.126	1	Naive CD4 T cells	ALDOA
0.479304	-0.355051	0.056	0.2	1	Proliferative Myeloid cells	ALG10
0.172116	1.89637	0.167	0.015	1	DC4	ALG11
0.0616573	-0.54697	0	0.12	1	Plasma B cells	ALG13
0.127984	-0.117769	0.046	0.114	1	Proliferative T cells	ALG13
0.180252	-0.573584	0	0.167	1	Plasmablasts	ALG13
0.432781	-0.404416	0.05	0.169	1	Plasma B cells	ALG14
0.62117	0.30445	0.25	0.194	1	Plasmablasts	ALG14
0.261491	-0.301338	0	0.111	1	Plasmablasts	ALG3
0.0556111	-0.176725	0.068	0.17	1	Proliferative T cells	ALG5
0.772037	-0.380376	0.25	0.444	1	Plasmablasts	ALG5
0.151287	0.332605	0.111	0	1	Proliferative Myeloid cells	ALG6
0.0446907	-0.499835	0	0.13	1	Plasma B cells	ALG8
0.324005	-1.07689	0.022	0.25	1	Intermediate Monocytes	ALG8
0.0289495	0.984367	0.375	0.028	1	Plasmablasts	ALG9
0.114131	0.706416	0.375	0.083	1	Plasmablasts	ALKBH2
0.479304	-0.495913	0.056	0.2	1	Proliferative Myeloid cells	ALKBH3
0.117204	1.73987	0.125	0.005	1	CD69+ Naive B cells	ALKBH5
0.256912	-0.629589	0.022	0.25	1	Intermediate Monocytes	ALKBH5
0.329043	-0.391728	0	0.2	1	Proliferative Myeloid cells	ALKBH6
0.0595781	0.988016	0.278	0	1	Proliferative Myeloid cells	ALMS1
0.255312	-1.33291	0.022	0.25	1	Intermediate Monocytes	ALMS1
0.376451	0.154026	0.08	0.102	1	Proliferative T cells	ALMS1
0.656712	0.316628	0.1	0.061	1	Proliferative NK cells	ALMS1
0.00553997	2.23886	0.125	0	1	CD69+ Naive B cells	ALMS1-IT1
0.0482743	0.333095	0.125	0	1	Plasmablasts	ALOX12-AS1
0.154804	2.58744	0.167	0.009	1	DC4	ALOX12-AS1
0.696601	-0.218953	0.056	0.2	1	Proliferative Myeloid cells	ALOX12-AS1
5.23305e-12	0.857178	0.242	0.2	1.00234e-07	Effector Memory CD4 T cells	ALOX5AP
1.91245e-10	1.55774	0.416	0.184	3.66311e-06	Activated Effector Memory CD8 T cells	ALOX5AP
1.18584e-09	1.17675	0.376	0.241	2.27136e-05	T reg	ALOX5AP
5.21522e-09	1.39587	0.456	0.273	9.98923e-05	Proliferative T cells	ALOX5AP
2.43912e-08	0.73963	0.135	0.104	0.000467188	Effector Memory CD8 T cells	ALOX5AP
9.98072e-07	1.00111	0.227	0.156	0.0191171	NK-like CD8+ T cells	ALOX5AP
3.85378e-06	1.44529	0.434	0.169	0.0738154	DC2	ALOX5AP
2.48116e-05	1.07886	0.435	0.246	0.475241	Mature CD56dimCD16+ NK cells	ALOX5AP
4.83132e-05	0.566552	0.139	0.119	0.925391	Central Memory CD4 T cells	ALOX5AP
0.000681552	1.50953	0.288	0.103	1	DN T cells	ALOX5AP
0.00109107	0.872403	0.169	0.12	1	Immature CD56dimCD16+ NK cells	ALOX5AP
0.0172638	0.601195	0.147	0.084	1	CD56bright NK cells	ALOX5AP
0.0216928	0.408586	0.152	0.085	1	NKG2C+ Effector Memory CD8 T cells	ALOX5AP
0.0274074	0.639423	0.235	0.18	1	Terminal CD56dimCD16+ NK cells	ALOX5AP
0.0342843	-0.384567	0.296	0.263	1	MAIT cells	ALOX5AP
0.0582529	1.30429	0.667	0.2	1	Proliferative Myeloid cells	ALOX5AP
0.0640977	-0.33217	0.07	0.151	1	Non-switched Memory B cells	ALOX5AP
0.0691154	0.82524	0.15	0.063	1	Plasma B cells	ALOX5AP
0.0903346	-0.463161	0.208	0.241	1	gd T cells	ALOX5AP
0.181317	-0.341634	0.034	0.117	1	Switched Memory B cells	ALOX5AP
0.383626	0.547622	0.21	0.122	1	Central Memory CD8 T cells	ALOX5AP
0.394447	1.88169	0.249	0	1	Intermediate Monocytes	ALOX5AP
0.73032	0.304144	0.162	0.153	1	Naive CD4 T cells	ALOX5AP
0.793838	0.256411	0.125	0.099	1	CD69+ Naive B cells	ALOX5AP
0.88969	-0.305382	0.22	0.182	1	Proliferative NK cells	ALOX5AP
0.937525	0.144126	0.182	0.182	1	ABCs-like Memory B cells	ALOX5AP
0.180163	1.87138	0.167	0.018	1	DC4	ALPK1
0.057008	-1.14913	0.009	0.25	1	Intermediate Monocytes	ALS2
0.0492639	-1.18261	0.009	0.25	1	Intermediate Monocytes	AMBRA1
0.696601	-0.260446	0.056	0.2	1	Proliferative Myeloid cells	AMBRA1
0.0153691	0.183922	0.152	0.216	1	Proliferative T cells	AMD1
0.223205	0.100816	0.102	0.126	1	T reg	AMD1
0.375342	0.764009	0.333	0	1	Proliferative Myeloid cells	AMD1
0.49828	-0.164141	0.159	0.184	1	DC2	AMD1
0.665619	-0.150825	0.05	0.102	1	Plasma B cells	AMD1
0.711203	0.178993	0.111	0.25	1	Intermediate Monocytes	AMD1
0.726267	0.272561	0.125	0.139	1	Plasmablasts	AMD1
0.749544	0.307113	0.125	0.054	1	CD69+ Naive B cells	AMD1
0.940571	-0.531529	0.04	0.121	1	Proliferative NK cells	AMD1
0.0325911	0.32462	0.15	0.018	1	Plasma B cells	AMFR
0.035546	-1.40464	0.004	0.25	1	Intermediate Monocytes	AMOTL1
0.329043	-0.391728	0	0.2	1	Proliferative Myeloid cells	AMOTL1
0.0187785	-1.19368	0.018	0.5	1	Intermediate Monocytes	AMPD2
0.329043	-0.644669	0	0.2	1	Proliferative Myeloid cells	AMPD3
0.00220316	-0.287228	0.038	0.159	1	Proliferative T cells	AMZ2
0.0933668	1.77265	0.125	0.003	1	CD69+ Naive B cells	ANAPC1
0.0935859	0.263574	0.125	0	1	Plasmablasts	ANAPC1
0.0835406	0.551397	0.2	0.03	1	Proliferative NK cells	ANAPC10
0.104919	-0.562044	0.036	0.25	1	Intermediate Monocytes	ANAPC10
0.319651	0.456163	0.125	0.028	1	Plasmablasts	ANAPC10
0.388093	0.110983	0.084	0.102	1	Proliferative T cells	ANAPC10
4.36156e-05	0.242612	0.456	0.614	0.835412	Proliferative T cells	ANAPC11
0.000553946	0.228181	0.106	0.111	1	Effector Memory CD4 T cells	ANAPC11
0.0145953	0.476644	0.173	0.185	1	Classical Monocytes	ANAPC11
0.0181317	0.467455	0.142	0.082	1	NKG2C+ Effector Memory CD8 T cells	ANAPC11
0.0879435	1.73967	0.284	0	1	Intermediate Monocytes	ANAPC11
0.110919	-1.59161	0	0.201	1	DC4	ANAPC11
0.123044	0.264446	0.148	0.139	1	T reg	ANAPC11
0.15129	0.254107	0.3	0.38	1	Plasma B cells	ANAPC11
0.174831	0.399496	0.105	0.112	1	Immature CD56dimCD16+ NK cells	ANAPC11
0.176136	0.108028	0.152	0.119	1	CD56bright NK cells	ANAPC11
0.257273	0.396828	0.168	0.134	1	Non-switched Memory B cells	ANAPC11
0.275081	0.368669	0.114	0.108	1	NK-like CD8+ T cells	ANAPC11
0.37096	0.11759	0.31	0.282	1	pDCs	ANAPC11
0.442828	-0.496843	0.611	0.6	1	Proliferative Myeloid cells	ANAPC11
0.48752	0.418712	0.109	0.092	1	Activated Effector Memory CD8 T cells	ANAPC11
0.502368	0.47827	0.38	0.303	1	Proliferative NK cells	ANAPC11
0.513593	-0.104321	0.059	0.109	1	Terminal CD56dimCD16+ NK cells	ANAPC11
0.595546	0.22118	0.182	0.172	1	DN T cells	ANAPC11
0.62127	-0.584043	0.086	0.122	1	Central Memory CD8 T cells	ANAPC11
0.671851	0.484424	0.75	0.694	1	Plasmablasts	ANAPC11
0.720366	1.00062	0.125	0.053	1	CD69+ Naive B cells	ANAPC11
0.88591	-0.52366	0.058	0.113	1	Mature CD56dimCD16+ NK cells	ANAPC11
0.8906	0.252827	0.123	0.093	1	MAIT cells	ANAPC11
0.000880121	-0.273629	0.068	0.205	1	Proliferative T cells	ANAPC13
0.326639	0.163105	0.102	0.074	1	DC2	ANAPC13
0.357801	0.770411	0.102	0	1	Intermediate Monocytes	ANAPC13
0.725037	-0.143445	0.05	0.109	1	Plasma B cells	ANAPC13
0.829719	-0.206187	0.125	0.167	1	Plasmablasts	ANAPC13
0.938801	-0.245654	0.111	0.2	1	Proliferative Myeloid cells	ANAPC13
0.000331031	-0.377969	0.257	0.477	1	Proliferative T cells	ANAPC15
0.0734605	-0.760241	0.071	0.5	1	Intermediate Monocytes	ANAPC15
0.170203	0.806941	0.18	0.061	1	Proliferative NK cells	ANAPC15
0.283	0.134168	0.15	0.169	1	Plasma B cells	ANAPC15
0.314731	0.540364	0.125	0.023	1	CD69+ Naive B cells	ANAPC15
0.335892	-0.355911	0.091	0.144	1	DN T cells	ANAPC15
0.53359	-0.366579	0.389	0.4	1	Proliferative Myeloid cells	ANAPC15
1.30214e-05	0.185327	0.196	0.225	0.249412	Effector Memory CD4 T cells	ANAPC16
3.81435e-05	-0.226806	0.224	0.387	0.7306	Non-switched Memory B cells	ANAPC16
0.00271172	-0.104646	0.12	0.19	1	Effector Memory CD8 T cells	ANAPC16
0.00336075	0.234288	0.392	0.455	1	Proliferative T cells	ANAPC16
0.0164462	0.273337	0.262	0.271	1	T reg	ANAPC16
0.0434973	-0.164931	0.238	0.324	1	DC2	ANAPC16
0.144948	-0.538309	0.059	0.191	1	Terminal CD56dimCD16+ NK cells	ANAPC16
0.161031	-0.413547	0.205	0.27	1	Central Memory CD8 T cells	ANAPC16
0.161864	-0.451413	0.16	0.5	1	Intermediate Monocytes	ANAPC16
0.190459	-0.523886	0.273	0.391	1	DN T cells	ANAPC16
0.19938	-0.294859	0.159	0.193	1	Mature CD56dimCD16+ NK cells	ANAPC16
0.273306	-1.47384	0	0.171	1	DC4	ANAPC16
0.294596	0.665815	0.75	0.528	1	Plasmablasts	ANAPC16
0.302329	0.649502	0.45	0.433	1	Plasma B cells	ANAPC16
0.419593	-0.187798	0.192	0.252	1	Activated Effector Memory CD8 T cells	ANAPC16
0.504493	0.485406	0.155	0.156	1	Classical Monocytes	ANAPC16
0.511778	0.174934	0.192	0.146	1	Naive CD4 T cells	ANAPC16
0.552403	-0.204035	0.177	0.208	1	NKG2C+ Effector Memory CD8 T cells	ANAPC16
0.566916	0.562298	0.176	0.153	1	Naive CD4 T cells	ANAPC16
0.594946	-0.103479	0.155	0.231	1	NK-like CD8+ T cells	ANAPC16
0.601054	0.499687	0.137	0.136	1	Immature CD56dimCD16+ NK cells	ANAPC16
0.665786	0.287405	0.364	0.283	1	ABCs-like Memory B cells	ANAPC16
0.670704	-0.34526	0.138	0.221	1	Switched Memory B cells	ANAPC16
0.7016	-0.395809	0.38	0.394	1	Proliferative NK cells	ANAPC16
0.830369	0.104446	0.444	0.4	1	Proliferative Myeloid cells	ANAPC16
0.990378	-0.206127	0.25	0.244	1	CD69+ Naive B cells	ANAPC16
0.0673846	-0.689887	0.018	0.25	1	Intermediate Monocytes	ANAPC4
0.794453	0.133957	0.125	0.056	1	Plasmablasts	ANAPC4
6.30552e-05	-0.2728	0.059	0.109	1	Central Memory CD4 T cells	ANAPC5
8.55714e-05	-0.563979	0.084	0.253	1	Non-switched Memory B cells	ANAPC5
0.0130491	-0.167362	0.126	0.187	1	Effector Memory CD4 T cells	ANAPC5
0.0150743	1.19617	0.455	0.109	1	ABCs-like Memory B cells	ANAPC5
0.068415	-0.192227	0.178	0.194	1	CD56bright NK cells	ANAPC5
0.102822	0.160651	0.122	0.153	1	Naive CD4 T cells	ANAPC5
0.118254	-0.38994	0.104	0.177	1	NK-like CD8+ T cells	ANAPC5
0.136022	-0.164171	0.102	0.154	1	Effector Memory CD8 T cells	ANAPC5
0.206153	-0.212365	0.171	0.221	1	DC2	ANAPC5
0.330654	-0.292105	0.32	0.333	1	Proliferative NK cells	ANAPC5
0.355367	0.369438	0.124	0.08	1	Naive CD8 T cells	ANAPC5
0.42645	-0.377069	0.125	0.105	1	CD69+ Naive B cells	ANAPC5
0.458147	0.169768	0.115	0.081	1	Naive CD4 T cells	ANAPC5
0.479673	-0.312351	0.242	0.31	1	DN T cells	ANAPC5
0.523703	-0.187703	0.3	0.451	1	Plasma B cells	ANAPC5
0.545249	-0.134664	0.126	0.139	1	Central Memory CD8 T cells	ANAPC5
0.563747	0.336622	0.556	0.4	1	Proliferative Myeloid cells	ANAPC5
0.649613	-0.397213	0.048	0.104	1	Immature CD56dimCD16+ NK cells	ANAPC5
0.685109	-1.2265	0	0.146	1	DC4	ANAPC5
0.787071	0.310626	0.103	0.105	1	Switched Memory B cells	ANAPC5
0.820465	0.223425	0.121	0.093	1	gd T cells	ANAPC5
0.868742	0.376887	0.75	0.611	1	Plasmablasts	ANAPC5
0.918255	-0.166529	0.154	0.178	1	Activated Effector Memory CD8 T cells	ANAPC5
0.973793	-0.247587	0.179	0.244	1	pDCs	ANAPC5
0.982251	0.131695	0.176	0.213	1	Terminal CD56dimCD16+ NK cells	ANAPC5
0.0378423	-0.223963	0.03	0.114	1	Proliferative T cells	ANAPC7
0.892594	-0.136556	0.125	0.083	1	Plasmablasts	ANAPC7
0.0761104	-0.752736	0.013	0.25	1	Intermediate Monocytes	ANGEL2
0.615487	0.148388	0.125	0.056	1	Plasmablasts	ANGEL2
0.329043	-0.499513	0	0.2	1	Proliferative Myeloid cells	ANK1
0.265691	0.205796	0.125	0.028	1	Plasmablasts	ANKFY1
0.183475	0.329641	0.111	0	1	Proliferative Myeloid cells	ANKH
0.0799364	0.158335	0.077	0.113	1	Non-switched Memory B cells	ANKHD1
0.0810083	0.607034	0.101	0.061	1	Mature CD56dimCD16+ NK cells	ANKHD1
0.107178	0.435259	0.136	0.115	1	DN T cells	ANKHD1
0.143642	-0.432626	0.118	0.221	1	DC2	ANKHD1
0.241022	-0.613258	0.069	0.167	1	pDCs	ANKHD1
0.310778	-0.283213	0.11	0.193	1	Proliferative T cells	ANKHD1
0.311873	0.995458	0.133	0	1	Intermediate Monocytes	ANKHD1
0.334051	-0.368943	0.111	0.2	1	Proliferative Myeloid cells	ANKHD1
0.46719	-0.861637	0	0.11	1	DC4	ANKHD1
0.858843	0.255664	0.12	0.121	1	Proliferative NK cells	ANKHD1
0.696601	-0.121601	0.056	0.2	1	Proliferative Myeloid cells	ANKIB1
0.197434	0.62322	0.125	0.028	1	Plasmablasts	ANKLE2
0.563505	0.251353	0.111	0	1	Proliferative Myeloid cells	ANKLE2
0.021528	2.20362	0.125	0.002	1	CD69+ Naive B cells	ANKMY1
0.151287	0.468673	0.111	0	1	Proliferative Myeloid cells	ANKMY2
0.156259	2.34952	0.167	0.015	1	DC4	ANKMY2
0.238593	0.933202	0.125	0.011	1	CD69+ Naive B cells	ANKMY2
0.265691	0.205804	0.125	0.028	1	Plasmablasts	ANKRA2
0.261491	-0.290545	0	0.111	1	Plasmablasts	ANKRD10
0.329043	-0.391728	0	0.2	1	Proliferative Myeloid cells	ANKRD10
0.000844521	0.506954	0.14	0.088	1	T reg	ANKRD11
0.0154905	0.60317	0.211	0.159	1	Proliferative T cells	ANKRD11
0.157921	-0.197476	0.118	0.147	1	DC2	ANKRD11
0.19937	0.460927	0.138	0.09	1	pDCs	ANKRD11
0.201611	0.283671	0.18	0.091	1	Proliferative NK cells	ANKRD11
0.21537	0.703321	0.167	0.098	1	DN T cells	ANKRD11
0.288977	0.309738	0.107	0.08	1	Activated Effector Memory CD8 T cells	ANKRD11
0.378658	0.312089	0.15	0.113	1	Plasma B cells	ANKRD11
0.465616	-0.394411	0.125	0.25	1	Plasmablasts	ANKRD11
0.468992	-0.857831	0	0.104	1	DC4	ANKRD11
0.474157	0.202038	0.444	0.2	1	Proliferative Myeloid cells	ANKRD11
4.99877e-05	0.217362	0.164	0.193	0.957464	Central Memory CD4 T cells	ANKRD12
0.00162879	0.635505	0.354	0.261	1	Proliferative T cells	ANKRD12
0.00317631	0.263172	0.206	0.211	1	Effector Memory CD8 T cells	ANKRD12
0.00376705	-0.705484	0.164	0.23	1	Naive CD8 T cells	ANKRD12
0.00676302	0.478114	0.266	0.19	1	Activated Effector Memory CD8 T cells	ANKRD12
0.112973	-0.610763	0.611	1	1	Proliferative Myeloid cells	ANKRD12
0.171161	-0.218847	0.157	0.159	1	Naive CD4 T cells	ANKRD12
0.17897	0.282304	0.308	0.323	1	Non-switched Memory B cells	ANKRD12
0.183089	0.209024	0.183	0.15	1	CD56bright NK cells	ANKRD12
0.190999	0.36455	0.26	0.152	1	Proliferative NK cells	ANKRD12
0.231802	0.208934	0.207	0.167	1	NKG2C+ Effector Memory CD8 T cells	ANKRD12
0.250442	-0.108388	0.166	0.179	1	gd T cells	ANKRD12
0.312332	0.150695	0.18	0.226	1	NK-like CD8+ T cells	ANKRD12
0.323662	0.147885	0.188	0.162	1	Mature CD56dimCD16+ NK cells	ANKRD12
0.324851	0.499238	0.441	0.372	1	pDCs	ANKRD12
0.3383	0.131992	0.25	0.333	1	Plasmablasts	ANKRD12
0.340442	0.417276	0.45	0.338	1	Plasma B cells	ANKRD12
0.362068	0.390618	0.318	0.236	1	DN T cells	ANKRD12
0.368666	0.366255	0.241	0.208	1	Switched Memory B cells	ANKRD12
0.465676	0.330741	0.243	0.243	1	Naive CD4 T cells	ANKRD12
0.504424	-0.128468	0.191	0.26	1	Terminal CD56dimCD16+ NK cells	ANKRD12
0.533233	-0.326675	0.179	0.195	1	MAIT cells	ANKRD12
0.743532	-0.696624	0.222	0.5	1	Intermediate Monocytes	ANKRD12
0.838717	-0.153568	0.073	0.123	1	Immature CD56dimCD16+ NK cells	ANKRD12
0.858242	-0.170349	0.167	0.192	1	DC4	ANKRD12
0.865833	-0.751117	0.125	0.173	1	CD69+ Naive B cells	ANKRD12
0.978475	0.136609	0.182	0.207	1	ABCs-like Memory B cells	ANKRD12
0.413915	0.199529	0.125	0.028	1	Plasmablasts	ANKRD13A
0.902981	0.189259	0.222	0.2	1	Proliferative Myeloid cells	ANKRD13A
0.0317137	0.791635	0.15	0.077	1	Plasma B cells	ANKRD17
0.352726	-0.327655	0.1	0.091	1	Proliferative NK cells	ANKRD17
0.479304	-0.489092	0.056	0.2	1	Proliferative Myeloid cells	ANKRD17
0.577409	0.192633	0.25	0.139	1	Plasmablasts	ANKRD17
0.340374	1.20007	0.111	0	1	Intermediate Monocytes	ANKRD22
0.0868089	-0.721356	0.013	0.25	1	Intermediate Monocytes	ANKRD27
0.0288356	0.572479	0.1	0.134	1	Plasma B cells	ANKRD28
0.196223	0.208545	0.25	0.083	1	Plasmablasts	ANKRD28
0.112112	0.459685	0.2	0.074	1	Plasma B cells	ANKRD36
0.148234	-0.366042	0	0.139	1	Plasmablasts	ANKRD36
0.219698	0.24663	0.114	0.102	1	Proliferative T cells	ANKRD36
0.688978	-0.27317	0.14	0.121	1	Proliferative NK cells	ANKRD36
0.0781141	-0.881078	0	0.2	1	Proliferative Myeloid cells	ANKRD36B
0.426535	-0.346131	0.16	0.121	1	Proliferative NK cells	ANKRD36B
0.924071	-0.229999	0.05	0.102	1	Plasma B cells	ANKRD36B
0.0749711	0.476787	0.143	0.114	1	Proliferative T cells	ANKRD36C
0.269615	0.66206	0.125	0.017	1	CD69+ Naive B cells	ANKRD36C
0.669469	0.579545	0.16	0.091	1	Proliferative NK cells	ANKRD36C
0.795911	0.341303	0.111	0	1	Proliferative Myeloid cells	ANKRD36C
0.360087	0.417559	0.15	0.085	1	Plasma B cells	ANKRD37
0.530683	0.328603	0.125	0.056	1	Plasmablasts	ANKRD37
0.261491	-0.413774	0	0.111	1	Plasmablasts	ANKRD39
0.329043	-0.644669	0	0.2	1	Proliferative Myeloid cells	ANKRD40
0.00321292	0.399545	0.167	0.169	1	T reg	ANKRD44
0.0034017	-0.147923	0.066	0.109	1	Effector Memory CD8 T cells	ANKRD44
0.0514292	-0.144312	0.143	0.239	1	Proliferative T cells	ANKRD44
0.0602328	-0.204672	0.027	0.1	1	Classical Monocytes	ANKRD44
0.0608443	0.412315	0.147	0.145	1	Non-switched Memory B cells	ANKRD44
0.0948092	-0.276896	0.072	0.103	1	Mature CD56dimCD16+ NK cells	ANKRD44
0.121343	0.615213	0.25	0.028	1	Plasmablasts	ANKRD44
0.240394	0.699256	0.138	0.068	1	Switched Memory B cells	ANKRD44
0.241692	-0.233633	0.118	0.155	1	Terminal CD56dimCD16+ NK cells	ANKRD44
0.250891	-1.29733	0.098	0.5	1	Intermediate Monocytes	ANKRD44
0.263441	0.144186	0.117	0.09	1	pDCs	ANKRD44
0.431337	-1.36208	0	0.168	1	DC4	ANKRD44
0.741207	0.190439	0.167	0.155	1	DN T cells	ANKRD44
0.774004	-0.125557	0.076	0.124	1	NK-like CD8+ T cells	ANKRD44
0.80415	0.19569	0.182	0.112	1	ABCs-like Memory B cells	ANKRD44
0.8918	-0.185415	0.1	0.127	1	Plasma B cells	ANKRD44
0.942642	-0.133931	0.098	0.11	1	Activated Effector Memory CD8 T cells	ANKRD44
0.274759	-0.464861	0.027	0.25	1	Intermediate Monocytes	ANKRD49
0.289084	-0.536723	0.04	0.121	1	Proliferative NK cells	ANKRD49
0.297792	0.435148	0.106	0.046	1	DN T cells	ANKRD49
0.795911	0.388709	0.111	0	1	Proliferative Myeloid cells	ANKRD49
0.413915	0.219467	0.125	0.028	1	Plasmablasts	ANKZF1
0.563505	0.361872	0.111	0	1	Proliferative Myeloid cells	ANKZF1
0.00215566	0.254494	0.152	0.227	1	Proliferative T cells	ANLN
0.706689	0.995677	0.444	0.2	1	Proliferative Myeloid cells	ANLN
0.822679	0.39977	0.28	0.182	1	Proliferative NK cells	ANLN
0.562446	-0.855124	0.049	0.25	1	Intermediate Monocytes	ANO10
3.29458e-10	0.317689	0.169	0.189	6.31045e-06	Effector Memory CD4 T cells	ANP32A
3.93672e-05	0.187076	0.1	0.125	0.75404	Central Memory CD4 T cells	ANP32A
0.0158414	-0.481541	0.54	0.455	1	Proliferative NK cells	ANP32A
0.0359639	0.256752	0.183	0.102	1	MAIT cells	ANP32A
0.044051	-0.761555	0.132	0.185	1	gd T cells	ANP32A
0.0641981	0.429636	0.625	0.75	1	Plasmablasts	ANP32A
0.0727299	0.625154	0.225	0.178	1	Activated Effector Memory CD8 T cells	ANP32A
0.086322	-0.309893	0.176	0.249	1	CD56bright NK cells	ANP32A
0.157918	-0.179545	0.438	0.471	1	DC2	ANP32A
0.201669	0.708285	0.162	0.09	1	Naive CD4 T cells	ANP32A
0.219052	0.598068	0.167	0.308	1	DC4	ANP32A
0.261069	0.225849	0.182	0.151	1	NKG2C+ Effector Memory CD8 T cells	ANP32A
0.312402	0.26056	0.149	0.159	1	Effector Memory CD8 T cells	ANP32A
0.394886	0.254347	0.333	0.305	1	DN T cells	ANP32A
0.396022	-0.394089	0.128	0.168	1	Naive CD8 T cells	ANP32A
0.429956	0.163448	0.159	0.186	1	Mature CD56dimCD16+ NK cells	ANP32A
0.44531	-0.16915	0.241	0.333	1	pDCs	ANP32A
0.500515	0.450279	0.364	0.207	1	ABCs-like Memory B cells	ANP32A
0.54513	0.119594	0.25	0.177	1	CD69+ Naive B cells	ANP32A
0.623409	0.468302	0.113	0.115	1	Immature CD56dimCD16+ NK cells	ANP32A
0.706025	-0.138757	0.311	0.5	1	Intermediate Monocytes	ANP32A
0.707642	-0.122882	0.172	0.184	1	Switched Memory B cells	ANP32A
0.760209	0.41997	0.235	0.202	1	Terminal CD56dimCD16+ NK cells	ANP32A
0.986764	-0.141837	0.611	0.8	1	Proliferative Myeloid cells	ANP32A
0.000101895	0.124246	0.342	0.477	1	Proliferative T cells	ANP32B
0.0567094	-0.306593	0.059	0.115	1	T reg	ANP32B
0.109721	0.41654	0.36	0.152	1	Proliferative NK cells	ANP32B
0.291466	0.384929	0.125	0.031	1	CD69+ Naive B cells	ANP32B
0.315384	-0.439571	0.076	0.138	1	DN T cells	ANP32B
0.490594	0.317229	0.444	0.4	1	Proliferative Myeloid cells	ANP32B
0.507574	0.116583	0.375	0.194	1	Plasmablasts	ANP32B
2.03421e-07	0.314966	0.171	0.186	0.00389632	Effector Memory CD4 T cells	ANP32E
5.86019e-05	0.253888	0.283	0.324	1	T reg	ANP32E
0.000148421	0.211107	0.097	0.112	1	Central Memory CD4 T cells	ANP32E
0.00769414	0.779536	0.185	0.087	1	Central Memory CD8 T cells	ANP32E
0.00902036	-0.744396	0.024	0.103	1	Immature CD56dimCD16+ NK cells	ANP32E
0.0214963	0.141247	0.134	0.157	1	Effector Memory CD8 T cells	ANP32E
0.0528574	0.22882	0.163	0.128	1	CD56bright NK cells	ANP32E
0.0627429	-0.240022	0.132	0.16	1	gd T cells	ANP32E
0.0630607	-0.996927	0.1	0.363	1	Plasma B cells	ANP32E
0.0987884	-0.103867	0.73	0.841	1	Proliferative T cells	ANP32E
0.102425	-0.808697	0.098	0.5	1	Intermediate Monocytes	ANP32E
0.19834	-0.191065	0.833	0.8	1	Proliferative Myeloid cells	ANP32E
0.288749	-0.105738	0.138	0.123	1	Switched Memory B cells	ANP32E
0.288926	0.303751	0.182	0.191	1	ABCs-like Memory B cells	ANP32E
0.291609	0.289623	0.235	0.198	1	Terminal CD56dimCD16+ NK cells	ANP32E
0.347823	0.604368	0.875	0.778	1	Plasmablasts	ANP32E
0.352058	0.325733	0.125	0.113	1	CD69+ Naive B cells	ANP32E
0.373008	0.321104	0.252	0.262	1	Non-switched Memory B cells	ANP32E
0.44088	0.141677	0.175	0.16	1	Activated Effector Memory CD8 T cells	ANP32E
0.475587	0.133477	0.144	0.12	1	NKG2C+ Effector Memory CD8 T cells	ANP32E
0.818007	0.382275	0.13	0.133	1	Mature CD56dimCD16+ NK cells	ANP32E
0.891026	-0.215976	0.103	0.115	1	Naive CD8 T cells	ANP32E
0.295874	1.0282	0.107	0	1	Intermediate Monocytes	ANPEP
0.795911	0.409192	0.111	0	1	Proliferative Myeloid cells	ANPEP
0.176325	0.312844	0.125	0	1	Plasmablasts	ANTKMT
3.94213e-15	-1.39503	0.089	0.183	7.55075e-11	Naive CD4 T cells	ANXA1
2.69009e-08	0.375928	0.328	0.354	0.000515261	Central Memory CD4 T cells	ANXA1
7.69952e-08	0.796694	0.512	0.362	0.00147477	Activated Effector Memory CD8 T cells	ANXA1
8.34522e-07	0.843383	0.364	0.199	0.0159844	NKG2C+ Effector Memory CD8 T cells	ANXA1
2.29731e-06	0.552729	0.513	0.381	0.0440027	CD56bright NK cells	ANXA1
1.96469e-05	-1.04177	0.069	0.204	0.376316	Naive CD8 T cells	ANXA1
0.000576974	0.90431	0.53	0.483	1	DN T cells	ANXA1
0.000610503	0.649597	0.478	0.287	1	Central Memory CD8 T cells	ANXA1
0.00927302	0.115002	0.382	0.448	1	T reg	ANXA1
0.0121486	0.398881	0.637	0.727	1	Proliferative T cells	ANXA1
0.0245342	-2.92011	0	0.47	1	DC4	ANXA1
0.0307369	-0.469315	0.462	0.466	1	MAIT cells	ANXA1
0.0328178	0.596186	0.449	0.346	1	Mature CD56dimCD16+ NK cells	ANXA1
0.0488344	0.585271	0.15	0.049	1	Plasma B cells	ANXA1
0.0489115	-0.300424	0.802	0.904	1	DC2	ANXA1
0.0556809	0.427044	0.445	0.468	1	NK-like CD8+ T cells	ANXA1
0.078741	-0.582525	0.445	0.463	1	gd T cells	ANXA1
0.189205	1.61472	0.833	0.4	1	Proliferative Myeloid cells	ANXA1
0.373025	0.679813	0.82	0.636	1	Proliferative NK cells	ANXA1
0.44878	0.106189	0.518	0.628	1	Classical Monocytes	ANXA1
0.460377	0.779029	0.68	0.75	1	Intermediate Monocytes	ANXA1
0.649079	-0.119431	0.284	0.351	1	Naive CD4 T cells	ANXA1
0.782251	0.128148	0.441	0.502	1	Terminal CD56dimCD16+ NK cells	ANXA1
0.892594	0.58301	0.125	0.083	1	Plasmablasts	ANXA1
0.905159	-0.120081	0.274	0.403	1	Immature CD56dimCD16+ NK cells	ANXA1
0.400421	0.613077	0.222	0	1	Proliferative Myeloid cells	ANXA11
0.825387	-0.165698	0.072	0.102	1	Proliferative T cells	ANXA11
6.07081e-15	0.608772	0.303	0.234	1.1628e-10	Effector Memory CD4 T cells	ANXA2
9.77014e-15	1.153	0.227	0.066	1.87137e-10	CD56bright NK cells	ANXA2
3.93419e-10	0.675516	0.144	0.09	7.53555e-06	Central Memory CD4 T cells	ANXA2
4.31468e-09	1.2598	0.258	0.085	8.26433e-05	NKG2C+ Effector Memory CD8 T cells	ANXA2
7.78484e-06	0.443615	0.841	0.824	0.149111	DC2	ANXA2
0.00167381	-1.07366	0.128	0.246	1	MAIT cells	ANXA2
0.0045679	0.734263	0.261	0.143	1	Mature CD56dimCD16+ NK cells	ANXA2
0.00564481	1.75444	0.773	0.75	1	Intermediate Monocytes	ANXA2
0.00836942	0.311408	0.436	0.447	1	Classical Monocytes	ANXA2
0.0103241	0.325502	0.407	0.367	1	T reg	ANXA2
0.0106137	0.215343	0.16	0.158	1	Effector Memory CD8 T cells	ANXA2
0.0283139	1.54373	0.455	0.125	1	ABCs-like Memory B cells	ANXA2
0.0442579	0.345719	0.35	0.319	1	Activated Effector Memory CD8 T cells	ANXA2
0.0515526	0.137385	0.448	0.515	1	Non-switched Memory B cells	ANXA2
0.0516485	0.929154	0.216	0.099	1	Naive CD4 T cells	ANXA2
0.0803519	0.500943	0.196	0.168	1	NK-like CD8+ T cells	ANXA2
0.119568	-0.343033	0.625	0.889	1	Plasmablasts	ANXA2
0.126329	-0.301472	0.101	0.13	1	gd T cells	ANXA2
0.211209	0.64678	0.241	0.143	1	Switched Memory B cells	ANXA2
0.392263	0.284022	0.206	0.207	1	Terminal CD56dimCD16+ NK cells	ANXA2
0.56421	0.563204	0.266	0.157	1	Central Memory CD8 T cells	ANXA2
0.645271	-0.30792	0.379	0.42	1	DN T cells	ANXA2
0.70422	-0.282368	0.4	0.553	1	Plasma B cells	ANXA2
0.726	-0.473517	0.159	0.218	1	pDCs	ANXA2
0.786829	0.323471	0.944	1	1	Proliferative Myeloid cells	ANXA2
0.796118	0.553299	0.46	0.303	1	Proliferative NK cells	ANXA2
0.942762	0.106756	0.333	0.561	1	DC4	ANXA2
0.0407412	0.152374	0.114	0.182	1	Proliferative T cells	ANXA2R
0.300748	0.899883	0.278	0	1	Proliferative Myeloid cells	ANXA2R
0.301285	-0.124909	0.14	0.121	1	Proliferative NK cells	ANXA2R
0.478347	-0.556493	0.136	0.207	1	DN T cells	ANXA2R
0.0301952	-0.322039	0.063	0.148	1	Proliferative T cells	ANXA4
0.0333197	-1.22171	0	0.1	1	Switched Memory B cells	ANXA4
0.104631	0.284174	0.2	0.147	1	DC2	ANXA4
0.269059	1.39532	0.182	0	1	Intermediate Monocytes	ANXA4
0.289675	0.412478	0.1	0.021	1	Plasma B cells	ANXA4
0.29022	1.4301	0.333	0	1	Proliferative Myeloid cells	ANXA4
0.491296	-0.981368	0	0.101	1	DC4	ANXA4
0.794453	0.352069	0.125	0.056	1	Plasmablasts	ANXA4
9.26878e-07	0.637255	0.223	0.177	0.0177534	Effector Memory CD4 T cells	ANXA5
1.24258e-06	0.699163	0.713	0.727	0.0238004	Proliferative T cells	ANXA5
0.00013101	0.713752	0.165	0.073	1	CD56bright NK cells	ANXA5
0.000322504	0.747317	0.17	0.103	1	NK-like CD8+ T cells	ANXA5
0.000698034	0.426916	0.149	0.132	1	Effector Memory CD8 T cells	ANXA5
0.00132157	0.684749	0.352	0.233	1	Activated Effector Memory CD8 T cells	ANXA5
0.00491641	0.594918	0.166	0.079	1	NKG2C+ Effector Memory CD8 T cells	ANXA5
0.0181337	0.338248	0.274	0.29	1	T reg	ANXA5
0.0363117	0.240726	0.098	0.103	1	Central Memory CD4 T cells	ANXA5
0.0557238	0.575709	1	0.667	1	Plasmablasts	ANXA5
0.0725629	-0.444861	0.098	0.123	1	gd T cells	ANXA5
0.124081	0.780161	0.944	0.6	1	Proliferative Myeloid cells	ANXA5
0.124709	0.321436	0.45	0.546	1	Plasma B cells	ANXA5
0.156986	0.13876	0.333	0.628	1	DC4	ANXA5
0.163073	-0.695771	0.2	0.333	1	pDCs	ANXA5
0.184728	0.208216	0.436	0.512	1	Classical Monocytes	ANXA5
0.230925	0.238775	0.303	0.299	1	DN T cells	ANXA5
0.241018	-0.171	0.111	0.093	1	MAIT cells	ANXA5
0.315463	0.223066	0.151	0.096	1	Central Memory CD8 T cells	ANXA5
0.384041	0.22904	0.217	0.238	1	Non-switched Memory B cells	ANXA5
0.416815	0.465896	0.122	0.072	1	Naive CD4 T cells	ANXA5
0.439628	0.334134	0.4	0.333	1	Proliferative NK cells	ANXA5
0.495166	0.287834	0.138	0.095	1	Switched Memory B cells	ANXA5
0.509011	0.164369	0.125	0.049	1	CD69+ Naive B cells	ANXA5
0.851408	0.285027	0.693	0.75	1	Intermediate Monocytes	ANXA5
0.947547	0.543034	0.103	0.091	1	Terminal CD56dimCD16+ NK cells	ANXA5
2.65224e-06	0.268082	0.371	0.523	0.0508009	Proliferative T cells	ANXA6
8.6508e-06	0.712476	0.2	0.306	0.165697	Plasma B cells	ANXA6
1.26531e-05	0.140999	0.097	0.119	0.242358	Central Memory CD4 T cells	ANXA6
0.00200859	-1.13792	0.116	0.23	1	Mature CD56dimCD16+ NK cells	ANXA6
0.0127504	0.680543	0.133	0.042	1	MAIT cells	ANXA6
0.0218742	0.23489	0.189	0.233	1	Non-switched Memory B cells	ANXA6
0.0300792	-0.26381	0.192	0.202	1	Activated Effector Memory CD8 T cells	ANXA6
0.0309552	-0.39843	0.12	0.191	1	DC2	ANXA6
0.0737472	-0.953052	0.065	0.199	1	Immature CD56dimCD16+ NK cells	ANXA6
0.195229	-0.848518	0.28	0.364	1	Proliferative NK cells	ANXA6
0.217211	-0.467124	0.206	0.321	1	Terminal CD56dimCD16+ NK cells	ANXA6
0.407424	0.559295	0.138	0.123	1	Switched Memory B cells	ANXA6
0.442626	-0.265047	0.136	0.23	1	NK-like CD8+ T cells	ANXA6
0.456104	0.415011	0.227	0.184	1	DN T cells	ANXA6
0.47423	0.513206	0.108	0.072	1	Naive CD4 T cells	ANXA6
0.514287	1.07352	0.25	0.108	1	CD69+ Naive B cells	ANXA6
0.795347	0.173937	0.625	0.528	1	Plasmablasts	ANXA6
0.809268	0.278017	0.149	0.093	1	gd T cells	ANXA6
0.868868	0.232244	0.182	0.137	1	ABCs-like Memory B cells	ANXA6
8.85023e-06	-0.30098	0.219	0.455	0.169517	Proliferative T cells	ANXA7
0.000103834	0.277604	0.127	0.139	1	Effector Memory CD4 T cells	ANXA7
0.000265731	0.4306	0.111	0.098	1	Central Memory CD4 T cells	ANXA7
0.0623021	0.315396	0.1	0.098	1	Effector Memory CD8 T cells	ANXA7
0.0938297	-0.337473	0.069	0.115	1	Naive CD8 T cells	ANXA7
0.190024	0.452537	0.139	0.117	1	NK-like CD8+ T cells	ANXA7
0.200015	-0.31798	0.1	0.254	1	Plasma B cells	ANXA7
0.205289	-0.532034	0.16	0.152	1	Proliferative NK cells	ANXA7
0.232837	0.710024	0.182	0.161	1	DN T cells	ANXA7
0.333807	0.524317	0.224	0.221	1	Non-switched Memory B cells	ANXA7
0.37925	0.163384	0.131	0.11	1	Activated Effector Memory CD8 T cells	ANXA7
0.448677	-0.61251	0.444	0.6	1	Proliferative Myeloid cells	ANXA7
0.498244	-0.298586	0.126	0.165	1	Central Memory CD8 T cells	ANXA7
0.547225	0.13316	0.25	0.361	1	Plasmablasts	ANXA7
0.592037	0.279477	0.135	0.099	1	Naive CD4 T cells	ANXA7
0.672547	-1.08548	0	0.128	1	DC4	ANXA7
0.755023	0.332149	0.118	0.114	1	Terminal CD56dimCD16+ NK cells	ANXA7
0.843963	0.518529	0.164	0.25	1	Intermediate Monocytes	ANXA7
0.858958	0.122362	0.11	0.128	1	pDCs	ANXA7
0.880821	0.144387	0.104	0.076	1	MAIT cells	ANXA7
4.78336e-08	-1.05234	0.09	0.338	0.000916204	DC2	AOAH
0.00949949	-0.718039	0.235	0.368	1	Terminal CD56dimCD16+ NK cells	AOAH
0.0180765	-0.827462	0.073	0.219	1	Classical Monocytes	AOAH
0.0428083	-0.545063	0.091	0.172	1	Activated Effector Memory CD8 T cells	AOAH
0.130942	-0.327749	0.144	0.187	1	CD56bright NK cells	AOAH
0.173728	-1.34249	0.102	0.5	1	Intermediate Monocytes	AOAH
0.194123	0.448169	0.167	0.216	1	DC4	AOAH
0.262137	-0.722288	0.056	0.4	1	Proliferative Myeloid cells	AOAH
0.282502	0.102568	0.158	0.205	1	NK-like CD8+ T cells	AOAH
0.324004	-0.78172	0.14	0.303	1	Proliferative NK cells	AOAH
0.35435	-0.815129	0.174	0.313	1	Mature CD56dimCD16+ NK cells	AOAH
0.518046	0.149092	0.122	0.068	1	MAIT cells	AOAH
0.598001	0.507958	0.135	0.074	1	gd T cells	AOAH
0.944208	-0.699124	0.073	0.202	1	Immature CD56dimCD16+ NK cells	AOAH
0.795911	0.297221	0.111	0	1	Proliferative Myeloid cells	AP001610.2
0.0935859	0.263574	0.125	0	1	Plasmablasts	AP002360.1
0.261491	-0.351081	0	0.111	1	Plasmablasts	AP002852.1
0.0268554	1.17008	0.125	0.003	1	CD69+ Naive B cells	AP005019.1
0.101174	-0.491569	0	0.167	1	Plasmablasts	AP1B1
0.043706	0.692959	0.106	0.034	1	DN T cells	AP1G1
0.187233	-0.98874	0.04	0.152	1	Proliferative NK cells	AP1G1
0.363539	0.58302	0.1	0.07	1	Plasma B cells	AP1G1
0.436585	-0.227438	0.075	0.132	1	DC2	AP1G1
0.743187	-0.856211	0.076	0.25	1	Intermediate Monocytes	AP1G1
0.0538779	0.21731	0.135	0.17	1	Proliferative T cells	AP1G2
0.0753265	-0.516243	0.045	0.138	1	DN T cells	AP1G2
0.0861546	1.34679	0.273	0.058	1	ABCs-like Memory B cells	AP1G2
0.342664	0.338502	0.2	0.091	1	Proliferative NK cells	AP1G2
0.38021	0.756171	0.167	0	1	Proliferative Myeloid cells	AP1G2
0.388807	-0.361854	0	0.111	1	Plasmablasts	AP1G2
0.00817757	-0.242964	0.017	0.102	1	Proliferative T cells	AP1M1
0.0557161	0.859766	0.5	0.083	1	Plasmablasts	AP1S1
0.382674	0.372163	0.278	0.2	1	Proliferative Myeloid cells	AP1S1
0.0923985	-0.244908	0.1	0.181	1	Classical Monocytes	AP1S2
0.126234	1.35945	0.125	0.006	1	CD69+ Naive B cells	AP1S2
0.252288	-0.422899	0.062	0.141	1	pDCs	AP1S2
0.288731	-1.03255	0	0.131	1	DC4	AP1S2
0.678914	0.416493	0.2	0.25	1	Intermediate Monocytes	AP1S2
0.826912	-0.795839	0.111	0.2	1	Proliferative Myeloid cells	AP1S2
0.563505	0.394925	0.111	0	1	Proliferative Myeloid cells	AP1S3
0.329043	-0.499513	0	0.2	1	Proliferative Myeloid cells	AP2A2
0.0122191	0.171527	0.186	0.216	1	Proliferative T cells	AP2B1
0.0122818	0.504827	0.128	0.094	1	T reg	AP2B1
0.283515	0.863922	0.182	0.058	1	ABCs-like Memory B cells	AP2B1
0.350997	0.465569	0.25	0.111	1	Plasmablasts	AP2B1
0.372305	0.27365	0.136	0.121	1	DN T cells	AP2B1
0.609375	-0.111071	0.098	0.25	1	Intermediate Monocytes	AP2B1
0.63824	0.119566	0.102	0.096	1	DC2	AP2B1
0.643475	-0.359436	0.222	0.6	1	Proliferative Myeloid cells	AP2B1
0.671312	-0.527956	0.055	0.103	1	pDCs	AP2B1
0.716103	-0.21563	0.088	0.126	1	Terminal CD56dimCD16+ NK cells	AP2B1
0.886764	0.119025	0.14	0.121	1	Proliferative NK cells	AP2B1
3.00551e-05	-0.48941	0.148	0.398	0.575675	Proliferative T cells	AP2M1
0.0848453	0.312005	0.12	0.105	1	T reg	AP2M1
0.123128	-0.359968	0.121	0.201	1	DN T cells	AP2M1
0.167485	0.987239	0.167	0.131	1	DC4	AP2M1
0.237706	-0.510368	0.055	0.112	1	Classical Monocytes	AP2M1
0.246721	-0.834456	0.125	0.389	1	Plasmablasts	AP2M1
0.422456	0.529946	0.103	0.061	1	Switched Memory B cells	AP2M1
0.544848	-0.373914	0.389	0.4	1	Proliferative Myeloid cells	AP2M1
0.595166	0.482742	0.125	0.042	1	CD69+ Naive B cells	AP2M1
0.803006	-0.143744	0.18	0.182	1	Proliferative NK cells	AP2M1
0.854437	0.264239	0.222	0.25	1	Intermediate Monocytes	AP2M1
0.865285	-0.164254	0.2	0.239	1	Plasma B cells	AP2M1
0.994189	-0.111638	0.119	0.145	1	Non-switched Memory B cells	AP2M1
0.164474	-0.132751	0.139	0.239	1	Proliferative T cells	AP2S1
0.178887	-0.571055	0.278	0.8	1	Proliferative Myeloid cells	AP2S1
0.179981	-0.520413	0.196	0.324	1	DC2	AP2S1
0.232005	-0.771929	0.041	0.115	1	pDCs	AP2S1
0.6213	-1.15362	0.04	0.152	1	Proliferative NK cells	AP2S1
0.762193	-1.02858	0	0.113	1	DC4	AP2S1
0.811531	-0.538432	0.227	0.5	1	Intermediate Monocytes	AP2S1
0.840719	-0.14706	0.125	0.167	1	Plasmablasts	AP2S1
0.859531	-0.189735	0.05	0.102	1	Plasma B cells	AP2S1
0.0954375	0.359374	0.207	0.193	1	Proliferative T cells	AP3B1
0.125539	-0.771554	0.1	0.212	1	Proliferative NK cells	AP3B1
0.16982	-0.240159	0.05	0.173	1	Plasma B cells	AP3B1
0.22258	0.132338	0.104	0.118	1	T reg	AP3B1
0.269924	0.161517	0.133	0.148	1	Non-switched Memory B cells	AP3B1
0.31489	-0.94653	0	0.101	1	DC4	AP3B1
0.451595	0.971985	0.182	0.076	1	ABCs-like Memory B cells	AP3B1
0.532767	-0.591358	0.125	0.306	1	Plasmablasts	AP3B1
0.538295	0.114284	0.124	0.25	1	Intermediate Monocytes	AP3B1
0.706689	0.891681	0.444	0.2	1	Proliferative Myeloid cells	AP3B1
0.835503	0.170743	0.125	0.068	1	CD69+ Naive B cells	AP3B1
0.856217	-0.329288	0.106	0.126	1	DN T cells	AP3B1
0.0456842	-0.258591	0.03	0.114	1	Proliferative T cells	AP3D1
0.120649	1.73383	0.125	0.007	1	CD69+ Naive B cells	AP3D1
0.247576	-0.173559	0.053	0.25	1	Intermediate Monocytes	AP3D1
0.381008	-0.641918	0	0.139	1	Plasmablasts	AP3D1
0.571783	-0.143385	0.167	0.2	1	Proliferative Myeloid cells	AP3D1
0.011735	0.476333	0.118	0.067	1	Terminal CD56dimCD16+ NK cells	AP3M1
0.254718	0.262404	0.25	0.083	1	Plasmablasts	AP3M1
0.563505	0.270516	0.111	0	1	Proliferative Myeloid cells	AP3M1
0.0128503	-0.414295	0.042	0.148	1	Proliferative T cells	AP3M2
0.183475	0.359563	0.111	0	1	Proliferative Myeloid cells	AP3M2
0.265691	0.107877	0.125	0.028	1	Plasmablasts	AP3M2
0.329043	-0.391728	0	0.2	1	Proliferative Myeloid cells	AP4B1
0.615487	0.142825	0.125	0.056	1	Plasmablasts	AP4B1
0.229622	-0.286544	0	0.111	1	Plasmablasts	AP4M1
0.265691	0.206381	0.125	0.028	1	Plasmablasts	AP4S1
0.202737	-0.500656	0	0.139	1	Plasmablasts	AP5M1
0.505146	0.374097	0.111	0	1	Proliferative Myeloid cells	AP5M1
0.329043	-1.08866	0	0.2	1	Proliferative Myeloid cells	APAF1
0.0639348	-1.12443	0.111	0.6	1	Proliferative Myeloid cells	APBB1IP
0.103968	-0.1158	0.11	0.182	1	Proliferative T cells	APBB1IP
0.321316	1.52174	0.125	0.018	1	CD69+ Naive B cells	APBB1IP
0.159939	1.31741	0.125	0.007	1	CD69+ Naive B cells	APBB2
0.1183	-0.524135	0.04	0.121	1	Proliferative NK cells	APC
0.188749	0.837799	0.1	0.035	1	Plasma B cells	APC
0.626055	-0.691639	0.053	0.25	1	Intermediate Monocytes	APC
7.38797e-05	-0.675602	0.143	0.386	1	Proliferative T cells	APEX1
0.0056068	-0.448592	0.147	0.314	1	Non-switched Memory B cells	APEX1
0.0271258	0.955098	0.13	0.046	1	Mature CD56dimCD16+ NK cells	APEX1
0.0543789	-0.2597	0.152	0.259	1	DN T cells	APEX1
0.212907	-0.13942	0.365	0.39	1	DC2	APEX1
0.241236	0.179378	0.29	0.256	1	pDCs	APEX1
0.246637	-1.39571	0	0.107	1	CD69+ Naive B cells	APEX1
0.266869	0.401011	0.114	0.08	1	Naive CD8 T cells	APEX1
0.346053	0.190052	0.127	0.108	1	CD56bright NK cells	APEX1
0.350688	-0.617881	0.375	0.472	1	Plasmablasts	APEX1
0.356068	-0.839621	0.5	1	1	Proliferative Myeloid cells	APEX1
0.37039	0.249841	0.118	0.09	1	Classical Monocytes	APEX1
0.399868	-0.626679	0.08	0.212	1	Proliferative NK cells	APEX1
0.536256	0.360002	0.103	0.073	1	Terminal CD56dimCD16+ NK cells	APEX1
0.634488	0.618516	0.182	0.094	1	ABCs-like Memory B cells	APEX1
0.704476	-0.917837	0	0.116	1	DC4	APEX1
0.7331	0.148621	0.103	0.141	1	Switched Memory B cells	APEX1
0.800222	0.129387	0.085	0.103	1	NK-like CD8+ T cells	APEX1
0.888751	0.15138	0.122	0.144	1	Naive CD4 T cells	APEX1
0.983875	0.25842	0.213	0.25	1	Intermediate Monocytes	APEX1
0.0529851	0.689428	0.14	0	1	Proliferative NK cells	APEX2
0.258763	-0.363552	0	0.139	1	Plasmablasts	APEX2
0.513489	0.516703	0.222	0	1	Proliferative Myeloid cells	APEX2
0.0690146	0.173875	0.102	0.051	1	DC2	APH1A
0.176427	-0.224882	0.044	0.25	1	Intermediate Monocytes	APH1A
0.262137	-0.752617	0.056	0.4	1	Proliferative Myeloid cells	APH1A
0.407781	1.00683	0.125	0.023	1	CD69+ Naive B cells	APH1A
0.274425	-0.540901	0.036	0.25	1	Intermediate Monocytes	APH1B
0.790634	0.191419	0.1	0.063	1	Plasma B cells	APH1B
0.0208153	-0.274261	0.16	0.284	1	Proliferative T cells	API5
0.0640192	-0.675133	0.08	0.5	1	Intermediate Monocytes	API5
0.383068	0.29994	0.389	0.2	1	Proliferative Myeloid cells	API5
0.635194	-0.119553	0.32	0.242	1	Proliferative NK cells	API5
0.720628	-0.21318	0.106	0.144	1	DN T cells	API5
0.888528	0.18132	0.125	0.111	1	Plasmablasts	API5
0.00498709	-0.576042	0.069	0.147	1	DC2	APIP
0.0352716	-0.105255	0.11	0.216	1	Proliferative T cells	APIP
0.138837	-0.327843	0	0.102	1	Plasma B cells	APIP
0.216823	-0.357174	0.031	0.25	1	Intermediate Monocytes	APIP
0.222707	-0.332229	0	0.139	1	Plasmablasts	APIP
0.571783	0.269043	0.167	0.2	1	Proliferative Myeloid cells	APIP
0.8759	0.300679	0.12	0.091	1	Proliferative NK cells	APIP
0.00254655	-0.886679	0.164	0.366	1	Classical Monocytes	APLP2
0.176325	0.2796	0.125	0	1	Plasmablasts	APLP2
0.181201	-1.26894	0	0.155	1	DC4	APLP2
0.505146	0.273603	0.111	0	1	Proliferative Myeloid cells	APLP2
0.765331	-0.428451	0.311	0.5	1	Intermediate Monocytes	APLP2
0.798359	-0.425158	0.04	0.121	1	Proliferative NK cells	APLP2
0.147727	2.5363	0.167	0.012	1	DC4	APMAP
0.265691	0.600818	0.125	0.028	1	Plasmablasts	APMAP
0.532519	0.511589	0.167	0	1	Proliferative Myeloid cells	APMAP
0.612301	0.411572	0.12	0.061	1	Proliferative NK cells	APMAP
0.0249654	0.87285	0.191	0.149	1	Classical Monocytes	APOBEC3A
0.262502	0.9697	0.333	0.284	1	DC4	APOBEC3A
0.818762	0.8035	0.222	0.25	1	Intermediate Monocytes	APOBEC3A
0.0556789	-0.435988	0	0.113	1	Plasma B cells	APOBEC3B
0.0836462	0.420433	0.114	0.068	1	Proliferative T cells	APOBEC3B
0.293599	-0.630752	0.111	0.4	1	Proliferative Myeloid cells	APOBEC3B
0.908732	0.139025	0.14	0.121	1	Proliferative NK cells	APOBEC3B
0.946008	-0.119144	0.375	0.472	1	Plasmablasts	APOBEC3B
6.57636e-06	1.10993	0.173	0.049	0.125964	Activated Effector Memory CD8 T cells	APOBEC3C
0.00130563	0.75433	0.278	0.216	1	Proliferative T cells	APOBEC3C
0.00240859	0.784659	0.21	0.116	1	Non-switched Memory B cells	APOBEC3C
0.00901671	0.525652	0.122	0.072	1	T reg	APOBEC3C
0.0171947	0.383589	0.118	0.07	1	CD56bright NK cells	APOBEC3C
0.0623396	-1.19991	0.049	0.5	1	Intermediate Monocytes	APOBEC3C
0.0751426	-0.196531	0.15	0.324	1	Plasma B cells	APOBEC3C
0.0989338	-0.524506	0.125	0.444	1	Plasmablasts	APOBEC3C
0.134364	-0.471401	0.076	0.161	1	DN T cells	APOBEC3C
0.269621	-0.931726	0.08	0.303	1	Proliferative NK cells	APOBEC3C
0.392347	-0.255144	0.074	0.123	1	Terminal CD56dimCD16+ NK cells	APOBEC3C
0.783283	-0.423043	0.278	0.6	1	Proliferative Myeloid cells	APOBEC3C
0.229622	-0.282728	0	0.111	1	Plasmablasts	APOBEC3F
5.62628e-06	0.713327	0.181	0.088	0.107766	CD56bright NK cells	APOBEC3G
8.84277e-06	0.948721	0.325	0.216	0.169374	Proliferative T cells	APOBEC3G
0.0112721	0.817028	0.153	0.107	1	Immature CD56dimCD16+ NK cells	APOBEC3G
0.0148544	0.440547	0.102	0.064	1	T reg	APOBEC3G
0.118754	0.525175	0.34	0.182	1	Proliferative NK cells	APOBEC3G
0.13234	0.469943	0.129	0.109	1	NK-like CD8+ T cells	APOBEC3G
0.398118	0.521486	0.182	0.103	1	DN T cells	APOBEC3G
0.455737	0.104002	0.132	0.145	1	Terminal CD56dimCD16+ NK cells	APOBEC3G
0.508294	-0.159116	0.092	0.111	1	gd T cells	APOBEC3G
0.565974	-0.439	0.167	0.4	1	Proliferative Myeloid cells	APOBEC3G
0.571801	0.264092	0.375	0.306	1	Plasmablasts	APOBEC3G
0.61963	0.248852	0.178	0.16	1	Activated Effector Memory CD8 T cells	APOBEC3G
0.913121	-0.155882	0.091	0.102	1	MAIT cells	APOBEC3G
0.0832658	0.987087	0.14	0	1	Proliferative NK cells	APOBEC3H
0.127772	0.422015	0.118	0.091	1	Proliferative T cells	APOBEC3H
0.563505	0.542572	0.111	0	1	Proliferative Myeloid cells	APOBEC3H
0.146985	-1.09337	0.111	0.5	1	Intermediate Monocytes	APOBR
0.795911	0.310758	0.111	0	1	Proliferative Myeloid cells	APOBR
0.969458	-0.448529	0.06	0.121	1	Proliferative NK cells	APOBR
4.41342e-07	0.871167	0.228	0.051	0.00845346	DC2	APOC1
0.0974565	2.04919	0.167	0	1	DC4	APOC1
0.614845	1.88979	0.12	0	1	Intermediate Monocytes	APOC1
0.77087	0.518405	0.167	0	1	Proliferative Myeloid cells	APOC1
0.183475	0.597795	0.111	0	1	Proliferative Myeloid cells	APOC2
0.794453	0.140378	0.125	0.056	1	Plasmablasts	APOL1
0.173127	2.28119	0.167	0.015	1	DC4	APOL2
0.223531	0.55902	0.12	0.03	1	Proliferative NK cells	APOL2
0.126531	0.125466	0.101	0.136	1	Proliferative T cells	APOL3
0.22104	2.31508	0.167	0.037	1	DC4	APOL3
0.237848	0.182239	0.106	0.109	1	DN T cells	APOL3
0.259536	0.259496	0.15	0.077	1	Plasma B cells	APOL3
0.33245	-0.129401	0.1	0.061	1	Proliferative NK cells	APOL3
0.491068	0.376499	0.125	0.111	1	Plasmablasts	APOL3
0.792535	-0.446763	0.222	0.4	1	Proliferative Myeloid cells	APOL3
0.00500066	0.418802	0.112	0.037	1	DC2	APOL6
0.0489506	0.401192	0.161	0.131	1	T reg	APOL6
0.413053	-0.507993	0.074	0.13	1	Terminal CD56dimCD16+ NK cells	APOL6
0.448764	-1.25211	0	0.137	1	DC4	APOL6
0.532519	0.496523	0.167	0	1	Proliferative Myeloid cells	APOL6
0.592783	0.521386	0.178	0.25	1	Intermediate Monocytes	APOL6
0.618796	-0.348176	0.058	0.101	1	Mature CD56dimCD16+ NK cells	APOL6
0.832746	-0.530271	0.091	0.121	1	DN T cells	APOL6
0.0111493	0.579398	0.375	0.056	1	Plasmablasts	APOM
0.261491	-0.354587	0	0.111	1	Plasmablasts	APOO
0.532519	0.552448	0.167	0	1	Proliferative Myeloid cells	APOO
0.061801	-0.765611	0.013	0.25	1	Intermediate Monocytes	APOOL
0.156247	-0.509678	0	0.167	1	Plasmablasts	APOOL
0.265691	0.205173	0.125	0.028	1	Plasmablasts	APPBP2
0.0359795	0.563248	0.105	0.061	1	Non-switched Memory B cells	APPL1
0.112796	0.465548	0.138	0.064	1	pDCs	APPL1
0.171713	0.27967	0.214	0.154	1	DC2	APPL1
0.499213	0.18638	0.278	0.2	1	Proliferative Myeloid cells	APPL1
0.650032	0.725469	0.16	0.061	1	Proliferative NK cells	APPL1
0.694284	-0.360017	0.125	0.222	1	Plasmablasts	APPL1
0.810355	1.90057	0.167	0.052	1	DC4	APPL1
0.125377	-0.848266	0.111	0.4	1	Proliferative Myeloid cells	APRT
0.136026	0.105383	0.076	0.114	1	Proliferative T cells	APRT
0.150275	0.559597	0.25	0.111	1	Plasmablasts	APRT
0.179599	0.30659	0.1	0.102	1	Plasma B cells	APRT
0.244294	0.649024	0.11	0.064	1	pDCs	APRT
0.337763	0.285429	0.112	0.073	1	Non-switched Memory B cells	APRT
0.411967	1.01161	0.125	0.027	1	CD69+ Naive B cells	APRT
0.557242	-0.596589	0.076	0.25	1	Intermediate Monocytes	APRT
0.0169986	2.21223	0.125	0.002	1	CD69+ Naive B cells	APTR
0.563505	0.257533	0.111	0	1	Proliferative Myeloid cells	APTR
0.0799307	-0.355213	0	0.102	1	Plasma B cells	APTX
0.163963	-0.804829	0.02	0.121	1	Proliferative NK cells	APTX
0.304443	-0.955215	0.036	0.25	1	Intermediate Monocytes	APTX
0.350598	0.804048	0.125	0.021	1	CD69+ Naive B cells	APTX
0.951339	-0.251113	0.125	0.194	1	Plasmablasts	APTX
0.329043	-0.499513	0	0.2	1	Proliferative Myeloid cells	AQP3
0.365801	-0.25714	0.05	0.137	1	Plasma B cells	AQP3
0.661239	0.230519	0.25	0.167	1	Plasmablasts	AQP3
0.0955364	-0.266648	0.089	0.159	1	Proliferative T cells	AQR
0.565974	-0.419252	0.167	0.4	1	Proliferative Myeloid cells	AQR
0.657429	-0.485788	0.1	0.121	1	Proliferative NK cells	AQR
0.110801	-0.726094	0.013	0.25	1	Intermediate Monocytes	ARAF
0.251687	2.15806	0.167	0.049	1	DC4	ARAF
0.254638	1.52486	0.125	0.015	1	CD69+ Naive B cells	ARAF
0.329043	-0.391728	0	0.2	1	Proliferative Myeloid cells	ARAF
0.198753	-0.92841	0	0.104	1	DC4	ARAP1
0.269667	-0.453074	0.031	0.25	1	Intermediate Monocytes	ARAP1
0.165006	0.679845	0.16	0.03	1	Proliferative NK cells	ARAP2
0.361101	-0.2016	0.167	0.2	1	Proliferative Myeloid cells	ARAP2
0.0026166	0.904607	0.131	0.026	1	pDCs	ARCN1
0.00805624	-0.6074	0.051	0.102	1	MAIT cells	ARCN1
0.0219796	0.649751	0.133	0.07	1	Non-switched Memory B cells	ARCN1
0.0318637	0.398298	0.134	0.113	1	T reg	ARCN1
0.190753	1.05673	0.103	0.033	1	Switched Memory B cells	ARCN1
0.245968	0.382534	0.16	0.114	1	Proliferative T cells	ARCN1
0.301286	0.32336	0.12	0.03	1	Proliferative NK cells	ARCN1
0.355082	0.4969	0.121	0.08	1	DN T cells	ARCN1
0.494684	1.0075	0.129	0	1	Intermediate Monocytes	ARCN1
0.558149	-0.356484	0.1	0.218	1	Plasma B cells	ARCN1
0.562869	0.621784	0.125	0.037	1	CD69+ Naive B cells	ARCN1
0.755909	0.150869	0.278	0.2	1	Proliferative Myeloid cells	ARCN1
3.64082e-23	-1.5311	0.002	0.221	6.97363e-19	DC2	AREG
0.0100723	-1.20379	0	0.25	1	Intermediate Monocytes	AREG
0.284625	-0.694187	0.018	0.25	1	Intermediate Monocytes	AREL1
1.11222e-06	0.248106	0.274	0.398	0.0213035	Proliferative T cells	ARF1
0.00239706	0.541735	0.201	0.158	1	T reg	ARF1
0.00893257	-0.381214	0.226	0.331	1	DC2	ARF1
0.0149866	0.1542	0.106	0.126	1	Effector Memory CD4 T cells	ARF1
0.104851	0.244358	0.26	0.152	1	Proliferative NK cells	ARF1
0.257533	0.319277	0.097	0.109	1	Immature CD56dimCD16+ NK cells	ARF1
0.313455	0.964813	0.167	0.186	1	DC4	ARF1
0.329688	0.119199	0.149	0.117	1	Activated Effector Memory CD8 T cells	ARF1
0.390333	0.198084	0.121	0.093	1	gd T cells	ARF1
0.495095	0.955181	0.182	0.103	1	ABCs-like Memory B cells	ARF1
0.503017	0.17824	0.75	0.556	1	Plasmablasts	ARF1
0.511835	1.23048	0.125	0.064	1	CD69+ Naive B cells	ARF1
0.544467	-0.625975	0.227	0.5	1	Intermediate Monocytes	ARF1
0.651512	-0.298878	0.25	0.394	1	Plasma B cells	ARF1
0.667298	-0.143782	0.109	0.157	1	Classical Monocytes	ARF1
0.680829	-0.127271	0.444	0.6	1	Proliferative Myeloid cells	ARF1
0.695134	0.404689	0.189	0.157	1	Non-switched Memory B cells	ARF1
0.717012	0.322934	0.122	0.117	1	Naive CD4 T cells	ARF1
0.747247	0.151527	0.145	0.149	1	Mature CD56dimCD16+ NK cells	ARF1
0.950996	0.122931	0.179	0.192	1	pDCs	ARF1
0.0127845	0.35149	0.12	0.051	1	DC2	ARF3
0.416398	3.05588	0.333	0.03	1	DC4	ARF3
0.461963	0.887895	0.107	0	1	Intermediate Monocytes	ARF3
0.563505	0.342281	0.111	0	1	Proliferative Myeloid cells	ARF3
0.0312019	0.26422	0.122	0.126	1	T reg	ARF4
0.0433596	-1.01609	0.173	0.75	1	Intermediate Monocytes	ARF4
0.159714	0.148344	0.279	0.235	1	DC2	ARF4
0.160548	-0.412653	0.167	0.6	1	Proliferative Myeloid cells	ARF4
0.257938	0.309518	0.105	0.099	1	Non-switched Memory B cells	ARF4
0.49124	0.213977	0.152	0.144	1	DN T cells	ARF4
0.55972	0.189686	0.118	0.095	1	CD56bright NK cells	ARF4
0.582457	0.633337	0.103	0.058	1	Switched Memory B cells	ARF4
0.780575	-0.386023	0.75	0.778	1	Plasmablasts	ARF4
0.782764	-0.224957	0.073	0.122	1	Classical Monocytes	ARF4
0.786924	0.327686	0.14	0.091	1	Proliferative NK cells	ARF4
0.792447	0.577486	0.166	0.128	1	pDCs	ARF4
0.87512	-0.352184	0.059	0.105	1	Terminal CD56dimCD16+ NK cells	ARF4
0.902121	0.912319	0.167	0.14	1	DC4	ARF4
0.530683	0.151953	0.125	0.056	1	Plasmablasts	ARF5
0.795911	0.269664	0.111	0	1	Proliferative Myeloid cells	ARF5
0.00215344	0.40396	0.179	0.088	1	DC2	ARF6
0.00763655	0.261889	0.072	0.125	1	Proliferative T cells	ARF6
0.114917	0.645052	0.1	0.064	1	Classical Monocytes	ARF6
0.140168	1.01227	0.182	0.027	1	ABCs-like Memory B cells	ARF6
[truncated: 39,712 more rows]

## Sheet: DEG.oJIAU.ctrl.allcells
p_val	avg_log2FC	pct.1	pct.2	p_val_adj	cell.type	gene
0	0.795593	0.995	0.986	0	Naive CD4 T cells	MT-CO2
0	0.762198	0.979	0.955	0	Naive CD4 T cells	MT-CYB
0	0.932285	0.839	0.672	0	Naive CD4 T cells	MT-ND4
2.02021e-296	-2.32737	0.43	0.683	3.86951e-292	Naive CD4 T cells	MTRNR2L8
6.02187e-287	0.420228	0.997	0.998	1.15343e-282	Naive CD4 T cells	B2M
1.36441e-255	-2.39428	0	0.16	2.61338e-251	Naive CD4 T cells	RPS4Y1
3.53351e-244	0.701536	0.878	0.816	6.76808e-240	Naive CD4 T cells	MT-ATP6
4.3032e-225	0.614948	0.988	0.974	8.24235e-221	Naive CD4 T cells	MT-CO1
4.79698e-198	-0.81697	0.553	0.744	9.18813e-194	Naive CD4 T cells	EEF2
8.32225e-175	0.769028	0.693	0.55	1.59404e-170	Naive CD4 T cells	MT-ND2
4.61846e-157	-0.921688	0.405	0.579	8.84621e-153	Naive CD4 T cells	RPS29
1.41046e-145	0.874839	0.544	0.35	2.7016e-141	Naive CD4 T cells	IL32
4.89653e-133	-0.412296	0.97	0.991	9.37881e-129	Naive CD4 T cells	TPT1
6.71611e-128	0.467348	0.908	0.741	1.2864e-123	Naive CD4 T cells	MTRNR2L12
1.48047e-118	0.228026	0.9	0.74	2.83569e-114	Naive CD4 T cells	RPS26
9.88511e-116	-0.978995	0.19	0.366	1.89339e-111	Naive CD4 T cells	MT-ATP8
3.87036e-111	-0.316815	0.935	0.979	7.41329e-107	Naive CD4 T cells	RPS6
1.34437e-109	0.435154	0.955	0.94	2.57502e-105	Naive CD4 T cells	MT-CO3
6.77674e-95	0.246095	0.997	0.998	1.29802e-90	Naive CD4 T cells	RPS27A
6.63669e-91	-0.454035	0.743	0.848	1.27119e-86	Naive CD4 T cells	RPL4
7.74519e-91	-0.463627	0.621	0.767	1.48351e-86	Naive CD4 T cells	H3F3B
1.12897e-90	-0.689036	0.405	0.547	2.16244e-86	Naive CD4 T cells	RPL38
1.25841e-87	-0.473846	0.713	0.819	2.41036e-83	Naive CD4 T cells	RPL13A
1.21451e-80	0.568604	0.556	0.448	2.32626e-76	Naive CD4 T cells	MYL12A
1.03797e-73	-0.634508	0.349	0.483	1.98813e-69	Naive CD4 T cells	RPS20
1.19741e-71	-0.623289	0.336	0.472	2.29351e-67	Naive CD4 T cells	RPL27A
6.56912e-64	0.182614	0.996	0.998	1.25825e-59	Naive CD4 T cells	RPS15A
4.0015e-61	0.50819	0.539	0.433	7.66447e-57	Naive CD4 T cells	HSPA8
2.03581e-59	-0.224094	0.915	0.965	3.89939e-55	Naive CD4 T cells	RPL3
4.82924e-59	-0.323716	0.906	0.944	9.24992e-55	Naive CD4 T cells	RPL37
3.42542e-57	-0.189919	0.992	0.998	6.56105e-53	Naive CD4 T cells	MALAT1
1.69406e-55	-0.278768	0.864	0.926	3.2448e-51	Naive CD4 T cells	RPLP2
3.08883e-55	-0.864002	0.06	0.111	5.91634e-51	Naive CD4 T cells	PPDPF
1.59408e-53	-0.445233	0.518	0.618	3.05331e-49	Naive CD4 T cells	DDX5
1.74977e-50	-0.372088	0.711	0.795	3.3515e-46	Naive CD4 T cells	RPL36A
1.04318e-49	-0.316519	0.734	0.825	1.99811e-45	Naive CD4 T cells	RPL35
2.91304e-47	0.18448	0.993	0.994	5.57964e-43	Naive CD4 T cells	RPS4X
4.94075e-47	0.705351	0.101	0.041	9.46352e-43	Naive CD4 T cells	ID2
1.58459e-46	0.174452	0.988	0.986	3.03513e-42	Naive CD4 T cells	RPL39
3.2954e-46	-0.290168	0.964	0.981	6.31201e-42	Naive CD4 T cells	RPS27
2.0184e-45	-0.249374	0.834	0.902	3.86603e-41	Naive CD4 T cells	RPL10A
8.41342e-44	-0.242328	0.865	0.917	1.61151e-39	Naive CD4 T cells	RPS16
3.32239e-42	-0.374437	0.537	0.639	6.36371e-38	Naive CD4 T cells	RPL31
5.0384e-42	-0.172061	0.957	0.982	9.65055e-38	Naive CD4 T cells	RPL14
2.65455e-41	-0.190175	0.961	0.983	5.08453e-37	Naive CD4 T cells	RPL35A
1.46532e-40	-0.589934	0.117	0.208	2.80668e-36	Naive CD4 T cells	MSN
4.33971e-40	0.354223	0.553	0.505	8.31228e-36	Naive CD4 T cells	PPIA
7.75908e-40	0.194631	0.917	0.923	1.48617e-35	Naive CD4 T cells	TMSB4X
1.56234e-38	-0.340453	0.549	0.549	2.99251e-34	Naive CD4 T cells	RPS15
3.77925e-38	-0.497987	0.188	0.289	7.23877e-34	Naive CD4 T cells	CSDE1
2.04635e-36	0.657849	0.101	0.05	3.91957e-32	Naive CD4 T cells	CTSW
3.55422e-35	-0.117311	0.987	0.996	6.80776e-31	Naive CD4 T cells	RPS14
4.28414e-35	-0.184353	0.871	0.928	8.20584e-31	Naive CD4 T cells	RACK1
6.10851e-34	-0.209593	0.863	0.917	1.17002e-29	Naive CD4 T cells	RPL17
8.03153e-34	-0.202156	0.849	0.905	1.53836e-29	Naive CD4 T cells	RPL15
2.14232e-33	-0.459691	0.293	0.388	4.1034e-29	Naive CD4 T cells	NCL
3.15701e-33	-0.262108	0.852	0.895	6.04693e-29	Naive CD4 T cells	RPS21
4.99385e-33	-0.656595	0.12	0.195	9.56523e-29	Naive CD4 T cells	HIST1H1E
5.71109e-33	-0.317582	0.652	0.725	1.0939e-28	Naive CD4 T cells	RPL37A
1.49924e-32	-0.518102	0.135	0.218	2.87165e-28	Naive CD4 T cells	ABLIM1
2.06101e-31	0.122375	0.988	0.989	3.94765e-27	Naive CD4 T cells	RPL18A
4.17298e-31	-0.587803	0.401	0.487	7.99293e-27	Naive CD4 T cells	AL138963.4
2.32686e-30	0.249892	0.757	0.74	4.45688e-26	Naive CD4 T cells	MT-ND4L
1.25631e-28	-0.530172	0.079	0.145	2.40634e-24	Naive CD4 T cells	HMGB2
2.46632e-28	-0.114116	0.929	0.968	4.724e-24	Naive CD4 T cells	RPS5
2.5705e-28	0.498004	0.252	0.179	4.92354e-24	Naive CD4 T cells	OAZ1
3.54474e-28	-0.334583	0.423	0.518	6.78959e-24	Naive CD4 T cells	FYB1
4.96785e-28	-0.240468	0.706	0.783	9.51541e-24	Naive CD4 T cells	TXNIP
1.3992e-27	-0.300476	0.479	0.573	2.68002e-23	Naive CD4 T cells	RPS11
2.25869e-27	-0.434013	0.268	0.349	4.32629e-23	Naive CD4 T cells	RPL23
6.64938e-27	-0.145593	0.915	0.953	1.27362e-22	Naive CD4 T cells	NACA
8.45497e-27	0.153958	0.968	0.971	1.61947e-22	Naive CD4 T cells	RPS7
2.18565e-26	0.242883	0.694	0.67	4.1864e-22	Naive CD4 T cells	MT-ND1
1.40136e-25	-0.528607	0.097	0.161	2.68416e-21	Naive CD4 T cells	HIST1H1D
1.46995e-25	-0.585171	0.076	0.124	2.81554e-21	Naive CD4 T cells	PIK3IP1
4.86126e-24	-0.234559	0.692	0.756	9.31126e-20	Naive CD4 T cells	RPL7
6.90178e-24	0.516466	0.112	0.064	1.32197e-19	Naive CD4 T cells	PDE4B
1.24242e-23	0.296886	0.552	0.489	2.37973e-19	Naive CD4 T cells	SERF2
6.23484e-23	-0.475697	0.065	0.117	1.19422e-18	Naive CD4 T cells	EZR
5.70924e-22	-0.478852	0.221	0.269	1.09355e-17	Naive CD4 T cells	SARAF
6.3107e-22	0.424473	0.271	0.205	1.20875e-17	Naive CD4 T cells	ARL6IP5
9.88761e-22	-0.369619	0.273	0.344	1.89387e-17	Naive CD4 T cells	RPS17
3.09119e-21	-0.112401	0.916	0.953	5.92087e-17	Naive CD4 T cells	RPS25
9.87237e-21	0.458321	0.166	0.115	1.89095e-16	Naive CD4 T cells	ATP6V0E1
1.10168e-20	0.390338	0.306	0.247	2.11017e-16	Naive CD4 T cells	COX6C
1.23656e-20	-0.415025	0.252	0.28	2.3685e-16	Naive CD4 T cells	PABPC1
1.41155e-20	-0.382709	0.209	0.282	2.70368e-16	Naive CD4 T cells	TAGLN2
1.65888e-20	-0.404488	0.111	0.171	3.17742e-16	Naive CD4 T cells	IL16
1.94457e-20	-0.341262	0.252	0.329	3.72464e-16	Naive CD4 T cells	EIF4B
2.33967e-20	-0.34422	0.284	0.361	4.4814e-16	Naive CD4 T cells	TCF7
3.19834e-20	0.449882	0.164	0.114	6.1261e-16	Naive CD4 T cells	ISG20
4.11416e-20	-0.401367	0.167	0.231	7.88025e-16	Naive CD4 T cells	DDX6
4.7265e-20	-0.439405	0.094	0.15	9.05313e-16	Naive CD4 T cells	CD5
4.83073e-20	0.485668	0.193	0.145	9.25278e-16	Naive CD4 T cells	S100A4
5.1392e-20	-0.415355	0.145	0.209	9.84362e-16	Naive CD4 T cells	SNHG8
1.07454e-19	-0.412813	0.087	0.142	2.05817e-15	Naive CD4 T cells	SPTAN1
1.29327e-19	-0.234913	0.573	0.649	2.47714e-15	Naive CD4 T cells	RPL27
1.62027e-19	-0.304191	0.256	0.332	3.10346e-15	Naive CD4 T cells	SEPTIN6
1.98549e-19	0.224147	0.67	0.634	3.80301e-15	Naive CD4 T cells	LDHB
2.07014e-19	-0.367731	0.091	0.146	3.96514e-15	Naive CD4 T cells	CDC42SE1
2.79499e-19	0.348532	0.315	0.264	5.35352e-15	Naive CD4 T cells	MYL12B
3.6379e-19	-0.236228	0.522	0.6	6.96803e-15	Naive CD4 T cells	HNRNPA1
6.40282e-19	0.427848	0.181	0.134	1.2264e-14	Naive CD4 T cells	HCST
2.95729e-18	0.377122	0.257	0.194	5.6644e-14	Naive CD4 T cells	RAC2
3.52821e-18	-0.273749	0.359	0.435	6.75793e-14	Naive CD4 T cells	LAPTM5
5.2511e-18	0.1282	0.993	0.998	1.0058e-13	Naive CD4 T cells	RPS3A
8.872e-18	0.451061	0.138	0.092	1.69934e-13	Naive CD4 T cells	PSMB9
2.81155e-17	0.378538	0.254	0.202	5.38524e-13	Naive CD4 T cells	IFITM2
3.76322e-17	0.362711	0.107	0.086	7.20807e-13	Naive CD4 T cells	ZFP36L2
5.53683e-17	-0.410471	0.059	0.101	1.06053e-12	Naive CD4 T cells	CD247
5.59514e-17	-0.467136	0.082	0.118	1.07169e-12	Naive CD4 T cells	TSC22D3
5.91448e-17	-0.315142	0.297	0.368	1.13286e-12	Naive CD4 T cells	HLA-A
8.40015e-17	-0.435801	0.082	0.122	1.60896e-12	Naive CD4 T cells	VAMP2
9.73592e-17	-0.281648	0.122	0.175	1.86482e-12	Naive CD4 T cells	MAML2
1.17932e-16	0.175037	0.725	0.665	2.25886e-12	Naive CD4 T cells	EEF1D
1.67835e-16	-0.339258	0.114	0.169	3.21471e-12	Naive CD4 T cells	NONO
1.68929e-16	0.436507	0.11	0.071	3.23566e-12	Naive CD4 T cells	PRDX1
1.99375e-16	-0.366218	0.15	0.206	3.81882e-12	Naive CD4 T cells	SEPTIN9
4.04123e-16	0.293217	0.32	0.283	7.74058e-12	Naive CD4 T cells	CFL1
4.57894e-16	-0.373094	0.414	0.445	8.77051e-12	Naive CD4 T cells	RPL13
8.31981e-16	-0.19925	0.522	0.53	1.59358e-11	Naive CD4 T cells	RPL8
8.55849e-16	0.11111	0.992	0.994	1.63929e-11	Naive CD4 T cells	RPLP1
1.68137e-15	-0.37203	0.162	0.219	3.2205e-11	Naive CD4 T cells	MYH9
2.05881e-15	0.437679	0.117	0.078	3.94344e-11	Naive CD4 T cells	TRAC
3.16943e-15	-0.207228	0.424	0.497	6.07073e-11	Naive CD4 T cells	MT-ND6
3.31941e-15	-0.158902	0.992	0.996	6.35799e-11	Naive CD4 T cells	RPL34
4.13639e-15	0.389449	0.198	0.146	7.92284e-11	Naive CD4 T cells	CD69
9.30552e-15	-0.12142	0.767	0.825	1.78238e-10	Naive CD4 T cells	RPL23A
1.43301e-14	-0.321734	0.155	0.211	2.74479e-10	Naive CD4 T cells	ADD3
1.74263e-14	0.395791	0.114	0.076	3.33783e-10	Naive CD4 T cells	ACTR3
2.03098e-14	0.313853	0.343	0.295	3.89014e-10	Naive CD4 T cells	SKP1
2.25049e-14	-0.336483	0.084	0.129	4.31059e-10	Naive CD4 T cells	TESPA1
2.28469e-14	-0.346266	0.166	0.207	4.37609e-10	Naive CD4 T cells	CIRBP
2.55935e-14	-0.359096	0.147	0.2	4.90218e-10	Naive CD4 T cells	ITM2A
3.21643e-14	-0.3186	0.083	0.127	6.16075e-10	Naive CD4 T cells	G3BP2
3.90332e-14	-0.332574	0.118	0.168	7.47642e-10	Naive CD4 T cells	RESF1
6.62385e-14	-0.359222	0.062	0.101	1.26873e-09	Naive CD4 T cells	FHIT
9.38239e-14	0.39322	0.124	0.094	1.7971e-09	Naive CD4 T cells	BTG1
2.39554e-13	0.16266	0.525	0.508	4.58842e-09	Naive CD4 T cells	UBC
2.40856e-13	0.381438	0.135	0.096	4.61336e-09	Naive CD4 T cells	CD53
3.27785e-13	-0.271314	0.067	0.103	6.2784e-09	Naive CD4 T cells	SERINC1
3.75164e-13	-0.245684	0.235	0.296	7.1859e-09	Naive CD4 T cells	RSL1D1
4.19858e-13	-0.350331	0.079	0.12	8.04196e-09	Naive CD4 T cells	ZRANB2
4.64257e-13	-0.334007	0.087	0.13	8.89238e-09	Naive CD4 T cells	PRPF8
5.10129e-13	-0.124766	0.554	0.62	9.771e-09	Naive CD4 T cells	ARHGDIB
5.28002e-13	0.119309	0.744	0.75	1.01133e-08	Naive CD4 T cells	PFDN5
7.13738e-13	0.338828	0.209	0.172	1.36709e-08	Naive CD4 T cells	EIF4A2
1.04359e-12	0.316938	0.235	0.201	1.9989e-08	Naive CD4 T cells	RNASEK
1.32192e-12	-0.280342	0.211	0.268	2.53201e-08	Naive CD4 T cells	NSA2
1.34745e-12	-0.336122	0.071	0.109	2.58091e-08	Naive CD4 T cells	AC119396.1
1.47661e-12	-0.261705	0.218	0.275	2.82831e-08	Naive CD4 T cells	SAMHD1
1.52165e-12	-0.305063	0.168	0.219	2.91458e-08	Naive CD4 T cells	LCP1
1.52196e-12	-0.199864	0.493	0.556	2.91517e-08	Naive CD4 T cells	CD52
3.19942e-12	-0.116487	0.733	0.787	6.12817e-08	Naive CD4 T cells	EEF1G
6.52897e-12	-0.30508	0.065	0.101	1.25056e-07	Naive CD4 T cells	CHRM3-AS2
6.73339e-12	0.346617	0.149	0.117	1.28971e-07	Naive CD4 T cells	TBCA
9.83469e-12	-0.316311	0.112	0.154	1.88374e-07	Naive CD4 T cells	KMT2E
1.51932e-11	-0.217439	0.214	0.268	2.91011e-07	Naive CD4 T cells	FOXP1
1.811e-11	0.336389	0.174	0.131	3.46878e-07	Naive CD4 T cells	PSME2
1.98172e-11	-0.309731	0.118	0.162	3.79578e-07	Naive CD4 T cells	IK
2.0584e-11	0.216662	0.417	0.39	3.94266e-07	Naive CD4 T cells	CD3D
3.24442e-11	-0.288998	0.086	0.125	6.21436e-07	Naive CD4 T cells	LUC7L3
3.65344e-11	0.250877	0.349	0.307	6.99779e-07	Naive CD4 T cells	PSME1
4.44334e-11	-0.277179	0.152	0.199	8.51078e-07	Naive CD4 T cells	SF3B1
5.41389e-11	0.235974	0.319	0.296	1.03698e-06	Naive CD4 T cells	SH3BGRL3
5.53356e-11	0.21416	0.479	0.447	1.0599e-06	Naive CD4 T cells	PCED1B-AS1
6.51683e-11	-0.324081	0.131	0.173	1.24823e-06	Naive CD4 T cells	NOSIP
9.28163e-11	-0.159603	0.552	0.61	1.7778e-06	Naive CD4 T cells	TOMM7
2.63199e-10	-0.296247	0.085	0.122	5.04131e-06	Naive CD4 T cells	TC2N
3.11958e-10	0.327918	0.153	0.115	5.97524e-06	Naive CD4 T cells	TPI1
3.13817e-10	-0.188701	0.482	0.537	6.01084e-06	Naive CD4 T cells	COX7C
3.14294e-10	-0.236319	0.151	0.197	6.01999e-06	Naive CD4 T cells	DDX24
3.92665e-10	-0.297193	0.099	0.135	7.5211e-06	Naive CD4 T cells	EIF3G
5.94704e-10	-0.351854	0.27	0.317	1.1391e-05	Naive CD4 T cells	HLA-C
6.78331e-10	-0.252889	0.184	0.232	1.29927e-05	Naive CD4 T cells	SRRM1
1.52263e-09	0.315873	0.165	0.13	2.91644e-05	Naive CD4 T cells	DAD1
1.60565e-09	0.164677	0.613	0.58	3.07547e-05	Naive CD4 T cells	CD3E
1.89878e-09	-0.267063	0.068	0.1	3.63693e-05	Naive CD4 T cells	VPS13C
1.94761e-09	-0.279389	0.097	0.133	3.73045e-05	Naive CD4 T cells	CCNG1
2.27891e-09	-0.249523	0.078	0.112	4.36502e-05	Naive CD4 T cells	S1PR1
3.61087e-09	0.304874	0.198	0.165	6.91626e-05	Naive CD4 T cells	RPS2
4.79634e-09	-0.245452	0.19	0.232	9.18691e-05	Naive CD4 T cells	CDC42
5.57967e-09	-0.26642	0.086	0.12	0.000106873	Naive CD4 T cells	KIF2A
8.06516e-09	0.268506	0.23	0.189	0.00015448	Naive CD4 T cells	LCK
1.22576e-08	0.242462	0.295	0.259	0.000234782	Naive CD4 T cells	SRSF5
1.33142e-08	-0.200226	0.277	0.327	0.00025502	Naive CD4 T cells	CCR7
1.79165e-08	-0.280053	0.094	0.127	0.000343172	Naive CD4 T cells	ANP32A
2.02986e-08	-0.222109	0.143	0.183	0.0003888	Naive CD4 T cells	BCLAF1
2.08734e-08	-0.176316	0.205	0.249	0.000399809	Naive CD4 T cells	LINC00861
2.16301e-08	0.31459	0.121	0.093	0.000414302	Naive CD4 T cells	BCAP31
2.57176e-08	0.248512	0.301	0.261	0.000492595	Naive CD4 T cells	UBB
2.63048e-08	-0.232883	0.087	0.118	0.000503842	Naive CD4 T cells	TGOLN2
2.80755e-08	-0.123529	0.467	0.519	0.000537758	Naive CD4 T cells	PTPRC
2.9889e-08	0.270153	0.219	0.181	0.000572494	Naive CD4 T cells	RAN
3.23081e-08	-0.187952	0.218	0.263	0.00061883	Naive CD4 T cells	CD3G
3.75358e-08	0.315439	0.126	0.095	0.000718961	Naive CD4 T cells	TRMT112
5.33887e-08	-0.224215	0.082	0.113	0.00102261	Naive CD4 T cells	PNN
5.46605e-08	-0.263914	0.122	0.158	0.00104697	Naive CD4 T cells	UCP2
6.66278e-08	-0.278691	0.093	0.123	0.00127619	Naive CD4 T cells	CD44
6.67608e-08	0.277674	0.123	0.101	0.00127874	Naive CD4 T cells	SH3BGRL
7.84519e-08	0.275239	0.174	0.143	0.00150267	Naive CD4 T cells	UQCR10
8.53204e-08	-0.274204	0.074	0.103	0.00163423	Naive CD4 T cells	SNRNP200
8.89189e-08	-0.251587	0.094	0.126	0.00170315	Naive CD4 T cells	TAF15
1.01168e-07	-0.224154	0.217	0.259	0.00193777	Naive CD4 T cells	EIF2S3
1.11501e-07	-0.175142	0.337	0.385	0.00213569	Naive CD4 T cells	CNBP
1.17066e-07	0.272251	0.199	0.166	0.00224228	Naive CD4 T cells	SUB1
1.17283e-07	-0.229141	0.098	0.131	0.00224644	Naive CD4 T cells	CYFIP2
1.29568e-07	-0.218099	0.172	0.211	0.00248174	Naive CD4 T cells	PRRC2C
1.30393e-07	-0.265201	0.085	0.115	0.00249754	Naive CD4 T cells	TAF1D
1.44036e-07	0.263587	0.172	0.144	0.00275887	Naive CD4 T cells	KRTCAP2
1.75068e-07	-0.221404	0.124	0.159	0.00335325	Naive CD4 T cells	RBMX
1.86057e-07	-0.241141	0.123	0.15	0.00356373	Naive CD4 T cells	HNRNPA3
2.05207e-07	0.118871	0.535	0.527	0.00393054	Naive CD4 T cells	HINT1
2.06761e-07	-0.244311	0.1	0.132	0.0039603	Naive CD4 T cells	BZW1
2.25951e-07	0.268064	0.145	0.119	0.00432786	Naive CD4 T cells	ABRACL
2.49436e-07	-0.232915	0.1	0.132	0.0047777	Naive CD4 T cells	RBM25
2.60253e-07	-0.225031	0.182	0.22	0.00498488	Naive CD4 T cells	HNRNPC
2.9372e-07	0.283192	0.139	0.114	0.00562591	Naive CD4 T cells	NEDD8
3.37546e-07	0.278947	0.123	0.095	0.00646536	Naive CD4 T cells	ACAP1
3.39561e-07	0.240243	0.226	0.207	0.00650394	Naive CD4 T cells	CD74
3.93793e-07	-0.147371	0.334	0.381	0.00754271	Naive CD4 T cells	EIF3H
4.22855e-07	0.263388	0.213	0.178	0.00809937	Naive CD4 T cells	SLC25A5
4.44422e-07	-0.151604	0.175	0.211	0.00851245	Naive CD4 T cells	LITAF
5.17216e-07	0.157896	0.501	0.481	0.00990675	Naive CD4 T cells	ATP5MC2
5.86178e-07	-0.194819	0.237	0.278	0.0112277	Naive CD4 T cells	TPM3
8.80484e-07	0.228374	0.201	0.178	0.0168648	Naive CD4 T cells	CALM2
9.36382e-07	-0.229064	0.146	0.179	0.0179355	Naive CD4 T cells	ATP5F1A
1.20684e-06	-0.218083	0.113	0.145	0.0231158	Naive CD4 T cells	PSAP
1.22736e-06	0.270194	0.101	0.081	0.0235088	Naive CD4 T cells	STMN1
1.24103e-06	0.25015	0.228	0.195	0.0237707	Naive CD4 T cells	NDUFA13
1.35839e-06	0.148827	0.41	0.397	0.0260186	Naive CD4 T cells	MYL6
1.39974e-06	0.257362	0.118	0.093	0.0268106	Naive CD4 T cells	BRK1
1.63203e-06	-0.217051	0.097	0.127	0.0312599	Naive CD4 T cells	SLFN5
1.76213e-06	-0.17202	0.248	0.289	0.0337519	Naive CD4 T cells	UXT
2.0795e-06	0.260831	0.124	0.099	0.0398308	Naive CD4 T cells	TMEM59
2.60449e-06	0.237582	0.178	0.157	0.0498864	Naive CD4 T cells	TMBIM6
2.88023e-06	0.26648	0.135	0.107	0.0551679	Naive CD4 T cells	ERH
3.04301e-06	-0.192831	0.146	0.179	0.0582858	Naive CD4 T cells	HIST1H4C
3.29324e-06	0.243637	0.189	0.158	0.0630787	Naive CD4 T cells	LAMTOR4
3.61394e-06	0.169582	0.105	0.098	0.0692214	Naive CD4 T cells	COX7B
3.81931e-06	-0.119364	0.168	0.199	0.073155	Naive CD4 T cells	ITK
3.95378e-06	0.215775	0.192	0.171	0.0757308	Naive CD4 T cells	OXNAD1
4.41009e-06	0.275252	0.114	0.088	0.0844709	Naive CD4 T cells	SEC61B
4.41531e-06	-0.155035	0.076	0.1	0.0845708	Naive CD4 T cells	SRP72
6.34467e-06	-0.22952	0.088	0.111	0.121526	Naive CD4 T cells	HNRNPH3
6.45416e-06	-0.202495	0.132	0.163	0.123623	Naive CD4 T cells	ELF1
6.75838e-06	0.242265	0.116	0.094	0.12945	Naive CD4 T cells	CLEC2D
7.13518e-06	-0.124053	0.404	0.447	0.136667	Naive CD4 T cells	GAS5
8.97815e-06	-0.200308	0.113	0.142	0.171967	Naive CD4 T cells	UBE2V1
9.13222e-06	-0.199104	0.075	0.1	0.174918	Naive CD4 T cells	NOP58
1.00359e-05	0.218097	0.168	0.15	0.192228	Naive CD4 T cells	NDUFA11
1.03247e-05	0.245879	0.153	0.126	0.19776	Naive CD4 T cells	LDHA
1.20253e-05	0.214714	0.258	0.231	0.230333	Naive CD4 T cells	ARPC3
1.27498e-05	-0.143201	0.099	0.125	0.24421	Naive CD4 T cells	DDX3X
1.318e-05	0.210519	0.247	0.224	0.252449	Naive CD4 T cells	COX7A2
1.62168e-05	-0.143953	0.247	0.284	0.310616	Naive CD4 T cells	YWHAZ
1.86956e-05	0.219389	0.227	0.194	0.358096	Naive CD4 T cells	GABARAP
1.96782e-05	0.246068	0.148	0.123	0.376917	Naive CD4 T cells	H2AFZ
2.11572e-05	-0.175003	0.197	0.23	0.405245	Naive CD4 T cells	ST13
2.63818e-05	-0.141922	0.279	0.314	0.505317	Naive CD4 T cells	RBM3
2.82894e-05	-0.148159	0.234	0.269	0.541855	Naive CD4 T cells	RIPOR2
2.89498e-05	-0.168245	0.116	0.144	0.554505	Naive CD4 T cells	DGKA
3.46204e-05	-0.138	0.196	0.228	0.66312	Naive CD4 T cells	SON
3.46475e-05	0.112682	0.571	0.574	0.663638	Naive CD4 T cells	IL7R
3.88427e-05	0.167156	0.289	0.268	0.743994	Naive CD4 T cells	SUMO2
4.09467e-05	0.226342	0.142	0.116	0.784293	Naive CD4 T cells	CHURC1
4.45867e-05	-0.137048	0.269	0.306	0.854013	Naive CD4 T cells	MBNL1
4.96055e-05	0.213567	0.146	0.12	0.950144	Naive CD4 T cells	TRBC1
5.06438e-05	-0.184694	0.088	0.113	0.970032	Naive CD4 T cells	POLR1D
5.27143e-05	-0.172425	0.082	0.105	1	Naive CD4 T cells	ZC3H15
5.36949e-05	0.187041	0.229	0.211	1	Naive CD4 T cells	CXCR4
5.74947e-05	-0.170012	0.079	0.102	1	Naive CD4 T cells	FCMR
6.7467e-05	-0.16218	0.121	0.148	1	Naive CD4 T cells	BIN2
6.75397e-05	-0.165883	0.093	0.118	1	Naive CD4 T cells	U2SURP
7.25763e-05	0.229291	0.104	0.082	1	Naive CD4 T cells	PSMA2
9.23052e-05	-0.130329	0.432	0.467	1	Naive CD4 T cells	ATP5F1E
9.34684e-05	-0.110998	0.486	0.525	1	Naive CD4 T cells	SELL
9.7952e-05	0.219952	0.143	0.124	1	Naive CD4 T cells	UBL5
9.98099e-05	-0.107091	0.341	0.377	1	Naive CD4 T cells	LEPROTL1
0.000114507	0.197675	0.167	0.149	1	Naive CD4 T cells	GIMAP4
0.000122976	0.219731	0.159	0.133	1	Naive CD4 T cells	PRDX2
0.000131052	0.179938	0.23	0.213	1	Naive CD4 T cells	TRBC2
0.000131713	0.223099	0.128	0.106	1	Naive CD4 T cells	TUBA1B
0.000135974	0.193155	0.109	0.098	1	Naive CD4 T cells	NDUFC2
0.000137062	-0.183398	0.128	0.147	1	Naive CD4 T cells	CALM1
0.000156057	-0.125567	0.258	0.292	1	Naive CD4 T cells	HNRNPK
0.000156631	-0.138388	0.136	0.163	1	Naive CD4 T cells	USP15
0.000156768	-0.176166	0.086	0.108	1	Naive CD4 T cells	CHD2
0.000167174	0.134557	0.362	0.348	1	Naive CD4 T cells	GPSM3
0.000191204	-0.144819	0.202	0.232	1	Naive CD4 T cells	STK4
0.000253836	-0.148232	0.11	0.134	1	Naive CD4 T cells	SEC62
0.000292619	0.146221	0.149	0.142	1	Naive CD4 T cells	HSPB1
0.000329049	-0.114884	0.214	0.244	1	Naive CD4 T cells	HCLS1
0.000453271	-0.108338	0.096	0.115	1	Naive CD4 T cells	CD96
0.000466018	-0.123776	0.146	0.171	1	Naive CD4 T cells	C9orf78
0.000478744	-0.172355	0.091	0.112	1	Naive CD4 T cells	EVI2B
0.000479277	0.173201	0.101	0.089	1	Naive CD4 T cells	HSD17B11
0.000485534	-0.138469	0.213	0.242	1	Naive CD4 T cells	EVL
0.000506022	0.167919	0.11	0.1	1	Naive CD4 T cells	SNHG1
0.000543537	-0.155331	0.113	0.136	1	Naive CD4 T cells	GCC2
0.000567879	0.200634	0.133	0.115	1	Naive CD4 T cells	ATP5PB
0.0005972	0.186471	0.114	0.101	1	Naive CD4 T cells	VPS28
0.000618118	-0.173681	0.087	0.105	1	Naive CD4 T cells	MED10
0.000631974	0.206405	0.136	0.117	1	Naive CD4 T cells	TNFAIP8
0.000669467	-0.157136	0.097	0.118	1	Naive CD4 T cells	RAPGEF6
0.000731771	-0.147594	0.142	0.167	1	Naive CD4 T cells	MGAT4A
0.00075647	0.166996	0.241	0.219	1	Naive CD4 T cells	HSP90AA1
0.000847765	0.162263	0.143	0.132	1	Naive CD4 T cells	MRPS21
0.000975886	0.163383	0.208	0.181	1	Naive CD4 T cells	COX6A1
0.00102655	0.131898	0.297	0.284	1	Naive CD4 T cells	H3F3A
0.0010287	0.180627	0.151	0.134	1	Naive CD4 T cells	COX7A2L
0.00111215	0.138125	0.115	0.108	1	Naive CD4 T cells	RTRAF
0.00120219	-0.154555	0.146	0.17	1	Naive CD4 T cells	ANKRD12
0.00125139	-0.139975	0.176	0.202	1	Naive CD4 T cells	SF3B2
0.00143727	0.16641	0.22	0.197	1	Naive CD4 T cells	PLAAT4
0.00145589	0.176114	0.147	0.126	1	Naive CD4 T cells	SELENOW
0.00150409	0.189022	0.118	0.102	1	Naive CD4 T cells	SRGN
0.00174754	0.164094	0.251	0.234	1	Naive CD4 T cells	GSTK1
0.00184443	-0.153584	0.083	0.102	1	Naive CD4 T cells	TMED10
0.00197179	-0.134054	0.098	0.117	1	Naive CD4 T cells	DDX46
0.00200274	-0.142545	0.093	0.112	1	Naive CD4 T cells	ACTR2
0.0021991	0.115978	0.331	0.32	1	Naive CD4 T cells	ATP6V1G1
0.00233357	-0.120145	0.101	0.121	1	Naive CD4 T cells	EIF4G2
0.00261285	0.139445	0.22	0.208	1	Naive CD4 T cells	UQCRH
0.00301062	0.17433	0.101	0.086	1	Naive CD4 T cells	ATP5MC1
0.00375469	0.177384	0.103	0.088	1	Naive CD4 T cells	VAMP8
0.00412788	0.150162	0.223	0.201	1	Naive CD4 T cells	PCBP2
0.00418839	-0.113555	0.124	0.144	1	Naive CD4 T cells	HADHA
0.00436345	0.123654	0.372	0.35	1	Naive CD4 T cells	HMGB1
0.00442399	0.117814	0.161	0.156	1	Naive CD4 T cells	N4BP2L2
0.00539719	0.145442	0.159	0.147	1	Naive CD4 T cells	SNHG5
0.0067482	-0.101703	0.086	0.102	1	Naive CD4 T cells	RSRP1
0.00691358	-0.117914	0.159	0.181	1	Naive CD4 T cells	RBM39
0.0070915	0.17479	0.1	0.087	1	Naive CD4 T cells	RPL22L1
0.00711835	-0.102331	0.12	0.13	1	Naive CD4 T cells	FUS
0.00738075	0.167608	0.193	0.174	1	Naive CD4 T cells	S100A6
0.00764069	0.105901	0.11	0.107	1	Naive CD4 T cells	CCDC18-AS1
0.00817418	0.168247	0.106	0.09	1	Naive CD4 T cells	TOMM22
0.00850776	0.109157	0.19	0.184	1	Naive CD4 T cells	CD27
0.00885768	-0.114087	0.1	0.118	1	Naive CD4 T cells	TAX1BP1
0.011232	0.11798	0.248	0.236	1	Naive CD4 T cells	PPIB
0.0112571	-0.103	0.159	0.18	1	Naive CD4 T cells	NDUFS5
0.0124139	-0.103011	0.155	0.175	1	Naive CD4 T cells	MORF4L1
0.0133036	0.171895	0.129	0.114	1	Naive CD4 T cells	ARHGAP15
0.0136977	0.161721	0.111	0.095	1	Naive CD4 T cells	MICOS10
0.0141388	0.106592	0.423	0.408	1	Naive CD4 T cells	EIF3E
0.0173969	0.124608	0.174	0.163	1	Naive CD4 T cells	CORO1A
0.0175631	-0.109138	0.103	0.119	1	Naive CD4 T cells	THRAP3
0.0176336	0.115786	0.178	0.172	1	Naive CD4 T cells	CUTA
0.0195681	0.119602	0.146	0.139	1	Naive CD4 T cells	SRSF7
0.0199716	0.159086	0.138	0.125	1	Naive CD4 T cells	NDUFA12
0.0209342	0.148477	0.117	0.107	1	Naive CD4 T cells	SSBP1
0.0225868	-0.101097	0.176	0.195	1	Naive CD4 T cells	SLC25A6
0.0280562	0.129373	0.217	0.199	1	Naive CD4 T cells	EIF4A1
0.0289558	0.152601	0.148	0.133	1	Naive CD4 T cells	CSNK2B
0.0299565	0.108391	0.116	0.111	1	Naive CD4 T cells	NDUFA1
0.0357432	0.151976	0.131	0.117	1	Naive CD4 T cells	UQCR11
0.0359563	-0.100832	0.129	0.14	1	Naive CD4 T cells	CNN2
0.0365797	-0.103279	0.098	0.112	1	Naive CD4 T cells	HNRNPR
0.0427634	0.144779	0.143	0.129	1	Naive CD4 T cells	PARK7
0.0428171	0.117195	0.242	0.231	1	Naive CD4 T cells	RHOA
0.0434197	0.105671	0.124	0.117	1	Naive CD4 T cells	PSMB8
0.0586674	0.100476	0.113	0.106	1	Naive CD4 T cells	EIF2A
0.0722719	0.119455	0.14	0.127	1	Naive CD4 T cells	SPCS1
0.0754578	0.13725	0.121	0.109	1	Naive CD4 T cells	ARPC5
0.0978911	0.102707	0.138	0.133	1	Naive CD4 T cells	NUCB2
0.102076	0.122161	0.166	0.154	1	Naive CD4 T cells	ATP5MC3
0.115267	0.121475	0.137	0.127	1	Naive CD4 T cells	ATP5MPL
0.116379	0.117495	0.442	0.44	1	Naive CD4 T cells	HLA-B
0.165498	0.107031	0.118	0.107	1	Naive CD4 T cells	TECR
0.253061	0.102249	0.139	0.132	1	Naive CD4 T cells	PSMB1
0.300211	0.103984	0.107	0.099	1	Naive CD4 T cells	SRP9
7.86211e-171	0.799153	0.896	0.784	1.50591e-166	Naive CD8 T cells	MT-ND4
2.19761e-166	0.398868	1	0.999	4.2093e-162	Naive CD8 T cells	B2M
1.50138e-154	-2.37508	0.46	0.707	2.87575e-150	Naive CD8 T cells	MTRNR2L8
4.90136e-151	0.651139	0.988	0.973	9.38806e-147	Naive CD8 T cells	MT-CYB
3.09544e-141	-2.37337	0	0.168	5.92901e-137	Naive CD8 T cells	RPS4Y1
1.53195e-139	0.629638	0.998	0.995	2.93431e-135	Naive CD8 T cells	MT-CO2
4.63594e-122	-0.851229	0.58	0.792	8.87968e-118	Naive CD8 T cells	EEF2
2.96829e-116	0.634474	0.94	0.877	5.68547e-112	Naive CD8 T cells	MT-ATP6
4.65551e-104	1.01817	0.58	0.353	8.91717e-100	Naive CD8 T cells	LINC02446
1.50924e-96	0.735373	0.783	0.643	2.89079e-92	Naive CD8 T cells	MT-ND2
4.51676e-96	0.308221	1	0.999	8.65139e-92	Naive CD8 T cells	RPS27A
7.64255e-75	0.35939	0.943	0.78	1.46385e-70	Naive CD8 T cells	MTRNR2L12
2.35459e-70	0.403011	0.996	0.992	4.50998e-66	Naive CD8 T cells	MT-CO1
8.46861e-68	0.674467	0.651	0.463	1.62208e-63	Naive CD8 T cells	IL32
6.25501e-67	-0.806496	0.46	0.605	1.19808e-62	Naive CD8 T cells	RPS29
1.71107e-66	-0.984442	0.24	0.427	3.27738e-62	Naive CD8 T cells	MT-ATP8
9.65787e-62	0.642612	0.637	0.5	1.84987e-57	Naive CD8 T cells	MYL12A
4.84841e-60	-1.30627	0.043	0.149	9.28664e-56	Naive CD8 T cells	PPDPF
5.23963e-59	-0.633083	0.608	0.625	1.0036e-54	Naive CD8 T cells	RPS15
1.62757e-56	0.22736	1	1	3.11745e-52	Naive CD8 T cells	RPS15A
5.86531e-56	0.262298	0.998	0.989	1.12344e-51	Naive CD8 T cells	RPL39
2.17878e-51	-0.326398	0.987	0.994	4.17324e-47	Naive CD8 T cells	TPT1
7.28714e-50	-0.343224	0.907	0.96	1.39578e-45	Naive CD8 T cells	RPLP2
2.36756e-43	0.286253	0.966	0.943	4.53482e-39	Naive CD8 T cells	TMSB4X
8.35211e-43	-0.738351	0.328	0.481	1.59976e-38	Naive CD8 T cells	HLA-A
7.42437e-42	-0.427161	0.764	0.861	1.42206e-37	Naive CD8 T cells	RPL13A
6.4179e-41	-0.39474	0.82	0.888	1.22928e-36	Naive CD8 T cells	RPL4
1.30058e-40	-0.632352	0.397	0.543	2.49114e-36	Naive CD8 T cells	RPL27A
3.54333e-40	-0.233832	0.972	0.987	6.78689e-36	Naive CD8 T cells	RPS6
2.84594e-38	-0.473184	0.573	0.6	5.45112e-34	Naive CD8 T cells	RPL8
3.90539e-35	0.77908	0.185	0.085	7.48037e-31	Naive CD8 T cells	ID2
9.61685e-35	-0.794628	0.269	0.402	1.84201e-30	Naive CD8 T cells	HLA-C
2.01339e-34	-0.82635	0.255	0.364	3.85645e-30	Naive CD8 T cells	PABPC1
2.99432e-34	-0.383714	0.643	0.772	5.73531e-30	Naive CD8 T cells	H3F3B
7.59888e-32	0.272532	0.973	0.975	1.45549e-27	Naive CD8 T cells	MT-CO3
2.61963e-30	-0.767325	0.085	0.185	5.01764e-26	Naive CD8 T cells	EZR
1.21283e-29	-0.477916	0.536	0.639	2.32306e-25	Naive CD8 T cells	DDX5
2.89027e-27	-0.705155	0.24	0.328	5.53603e-23	Naive CD8 T cells	SARAF
7.19543e-27	0.172687	0.998	0.998	1.37821e-22	Naive CD8 T cells	RPS4X
1.26858e-26	-0.189288	0.996	0.999	2.42984e-22	Naive CD8 T cells	MALAT1
3.60467e-26	-0.185251	0.949	0.98	6.90438e-22	Naive CD8 T cells	RPL3
6.34248e-26	-0.617391	0.471	0.555	1.21484e-21	Naive CD8 T cells	RPL13
1.59795e-25	0.161706	0.997	0.994	3.0607e-21	Naive CD8 T cells	RPL18A
1.80006e-25	-0.624975	0.161	0.27	3.44784e-21	Naive CD8 T cells	DDX6
4.54735e-24	-0.471907	0.498	0.586	8.70999e-20	Naive CD8 T cells	RPL38
1.26643e-22	0.346281	0.66	0.595	2.42571e-18	Naive CD8 T cells	PPIA
2.40766e-22	-0.493488	0.299	0.416	4.61162e-18	Naive CD8 T cells	NCL
7.15279e-22	0.173994	0.999	0.999	1.37004e-17	Naive CD8 T cells	RPS3A
7.79508e-21	-0.693871	0.11	0.198	1.49307e-16	Naive CD8 T cells	HIST1H1E
1.3831e-20	-0.663422	0.082	0.153	2.64919e-16	Naive CD8 T cells	PIK3IP1
1.43967e-20	0.369683	0.567	0.497	2.75754e-16	Naive CD8 T cells	HSPA8
3.66719e-19	-0.632982	0.085	0.159	7.02414e-15	Naive CD8 T cells	VAMP2
4.37779e-19	0.310276	0.728	0.673	8.38522e-15	Naive CD8 T cells	LDHB
6.33884e-19	0.165449	0.98	0.982	1.21414e-14	Naive CD8 T cells	RPS7
1.5718e-18	-0.422542	0.421	0.514	3.01063e-14	Naive CD8 T cells	RPS20
3.55157e-18	-0.394924	0.383	0.488	6.80267e-14	Naive CD8 T cells	LAPTM5
4.97337e-18	-0.508104	0.167	0.259	9.526e-14	Naive CD8 T cells	ABLIM1
8.18529e-18	0.123812	0.918	0.941	1.56781e-13	Naive CD8 T cells	RPSA
1.5876e-17	-0.538018	0.141	0.223	3.04089e-13	Naive CD8 T cells	MSN
1.89567e-17	-0.545041	0.183	0.261	3.63096e-13	Naive CD8 T cells	CIRBP
3.05831e-17	0.402811	0.402	0.336	5.8579e-13	Naive CD8 T cells	SKP1
6.26464e-17	-0.498583	0.085	0.158	1.19993e-12	Naive CD8 T cells	HIST1H1D
1.1727e-16	0.515351	0.223	0.153	2.24619e-12	Naive CD8 T cells	ISG20
2.86112e-16	-0.618605	0.098	0.166	5.48019e-12	Naive CD8 T cells	TSC22D3
3.54104e-16	0.114504	0.998	1	6.7825e-12	Naive CD8 T cells	RPL30
3.79218e-16	0.280356	0.614	0.576	7.26354e-12	Naive CD8 T cells	SERF2
1.11197e-15	-0.555127	0.406	0.497	2.12988e-11	Naive CD8 T cells	AL138963.4
1.13988e-15	-0.365914	0.456	0.555	2.18333e-11	Naive CD8 T cells	MT-ND6
2.11369e-15	-0.441526	0.177	0.264	4.04857e-11	Naive CD8 T cells	SNHG8
7.36675e-15	0.132791	0.977	0.978	1.41103e-10	Naive CD8 T cells	TMSB10
7.61501e-15	-0.182159	0.903	0.939	1.45858e-10	Naive CD8 T cells	RPL17
8.60373e-15	0.475917	0.206	0.146	1.64796e-10	Naive CD8 T cells	TBCA
1.34897e-14	-0.407012	0.227	0.317	2.58381e-10	Naive CD8 T cells	CSDE1
1.49486e-14	-0.164778	0.912	0.949	2.86325e-10	Naive CD8 T cells	RPS16
2.91718e-14	-0.4623	0.167	0.249	5.58756e-10	Naive CD8 T cells	MYH9
5.0718e-14	-0.305466	0.548	0.631	9.71452e-10	Naive CD8 T cells	RPS11
5.85011e-14	-0.379052	0.212	0.3	1.12053e-09	Naive CD8 T cells	LITAF
9.02647e-14	-0.380053	0.302	0.39	1.72893e-09	Naive CD8 T cells	RPL23
1.94052e-13	-0.55112	0.074	0.13	3.71687e-09	Naive CD8 T cells	LIMD2
2.50853e-13	-0.214682	0.809	0.857	4.80483e-09	Naive CD8 T cells	RPL35
4.26573e-13	-0.135326	0.915	0.955	8.17058e-09	Naive CD8 T cells	RACK1
4.965e-13	0.387394	0.35	0.279	9.50996e-09	Naive CD8 T cells	COX6C
8.07179e-13	0.359113	0.359	0.298	1.54607e-08	Naive CD8 T cells	MYL12B
8.94886e-13	-0.27475	0.802	0.847	1.71406e-08	Naive CD8 T cells	RPL36A
1.83756e-12	-0.159938	0.909	0.944	3.51966e-08	Naive CD8 T cells	RPL15
2.11643e-12	0.438292	0.18	0.131	4.05382e-08	Naive CD8 T cells	PSMB9
2.51418e-12	-0.342534	0.286	0.374	4.81566e-08	Naive CD8 T cells	TCF7
2.71329e-12	-0.256948	0.466	0.536	5.19703e-08	Naive CD8 T cells	HLA-B
3.56444e-12	-0.315762	0.263	0.349	6.82734e-08	Naive CD8 T cells	RSL1D1
5.10704e-12	-0.389704	0.145	0.216	9.78203e-08	Naive CD8 T cells	SEPTIN9
5.27531e-12	-0.212541	0.726	0.799	1.01043e-07	Naive CD8 T cells	RPL7
6.32849e-12	-0.116257	0.967	0.93	1.21216e-07	Naive CD8 T cells	RPL18
7.92594e-12	0.379774	0.258	0.209	1.51814e-07	Naive CD8 T cells	EIF4A2
1.26463e-11	-0.11722	0.979	0.99	2.42228e-07	Naive CD8 T cells	RPL14
1.27264e-11	-0.238018	0.59	0.671	2.43762e-07	Naive CD8 T cells	HNRNPA1
1.80905e-11	-0.463524	0.082	0.137	3.46506e-07	Naive CD8 T cells	LSP1
1.91815e-11	-0.512731	0.086	0.142	3.67402e-07	Naive CD8 T cells	CD7
3.27632e-11	-0.375114	0.19	0.265	6.27546e-07	Naive CD8 T cells	LCP1
3.38717e-11	0.366897	0.266	0.207	6.48779e-07	Naive CD8 T cells	ARL6IP5
4.50991e-11	-0.400206	0.119	0.182	8.63828e-07	Naive CD8 T cells	EIF3G
5.47363e-11	-0.275835	0.092	0.142	1.04842e-06	Naive CD8 T cells	HMGB2
8.01874e-11	-0.170818	0.792	0.851	1.53591e-06	Naive CD8 T cells	TXNIP
8.28689e-11	-0.388447	0.133	0.198	1.58727e-06	Naive CD8 T cells	BZW1
8.72875e-11	-0.202562	0.951	0.963	1.6719e-06	Naive CD8 T cells	RPL37
1.04698e-10	-0.446772	0.073	0.119	2.00538e-06	Naive CD8 T cells	TLE5
1.06918e-10	-0.412442	0.2	0.267	2.04791e-06	Naive CD8 T cells	SLC25A6
1.07074e-10	-0.112136	0.996	0.997	2.0509e-06	Naive CD8 T cells	RPL12
1.31797e-10	-0.338643	0.289	0.368	2.52444e-06	Naive CD8 T cells	SEPTIN6
1.57913e-10	-0.134092	0.948	0.966	3.02466e-06	Naive CD8 T cells	NACA
1.9296e-10	-0.345472	0.143	0.208	3.69596e-06	Naive CD8 T cells	NONO
2.043e-10	-0.422809	0.123	0.182	3.91317e-06	Naive CD8 T cells	G3BP2
2.83542e-10	0.371688	0.228	0.176	5.43096e-06	Naive CD8 T cells	SUB1
3.83897e-10	0.362184	0.318	0.257	7.35316e-06	Naive CD8 T cells	COX7A2
4.38771e-10	-0.14151	0.904	0.94	8.40423e-06	Naive CD8 T cells	RPL10A
4.60847e-10	-0.297463	0.194	0.264	8.82706e-06	Naive CD8 T cells	SRRM1
4.64197e-10	0.339035	0.282	0.243	8.89124e-06	Naive CD8 T cells	HCST
4.79499e-10	-0.412751	0.089	0.132	9.18433e-06	Naive CD8 T cells	CHCHD2
5.01293e-10	0.385166	0.198	0.149	9.60176e-06	Naive CD8 T cells	GIMAP4
5.70715e-10	-0.361616	0.1	0.155	1.09315e-05	Naive CD8 T cells	PRPF8
5.89532e-10	0.410245	0.207	0.152	1.12919e-05	Naive CD8 T cells	ATP6V0E1
6.56093e-10	-0.369058	0.229	0.296	1.25668e-05	Naive CD8 T cells	TAGLN2
8.45007e-10	-0.208944	0.618	0.693	1.61853e-05	Naive CD8 T cells	RPL31
8.94662e-10	-0.319802	0.063	0.107	1.71363e-05	Naive CD8 T cells	DNTTIP2
1.15518e-09	0.31686	0.26	0.222	2.21263e-05	Naive CD8 T cells	OXNAD1
1.76183e-09	-0.220226	0.655	0.722	3.3746e-05	Naive CD8 T cells	RPL27
2.25002e-09	-0.300116	0.156	0.218	4.3097e-05	Naive CD8 T cells	SF3B1
2.41738e-09	-0.175123	0.381	0.457	4.63024e-05	Naive CD8 T cells	LEPROTL1
2.95478e-09	0.158254	0.766	0.756	5.65958e-05	Naive CD8 T cells	MT-ND1
3.14375e-09	0.405543	0.128	0.087	6.02154e-05	Naive CD8 T cells	PRDX1
5.1233e-09	0.358361	0.185	0.14	9.81316e-05	Naive CD8 T cells	ABRACL
5.50178e-09	0.151056	0.783	0.72	0.000105381	Naive CD8 T cells	EEF1D
5.94065e-09	0.380364	0.135	0.101	0.000113787	Naive CD8 T cells	ACTR3
7.33808e-09	-0.345202	0.099	0.151	0.000140554	Naive CD8 T cells	SPTAN1
9.0881e-09	0.250564	0.533	0.469	0.000174073	Naive CD8 T cells	CD8B
1.05921e-08	-0.374444	0.136	0.193	0.000202881	Naive CD8 T cells	CALM1
1.52614e-08	-0.309196	0.068	0.111	0.000292318	Naive CD8 T cells	ERCC5
1.65882e-08	0.156038	0.847	0.82	0.000317731	Naive CD8 T cells	MT-ND3
1.95002e-08	0.192856	0.619	0.6	0.000373507	Naive CD8 T cells	IL7R
1.98283e-08	0.144206	0.827	0.826	0.000379792	Naive CD8 T cells	MT-ND4L
2.33506e-08	-0.287453	0.063	0.104	0.000447256	Naive CD8 T cells	YPEL5
2.49707e-08	0.231954	0.22	0.206	0.000478289	Naive CD8 T cells	AIF1
2.5061e-08	0.230262	0.501	0.455	0.000480019	Naive CD8 T cells	CD3D
3.19064e-08	0.133593	0.805	0.8	0.000611134	Naive CD8 T cells	PFDN5
3.79284e-08	-0.335703	0.097	0.146	0.00072648	Naive CD8 T cells	CD44
3.83852e-08	-0.330209	0.122	0.176	0.000735231	Naive CD8 T cells	KMT2E
4.54605e-08	0.261858	0.25	0.225	0.000870749	Naive CD8 T cells	OAZ1
7.53066e-08	-0.177669	0.184	0.237	0.00144242	Naive CD8 T cells	ITK
8.45867e-08	-0.300193	0.133	0.186	0.00162017	Naive CD8 T cells	NOSIP
9.47483e-08	-0.374129	0.075	0.117	0.00181481	Naive CD8 T cells	TC2N
1.02697e-07	-0.246489	0.239	0.303	0.00196707	Naive CD8 T cells	FOXP1
1.22105e-07	0.359803	0.124	0.09	0.0023388	Naive CD8 T cells	TRAC
1.39968e-07	-0.276364	0.127	0.178	0.00268095	Naive CD8 T cells	UCP2
2.2039e-07	-0.336764	0.136	0.187	0.00422134	Naive CD8 T cells	ANKRD12
2.89846e-07	-0.345918	0.066	0.105	0.00555171	Naive CD8 T cells	ZFP36L1
2.94275e-07	0.260846	0.267	0.241	0.00563654	Naive CD8 T cells	IFITM2
3.24396e-07	-0.282657	0.301	0.365	0.00621348	Naive CD8 T cells	EIF4B
3.35583e-07	-0.197508	0.447	0.517	0.00642776	Naive CD8 T cells	FYB1
3.91336e-07	-0.265928	0.084	0.125	0.00749566	Naive CD8 T cells	SRP72
3.92904e-07	-0.248927	0.109	0.153	0.00752569	Naive CD8 T cells	DDX3X
4.0854e-07	0.27066	0.292	0.254	0.00782517	Naive CD8 T cells	RAC2
4.09023e-07	0.299575	0.177	0.14	0.00783443	Naive CD8 T cells	DAD1
4.41185e-07	-0.111634	0.089	0.116	0.00845046	Naive CD8 T cells	DYNLT1
4.90357e-07	-0.236486	0.075	0.112	0.0093923	Naive CD8 T cells	RNMT
5.1484e-07	0.258086	0.339	0.296	0.00986125	Naive CD8 T cells	SRSF5
8.46051e-07	-0.243584	0.127	0.175	0.0162053	Naive CD8 T cells	IL16
8.98861e-07	0.342464	0.119	0.086	0.0172168	Naive CD8 T cells	CARS
9.08864e-07	0.318094	0.111	0.081	0.0174084	Naive CD8 T cells	LRRN3
1.09744e-06	-0.337904	0.072	0.11	0.0210203	Naive CD8 T cells	DDX21
1.11998e-06	-0.300727	0.066	0.103	0.0214521	Naive CD8 T cells	ZNF24
1.13096e-06	-0.329492	0.097	0.131	0.0216624	Naive CD8 T cells	NME2
1.36278e-06	0.233336	0.316	0.287	0.0261026	Naive CD8 T cells	ERP29
1.3748e-06	-0.222915	0.132	0.178	0.026333	Naive CD8 T cells	IK
1.43816e-06	0.28477	0.246	0.205	0.0275465	Naive CD8 T cells	RPS2
1.46824e-06	-0.272871	0.109	0.154	0.0281227	Naive CD8 T cells	CDC42SE1
1.48937e-06	-0.284856	0.081	0.121	0.0285274	Naive CD8 T cells	NOP58
1.62978e-06	-0.213576	0.262	0.322	0.0312167	Naive CD8 T cells	YWHAZ
1.65978e-06	-0.286629	0.072	0.11	0.0317915	Naive CD8 T cells	VPS13C
1.68337e-06	-0.195773	0.132	0.175	0.0322434	Naive CD8 T cells	MAML2
1.69968e-06	0.271125	0.303	0.256	0.0325557	Naive CD8 T cells	GIMAP7
1.70211e-06	0.30988	0.203	0.162	0.0326022	Naive CD8 T cells	UQCR10
2.05674e-06	-0.277544	0.129	0.176	0.0393947	Naive CD8 T cells	BIN2
2.15733e-06	-0.310629	0.15	0.199	0.0413215	Naive CD8 T cells	BCLAF1
2.29278e-06	-0.171021	0.265	0.321	0.043916	Naive CD8 T cells	HNRNPK
2.37362e-06	-0.358232	0.52	0.54	0.0454643	Naive CD8 T cells	ACTB
2.44772e-06	-0.222761	0.458	0.514	0.0468836	Naive CD8 T cells	HLA-E
2.58296e-06	-0.274669	0.065	0.1	0.0494739	Naive CD8 T cells	PRPF4B
2.60383e-06	-0.328407	0.084	0.122	0.0498737	Naive CD8 T cells	UBXN1
2.66189e-06	-0.33597	0.077	0.111	0.0509859	Naive CD8 T cells	SF1
2.67401e-06	-0.222266	0.167	0.216	0.0512179	Naive CD8 T cells	RBM39
2.73099e-06	0.30307	0.11	0.086	0.0523094	Naive CD8 T cells	MAT2B
3.5917e-06	0.268693	0.114	0.099	0.0687955	Naive CD8 T cells	STMN1
4.08549e-06	-0.287573	0.091	0.132	0.0782535	Naive CD8 T cells	ACTR2
4.4309e-06	0.330077	0.126	0.093	0.0848694	Naive CD8 T cells	PDE4B
5.4698e-06	-0.298918	0.091	0.131	0.104768	Naive CD8 T cells	LUC7L3
5.78889e-06	-0.100724	0.522	0.583	0.11088	Naive CD8 T cells	FXYD5
6.34772e-06	0.226631	0.26	0.23	0.121584	Naive CD8 T cells	CD27
6.84413e-06	0.217736	0.261	0.239	0.131093	Naive CD8 T cells	LCK
7.16537e-06	0.289786	0.167	0.136	0.137245	Naive CD8 T cells	NEDD8
7.69765e-06	0.289591	0.185	0.145	0.147441	Naive CD8 T cells	SELENOW
8.29709e-06	-0.331739	0.104	0.141	0.158923	Naive CD8 T cells	MT2A
8.63545e-06	-0.148348	0.165	0.205	0.165403	Naive CD8 T cells	C9orf78
8.67688e-06	0.134376	0.11	0.109	0.166197	Naive CD8 T cells	ATP5MC1
1.10708e-05	-0.209297	0.113	0.153	0.212051	Naive CD8 T cells	USP15
1.23982e-05	0.186795	0.553	0.52	0.237476	Naive CD8 T cells	PCED1B-AS1
1.26083e-05	-0.182945	0.139	0.18	0.2415	Naive CD8 T cells	ADD3
1.27457e-05	0.26998	0.264	0.218	0.244131	Naive CD8 T cells	CALM2
1.32074e-05	-0.199247	0.078	0.11	0.252974	Naive CD8 T cells	IFITM3
1.37372e-05	-0.256761	0.09	0.128	0.263123	Naive CD8 T cells	PNN
1.40982e-05	-0.186542	0.091	0.125	0.270037	Naive CD8 T cells	ZRANB2
1.42473e-05	-0.30934	0.072	0.105	0.272892	Naive CD8 T cells	CCNH
1.48282e-05	0.162982	0.451	0.434	0.28402	Naive CD8 T cells	MYL6
1.49691e-05	-0.202286	0.187	0.232	0.286719	Naive CD8 T cells	LINC00861
1.80912e-05	0.291213	0.138	0.105	0.346519	Naive CD8 T cells	VAMP8
1.81922e-05	-0.141478	0.208	0.251	0.348452	Naive CD8 T cells	HNRNPC
1.89409e-05	0.247293	0.283	0.246	0.362793	Naive CD8 T cells	CTSW
1.89567e-05	-0.19631	0.223	0.274	0.363098	Naive CD8 T cells	ST13
1.92888e-05	-0.145779	0.274	0.324	0.369457	Naive CD8 T cells	MBNL1
2.0908e-05	-0.230932	0.227	0.278	0.400472	Naive CD8 T cells	SAMHD1
2.09781e-05	-0.191201	0.103	0.138	0.401815	Naive CD8 T cells	KIF2A
2.18347e-05	0.275685	0.162	0.133	0.418221	Naive CD8 T cells	CHURC1
2.32478e-05	0.185581	0.123	0.114	0.445288	Naive CD8 T cells	LSM5
2.68391e-05	0.151681	0.229	0.226	0.514076	Naive CD8 T cells	S100A6
2.75255e-05	-0.186203	0.142	0.182	0.527223	Naive CD8 T cells	RBMX
2.83326e-05	0.245023	0.129	0.111	0.542684	Naive CD8 T cells	TUBA4A
2.9297e-05	-0.275887	0.096	0.133	0.561154	Naive CD8 T cells	CD5
2.98016e-05	-0.161326	0.105	0.139	0.57082	Naive CD8 T cells	ANP32A
3.1947e-05	-0.151853	0.373	0.429	0.611914	Naive CD8 T cells	CNBP
3.57699e-05	-0.284724	0.082	0.116	0.685138	Naive CD8 T cells	SERINC1
3.65879e-05	-0.160469	0.3	0.353	0.700806	Naive CD8 T cells	UXT
4.00802e-05	-0.266956	0.088	0.124	0.767697	Naive CD8 T cells	HNRNPR
4.44687e-05	0.251257	0.135	0.116	0.851753	Naive CD8 T cells	BTG1
4.66518e-05	-0.212775	0.242	0.293	0.893568	Naive CD8 T cells	EIF2S3
5.0025e-05	0.170025	0.269	0.258	0.958179	Naive CD8 T cells	UQCRH
5.22829e-05	0.273197	0.151	0.115	1	Naive CD8 T cells	BCAP31
5.64735e-05	-0.202122	0.509	0.553	1	Naive CD8 T cells	EIF1
5.96515e-05	-0.284552	0.078	0.108	1	Naive CD8 T cells	ITGB2
6.45881e-05	0.20476	0.173	0.156	1	Naive CD8 T cells	MRPS21
6.46123e-05	0.145409	0.677	0.651	1	Naive CD8 T cells	CD3E
6.78235e-05	-0.213864	0.333	0.381	1	Naive CD8 T cells	RPS17
7.74839e-05	0.250808	0.145	0.12	1	Naive CD8 T cells	ERH
8.14996e-05	-0.208229	0.104	0.139	1	Naive CD8 T cells	CELF2
8.22396e-05	-0.266949	0.122	0.16	1	Naive CD8 T cells	HNRNPA3
8.45304e-05	0.244851	0.188	0.16	1	Naive CD8 T cells	LAMTOR4
8.48419e-05	-0.238871	0.102	0.138	1	Naive CD8 T cells	TGOLN2
8.67503e-05	-0.171845	0.5	0.546	1	Naive CD8 T cells	PTPRC
9.07707e-05	0.216109	0.262	0.233	1	Naive CD8 T cells	RNASEK
0.00010807	0.251502	0.102	0.081	1	Naive CD8 T cells	WSB1
0.000109256	0.265505	0.12	0.094	1	Naive CD8 T cells	SATB1
0.000111575	-0.132061	0.092	0.12	1	Naive CD8 T cells	TESPA1
0.000133693	-0.250472	0.071	0.101	1	Naive CD8 T cells	PNRC2
0.000133713	0.253444	0.173	0.146	1	Naive CD8 T cells	UBL5
[truncated: 39,591 more rows]
