# Supplementary material for: Single-cell profiling reveals CCL5Hi GZMAHi effector memory CD8 T cell association to oligoarticular JIA
Source: Rheumatology (Oxford). 2026 Apr 27;65(6):keag211. doi: 10.1093/rheumatology/keag211 (PMC13278834; doi:10.1093/rheumatology/keag211)
Supplement: keag211_Supplementary_Data [file keag211_supplementary_data.zip › rhe-25-3245-File006.xlsx]

## Sheet: Sheet 1
pathway	pval	padj	log2err	ES	NES	size	leadingEdge	Enrichment	cell	comp
AMIDE BIOSYNTHETIC PROCESS%GOBP%GO:0043604	3.86401e-13	1.49151e-10	0.338151	0.405375	4.41832	98	RPS3A, RPL32, RPS8, RPS14, EEF1A1, RPS6, RPL34, RPS23, RPS12, RPS13, RPS25, RPS15A, RPL30, RPL3, RPS5, RPL19, RPL21, EEF1B2, RPS9, RPL35A, RPS24, RPL38, RPL10A, RPL15, RPS27, RPS3, RPL29, RPL37, RPL18A, RPL22, RPL5, RPL31, RPS20, RPS29, RPS7, RPS28, RPL27, RPS26, RPL23A, RPS16, EEF1G, RPL36A, RPS21, TECR, EIF3E, RPL4, RPLP2, EEF2, UBA52, RPS27A, RPSA, RPL18, EIF3A, RPL39	UP	Naive CD4 T cells	DEG.oJIA.tissue.allcells
ORGANONITROGEN COMPOUND BIOSYNTHETIC PROCESS%GOBP%GO:1901566	9.53974e-12	1.47294e-09	0.317385	0.331079	4.15091	141	RPS3A, RPL32, RPS8, RPS14, EEF1A1, RPS6, RPL34, RPS23, RPS12, RPS13, RPS25, RPS15A, RPL30, RPL3, RPS5, RPL19, RPL21, EEF1B2, RPS9, RPL35A, RPS24, RPL38, RPL10A, RPL15, RPS27, RPS3, RPL29, RPL37, RPL18A, RPL22, RPL5, RPL31, RPS20, MT-ND3, RPS29, RPS7, RPS28, RPL27, NDUFC2, RPS26, RPL23A, MT-ND6, RPS16, MT-ND4L, EEF1G, MT-ND4, RPL36A, KRTCAP2, RPS21, TECR, EIF3E, RPL4, RPLP2, ATP5PO, EEF2, UBA52, M…	UP	Naive CD4 T cells	DEG.oJIA.tissue.allcells
RIBOSOMAL SMALL SUBUNIT BIOGENESIS%GOBP%GO:0042274	1.37363e-06	0.000117827	0.233346	0.500729	3.03917	27	RPS3A, RPS8, RPS14, RPS6, RPS23, RPS12, RPS13, RPS25, RPS15A, RPS5, RPS9, RPS24, RPS27, RPS7, RPS28, RPS16, RPS21	UP	Naive CD4 T cells	DEG.oJIA.tissue.allcells
CELL SURFACE RECEPTOR SIGNALING PATHWAY%GOBP%GO:0007166	2.77551e-05	0.00918695	0.174592	0.256287	2.74016	90	ISG15, LY6E, PDE4B, CD7, HLA-A, TMSB4X, KLRB1, NME2, IFITM2, TRAC, PPP1CA, TNFRSF14, LCK, SP100, CIB1, CCL5, ANXA1, IL2RG, OAS1, RHOA, CD3D, BSG, STOML2, OASL, IRF1, IL7R, FLNA, MIF, EVL, CD3E, PLP2, MX1, SIVA1, GATA3, STMN1, OAS2, TRBC1, APH1A, IFITM1, LAT, HCLS1, PHB2, IFITM3, CLEC2D, ARHGDIA, GABARAP, CHURC1, CXCR4, TRBC2, USP15, HSPB1	UP	Naive CD4 T cells	DEG.oJIAU.ctrl.allcells
BIOLOGICAL PROCESS INVOLVED IN INTERSPECIES INTERACTION BETWEEN ORGANISMS%GOBP%GO:0044419	0.000181617	0.0177916	0.157375	0.210598	2.52718	117	HLA-B, ISG15, CFL1, PPIA, RPS15A, BST2, PDE4B, CD74, ISG20, RPL39, IFI6, HLA-A, UBE2L6, ARF1, IFITM2, TRAC, PIM2, TNFRSF14, GBP5, ENO1, PPIB, LCK, IFIT3, SP100, EIF2AK2, RNASEK, CCL5, HLA-E, IFI44L, OAS1, RHOA, GSDMD, VIM, CHMP2A, IFI44, CORO1A, OASL, IRF1, ZC3HAV1, CASP4, VAMP8, MX1, GBP2, GATA3, STMN1, OAS2, IFITM1, TUBB, PHB2, IFITM3, HMGB1, IFIT1, NUB1, HSP90AB1, CXCR4, PSMA2, CALM1, HSPB1, H…	UP	Naive CD4 T cells	DEG.oJIAU.ctrl.allcells
IMMUNE RESPONSE%GOBP%GO:0006955	0.00016222	0.0177916	0.157375	0.223986	2.52269	101	HLA-B, ISG15, CTSW, PSMB10, BST2, HLA-C, CD74, RPL39, CD7, IFI6, HLA-A, UBE2L6, IFITM2, TRAC, TNFRSF14, GBP5, LCK, IFIT3, SP100, CRIP1, EIF2AK2, CCL5, IL2RG, HLA-E, IFI44L, OAS1, CD3D, IFI44, CORO1A, IRF1, IL7R, CD3E, HLA-F, VAMP8, MX1, GBP2, GATA3, OAS2, TRBC1, IFITM1, LAT, FTH1, TUBB, PHB2, IFITM3, HMGB1, IFIT1, NUB1	UP	Naive CD4 T cells	DEG.oJIAU.ctrl.allcells
NEGATIVE REGULATION OF VIRAL PROCESS%GOBP%GO:0048525	0.000430365	0.0224923	0.151201	0.412921	2.39694	24	ISG15, LY6E, PPIA, BST2, ISG20, IFITM2, EIF2AK2, CCL5, OAS1, OASL, ZC3HAV1, MX1, OAS2, IFITM1, IFITM3, IFIT1	UP	Naive CD4 T cells	DEG.oJIAU.ctrl.allcells
POSITIVE REGULATION OF TRANSPORT%GOBP%GO:0051050	0.000671637	0.027789	0.144764	0.294871	2.32347	46	B2M, ACTB, PPIA, OAZ1, RAC2, TMSB4X, S100A10, CIB1, CCL5, ANXA1, PDCD5, IL2RG, CALR, CHMP2A, BCAP31, RAN, FLNA, HLA-F, VAMP8, CALM2, HCLS1, UBL5, UBE2L3, GPS2, GSTO1, CALM1, HNRNPK, VPS28, TMED10	UP	Naive CD4 T cells	DEG.oJIAU.ctrl.allcells
ANTIGEN PROCESSING AND PRESENTATION OF ENDOGENOUS ANTIGEN%GOBP%GO:0019883	0.000637388	0.0275185	0.144764	0.602218	2.30248	10	B2M, HLA-B, HLA-C, CD74, HLA-A, TAP2, HLA-E, HLA-F	UP	Naive CD4 T cells	DEG.oJIAU.ctrl.allcells
RNA PROCESSING%GOBP%GO:0006396	0.000268346	0.0177916	0.151201	-0.208158	-2.45524	114	RPS27, HNRNPA1, RSL1D1, PABPC1, SRRM1, RPS17, RPL26, DDX5, RPS6, RPS21, RPL27, NSA2, NOP58, RPS8, RBM3, SON, PRPF8, SNRNP200, HNRNPU, HNRNPH1, SRRM2, NOP10, LSM3, LSM8, DDX18, NIFK, SRSF10, SF3B6, RPS25, NGDN, TRA2B, RPL11, RPL5, LSM5, SMU1, BUD23, FRG1, PRPF4B, POP5, IK, DDX39B, RPS28, RBM4, RPS24, PPIG, ZMAT2, LUC7L3, LSM6, PNN, EIF6, SNRPA, PPIH, SYF2, BCAS2, RPL7, NHP2, MAGOH, SSB, RPS14, RPL…	DOWN	Naive CD4 T cells	DEG.oJIAU.ctrl.allcells
RIBOSOME BIOGENESIS%GOBP%GO:0042254	0.000266294	0.0177916	0.151201	-0.270489	-2.47529	63	RPS11, RPS27, RSL1D1, RPS17, RPL23A, RPL26, RPS6, RPS21, RPL27, NSA2, RPS12, XRCC5, NOP58, RPS8, RPSA, NOP10, RBIS, MRPL20, DDX18, NIFK, MTERF4, NPM1, RPS25, NGDN, RPL11, RPL5, DDX3X, EIF1AX, BUD23, RPS5, RSL24D1, RPS28, EIF5, RPS24	DOWN	Naive CD4 T cells	DEG.oJIAU.ctrl.allcells
GENE EXPRESSION%GOBP%GO:0010467	0.000159044	0.0177916	0.157375	-0.148095	-2.52125	290	RPS20, RPS4Y1, RPS29, RPS11, RPL15, RACK1, RPS27, HNRNPA1, RPL4, RSL1D1, PABPC1, RPL34, SRRM1, RPS17, RPL23A, RPL38, RPL31, RPL37A, RPL26, DDX5, RPL37, RPS6, RPS21, RPL27, NSA2, RPS12, EIF3H, RPL22, RPL23, NOP58, RPL30, RPS8, RBM3, SON, EEF1B2, PRPF8, SNRNP200, RPS18, DAP3, RPSA, HNRNPU, HNRNPH1, SRRM2, NOP10, RPL12, EEF2, LSM3, METAP2, LSM8, RPL3, MRPL20, FAU, POLR2B, DDX18, NIFK, RPL19, MTERF4,…	DOWN	Naive CD4 T cells	DEG.oJIAU.ctrl.allcells
CYTOPLASMIC TRANSLATION%GOBP%GO:0002181	1.31824e-05	0.00918695	0.179965	-0.263989	-2.79153	88	RPS20, RPS29, RPS11, RPL15, RACK1, RPS27, RPL4, RPL34, RPS17, RPL23A, RPL38, RPL31, RPL37A, RPL26, RPL37, RPS6, RPS21, RPL27, RPS12, EIF3H, RPL22, RPL23, RPL30, RPS8, RPS18, RPSA, RPL12, RPL3, FAU, RPL19, RPL41, RPLP2, RPS25, RPL28, RPL11, RPL5, RPL24, RPL36, RPS5, EIF2S3, RPS28, RBM4, EIF5, RPS24, RPL13A, RWDD1, RPL17, RPL10, EIF3L	DOWN	Naive CD4 T cells	DEG.oJIAU.ctrl.allcells
NON-MEMBRANE-BOUNDED ORGANELLE ASSEMBLY%GOBP%GO:0140694	2.29402e-05	0.00918695	0.174592	-0.367619	-2.79393	42	RPS27, CIRBP, DDX6, RPL23A, XRCC5, KIF2A, PRRC2C, CSDE1, RPSA, LSM3, MRPL20, MTERF4, NPM1, RPL11, RPL5, DDX3X, EIF1AX, KPNB1, RPS5, AUP1, RPS28, RAB11A, RNF213, EIF5, G3BP1, RPL10, WDR1, RPS27L, EIF6, RPS3, RPS14, CFLAR, CENPC, EIF2S1	DOWN	Naive CD4 T cells	DEG.oJIAU.ctrl.allcells
CELLULAR NITROGEN COMPOUND METABOLIC PROCESS%GOBP%GO:0034641	0.000107106	0.00393331	0.271091	-0.232534	-2.59077	137	RPS4Y1, RPS29, DDX5, MT-ATP8, EEF2, RPL13A, RPL38, RPL27A, RPS20, RPL37, RPS27, RPL37A, RPL36A, MT-ND6, RPL4, RPL35, RPS11, RPS21, RPS12, RPL23, RPL34, RPL27, CSDE1, RPL36, RPS6, SAMHD1, ATP5F1E, RPS28, RPL31, HNRNPK, RPLP1, PRPF8, HSP90AB1, MBNL1, RPL7, DDX21, HMGB2, SNRNP200, RPS16, DDX24, RPL41, RPL17, SRRM1, IK, HNRNPA1, SF3B2, SF3B1, RPL35A, HNRNPR, HSP90AA1, THRAP3, RPL10A, USP15, HNRNPA2B1…	DOWN	Naive CD8 T cells	DEG.oJIA.oJIAU.allcells
AMIDE METABOLIC PROCESS%GOBP%GO:0043603	0.000111401	0.00393331	0.271091	-0.305952	-2.59847	60	RPS4Y1, RPS29, EEF2, RPL13A, RPL38, RPL27A, RPS20, RPL37, RPS27, RPL37A, RPL36A, RPL4, RPL35, RPS11, RPS21, RPS12, RPL23, RPL34, RPL27, RPL36, RPS6, RPS28, RPL31, RPLP1, RPL7, RPS16, RPL41, RPL17	DOWN	Naive CD8 T cells	DEG.oJIA.oJIAU.allcells
GENE EXPRESSION%GOBP%GO:0010467	8.12326e-05	0.00338962	0.271091	-0.24972	-2.64833	114	RPS4Y1, RPS29, DDX5, EEF2, RPL13A, RPL38, RPL27A, RPS20, RPL37, RPS27, RPL37A, RPL36A, RPL4, RPL35, RPS11, RPS21, RPS12, RPL23, RPL34, RPL27, RPL36, RPS6, SAMHD1, RPS28, RPL31, HNRNPK, RPLP1, PRPF8, HSP90AB1, MBNL1, RPL7, DDX21, SNRNP200, RPS16, RPL41, RPL17, SRRM1, IK, HNRNPA1, SF3B2, SF3B1, RPL35A, HNRNPR, HSP90AA1, RPL10A, USP15, CCT3, HNRNPA2B1, RPS17, RSL1D1, RBM39, SON, NOP58, EIF2S3, HNRNP…	DOWN	Naive CD8 T cells	DEG.oJIA.oJIAU.allcells
NCRNA METABOLIC PROCESS%GOBP%GO:0034660	3.84051e-05	0.00228098	0.280606	-0.52115	-2.6845	19	DDX5, RPS27, RPL35, RPS21, RPL27, RPS6, RPS28, RPL7, RPS16, RPL35A, RPL10A, HNRNPA2B1, RPS17, RSL1D1, NOP58, SRSF3	DOWN	Naive CD8 T cells	DEG.oJIA.oJIAU.allcells
RNA PROCESSING%GOBP%GO:0006396	1.01112e-06	0.000232051	0.324016	-0.404499	-3.09961	47	DDX5, RPS27, RPL35, RPS21, RPL27, RPS6, RPS28, HNRNPK, PRPF8, MBNL1, RPL7, SNRNP200, RPS16, SRRM1, IK, HNRNPA1, SF3B2, SF3B1, RPL35A, HNRNPR, RPL10A, HNRNPA2B1, RPS17, RSL1D1, RBM39, SON, NOP58, HNRNPF, SF3B5, SRSF7, SRSF3, DDX46, SNRPF, LSM5, CELF2, SYF2, C9orf78, RBMX	DOWN	Naive CD8 T cells	DEG.oJIA.oJIAU.allcells
NUCLEIC ACID METABOLIC PROCESS%GOBP%GO:0090304	6.82852e-07	0.000232051	0.332018	-0.348414	-3.20772	74	DDX5, RPS27, RPL35, RPS21, RPL27, CSDE1, RPS6, SAMHD1, RPS28, HNRNPK, PRPF8, HSP90AB1, MBNL1, RPL7, DDX21, HMGB2, SNRNP200, RPS16, DDX24, SRRM1, IK, HNRNPA1, SF3B2, SF3B1, RPL35A, HNRNPR, HSP90AA1, THRAP3, RPL10A, USP15, HNRNPA2B1, RPS17, RSL1D1, RBM39, SON, NOP58, HNRNPF, SF3B5, ATRX, XRCC6, SRSF7, SRSF3, DDX46, TAF7, SNRPF, LSM5, CELF2, SYF2, RAD21, C9orf78, ZFP36L2, MORF4L1, RBMX, UBE2V1, PNN,…	DOWN	Naive CD8 T cells	DEG.oJIA.oJIAU.allcells
AMIDE METABOLIC PROCESS%GOBP%GO:0043603	1.08416e-06	0.000188473	0.275487	0.313426	3.16648	86	RPS3A, RPS13, RPL32, RPS8, EEF1A1, RPS12, RPS6, RPS14, RPS23, RPS3, RPL22, RPL30, RPL10, RPL35A, RPL21, RPS28, RPS25, EEF1B2, RPS4X, RPS5, RPL5, RPL37, RPS24, RPL34, RPS20, RPL39, RPS18, RPS15A, RPL3, AASDHPPT, RPL19, RPL7A, PPP2R1A, PLAAT4, RPL38, RPL6, RPS21, RPL15, EEF1D, EEF1G, RPSA, RPL29	UP	Naive CD8 T cells	DEG.oJIA.tissue.allcells
RIBOSOME BIOGENESIS%GOBP%GO:0042254	9.70195e-05	0.00600551	0.230489	0.356683	2.59676	41	RPS3A, RPS13, RPS8, RPS12, RPS6, RPS14, RPS23, RPL10, RPL35A, RPS28, RPS25, RPS4X, RPS5, RPL5, RPS24, RPS15A, RPL7A, RAN, RPL6, RPS21, RSL1D1	UP	Naive CD8 T cells	DEG.oJIA.tissue.allcells
AEROBIC ELECTRON TRANSPORT CHAIN%GOBP%GO:0019646	0.000271717	0.0166087	0.242563	0.447666	2.41182	21	MT-ND4, MT-CYB, MT-CO2, MT-ND2, MT-CO1, MT-CO3, COX6C, COX7A2, MT-ND1, MT-ND3, MT-ND4L, UQCR10	UP	Naive CD8 T cells	DEG.oJIAU.ctrl.allcells
GENE EXPRESSION%GOBP%GO:0010467	5.86121e-05	0.00409448	0.271194	-0.248922	-2.67585	113	RPS4Y1, EEF2, RPS29, RPS15, PABPC1, RPL27A, RPL8, RPL13A, RPLP2, RPL4, RPL13, DDX5, RPL38, RPS6, RPS20, RPL3, RPL23, RPS11, EIF3G, RSL1D1, RPL36A, PRPF8, RPL17, RPL35, HNRNPA1, RPS16, DNTTIP2, SRRM1, RPL7, SF3B1, RPL15, RPL37, RACK1, RPL31, RPL27, RPL18, RPL14, RPL10A, RPL12, DDX21, DDX3X, RNMT, NOP58, SF1, PRPF4B, IK, LUC7L3, RBM39, HNRNPK, CCNH, PNN, USP15, C9orf78, SAMHD1, ST13, HNRNPC, MBNL1,…	DOWN	Naive CD8 T cells	DEG.oJIAU.ctrl.allcells
AMIDE METABOLIC PROCESS%GOBP%GO:0043603	9.46011e-07	7.70999e-05	0.320881	-0.371186	-3.12548	57	RPS4Y1, EEF2, RPS29, RPS15, RPL27A, RPL8, RPL13A, RPLP2, RPL4, RPL13, RPL38, RPS6, RPS20, RPL3, RPL23, RPS11, EIF3G, RPL36A, RPL17, RPL35, RPS16, RPL7, RPL15, RPL37, RACK1, RPL31, RPL27, RPL18, RPL14, RPL10A, RPL12, DDX3X	DOWN	Naive CD8 T cells	DEG.oJIAU.ctrl.allcells
CYTOPLASMIC TRANSLATION%GOBP%GO:0002181	8.02547e-07	0.000526471	0.273927	0.391641	3.16781	51	RPL34, RPS28, RPL39, RPS27, RPL37A, RPS15A, RPL18A, RPS21, RPS12, RPS29, RPL28, RPL36A, RPL37, RPLP1, RPL7, RPL41, RPL27, RPL13A, RPL27A, RPS20, RPL36, RPL35, RPL21, UBA52	UP	MAIT cells	DEG.oJIA.ctrl.allcells
ANTIGEN PROCESSING AND PRESENTATION OF PEPTIDE ANTIGEN VIA MHC CLASS I%GOBP%GO:0002474	7.815e-08	3.41515e-05	0.237378	0.827626	3.17135	10	HLA-B, HLA-C, HLA-A, HLA-E, CALR, HLA-F, B2M, TAP2, TAP1, TAPBP	UP	MAIT cells	DEG.oJIA.oJIAU.allcells
TRANSPORT%GOBP%GO:0006810	4.38231e-06	0.000458357	0.205575	0.221109	2.99435	160	RPS15, SLC25A6, PRF1, CORO1A, CALR, ZFP36, SLC25A3, AQP3, CDC37, ZFP36L1, CTSA, HSPA5, ATP5F1B, RAB7A, ARF1, COPE, ITGB2, LCK, KDELR1, TAP2, TMED9, VDAC2, TAP1, LMAN2, SNX17, CDKN1B, TOMM20, S100A10, VAMP2, TMED4, UBE2I, TMEM230, LRPAP1, FLNA, BIN1, STXBP2, HERPUD1, ATP6V0B, ANXA6, FTH1, CLIC1, M6PR, AP2S1, TAPBP, STAT3, GABARAP, AUP1, HSPA9, SPCS1, VAMP5, TUBA1B, MT-ND4, RAN, AIP, PDIA4, ARRB2, …	UP	MAIT cells	DEG.oJIA.oJIAU.allcells
RESPONSE TO EXTERNAL STIMULUS%GOBP%GO:0009605	3.88807e-05	0.00212386	0.187664	0.233467	2.7142	111	HLA-B, HLA-A, PRF1, ISG15, HLA-E, CORO1A, ZFP36, MX1, IFI44L, BST2, CFL1, AQP3, IRF1, DDIT4, BSG, TNFRSF14, HSPA5, RAB7A, CNN2, ARF1, CALM1, RAC2, ITGB2, LCK, STAT1, RHOG, HMGN2, PPP1CA, VAMP2, UBE2L6, SP100, ID2, GABARAP, GBP5, AUP1, VIM, BHLHE40, EIF2AK2, ARRB2, GBP1, KLRD1, ISG20, PPIB, RHOA, CD74, IFITM2, MX2, ZC3HAV1, GABARAPL2, UBE2N, SBDS, CASP1, GAPDH, LAMTOR1, CASP4, PLSCR1, HSPA8, CXCR6…	UP	MAIT cells	DEG.oJIA.oJIAU.allcells
PROTEIN CATABOLIC PROCESS%GOBP%GO:0030163	0.000180306	0.00685161	0.174705	0.305311	2.48243	50	ISG15, CALR, PSMB10, UBXN1, PSMB9, HSPA5, RAB7A, PSMD8, UBE2I, UBE2L6, HERPUD1, PSMB8, AUP1, RAD23A, ARRB2, RNF125, PSMB6, PSMC5, CTSC, UBE2N, PSMF1, LYPLA2, PSMD7, HSPA8, PSMA7, UBC, GZMA, PSMB1, PSMD4, RNF167, PSMB3, PSMA2, PSMB2, UBE2L3, SH3BGRL, UBE2G2, PSMA1, CTSS, PSMA5, PSMC3, PSMB7, PSMA4	UP	MAIT cells	DEG.oJIA.oJIAU.allcells
PROTEIN MATURATION%GOBP%GO:0051604	0.000593857	0.0144175	0.160706	0.329131	2.34548	37	CALR, CDC37, DNAJB1, APH1A, HSPA5, PTGES3, CCT6A, FLNA, VSIR, HSPA9, SPCS1, AIP, PDIA4, PPIB, CCT4, SPCS3, CASP1, CASP4, HSPA8, CIAO2B, GZMA, CCT7, ERP29, SEC11C, CCT2, SPCS2, LMAN1, CCT8, DNAJC7	UP	MAIT cells	DEG.oJIA.oJIAU.allcells
MONOATOMIC CATION HOMEOSTASIS%GOBP%GO:0055080	0.00101573	0.0206453	0.153227	0.434651	2.24099	19	CALR, ATP5F1B, RAB7A, ARF1, LCK, B2M, HERPUD1, ATP6V0B, ANXA6, FTH1, ZNHIT1, SRI, ATP6V0E1, BCAP31	UP	MAIT cells	DEG.oJIA.oJIAU.allcells
RESPONSE TO STRESS%GOBP%GO:0006950	0.00175801	0.0349205	0.153227	0.15684	2.17324	171	HLA-B, HLA-A, ACTB, CHCHD2, PRF1, ISG15, HLA-E, CORO1A, CALR, ZFP36, MX1, IFI44L, BST2, GPX4, AQP3, FOS, IRF1, CIRBP, DDIT4, ZFP36L1, DNAJB1, ATP5IF1, TNFRSF14, HSPA5, CALM1, ITGB2, LCK, LSP1, STAT1, LAT, CDKN1B, HMGN2, CRIP1, PPP1CA, VAMP2, UBE2L6, RHOC, FLNA, HERPUD1, SP100, ANXA6, CLIC1, ID2, STAT3, GABARAP, FERMT3, GBP5, AUP1, NDUFS8, MYL12A, RAD23A, PDIA4, EIF2AK2, JUN, GBP1, UCP2, PARP9, KL…	UP	MAIT cells	DEG.oJIA.oJIAU.allcells
RESPONSE TO METAL ION%GOBP%GO:0010038	0.0018999	0.0369002	0.153227	0.482962	2.16162	14	AQP3, FOS, CALM1, B2M, CDKN1B, CRIP1, PPP1CA, JUN, CPNE1, ALOX5AP, PLSCR1	UP	MAIT cells	DEG.oJIA.oJIAU.allcells
SMALL MOLECULE BIOSYNTHETIC PROCESS%GOBP%GO:0044283	0.00239304	0.0394625	0.145364	0.459089	2.12572	15	GPX4, MIF, PTGES3, PGAM1, MDH2, CD74, CASP1, ALOX5AP, ENO1, TECR, ELOVL5, SCP2, FDFT1	UP	MAIT cells	DEG.oJIA.oJIAU.allcells
POSITIVE REGULATION OF CELL KILLING%GOBP%GO:0031343	0.00214372	0.0384671	0.145364	0.552055	2.1154	10	HLA-B, HLA-C, HLA-A, PRF1, HLA-E, HLA-F	UP	MAIT cells	DEG.oJIA.oJIAU.allcells
REGULATION OF PRODUCTION OF MOLECULAR MEDIATOR OF IMMUNE RESPONSE%GOBP%GO:0002700	0.00224465	0.0384671	0.145364	0.550685	2.11015	10	HLA-A, HLA-E, BST2, HLA-F, TNFRSF14, B2M, LAPTM5, CD74, SASH3	UP	MAIT cells	DEG.oJIA.oJIAU.allcells
RNA PROCESSING%GOBP%GO:0006396	5.52451e-06	0.000482842	0.205575	-0.278756	-2.94471	89	RPS27, RPS21, RPS28, DDX5, RPL7, RBM39, MBNL1, RPL35A, RPL27, SRSF3, HNRNPC, RPL35, PRPF4B, SF3B1, SRSF5, SRRM1, RPS16, RPS17, UBL5, HNRNPK, PRPF8, SETX, RPS19, HNRNPR, RPS6, SRSF7, SYNCRIP, SNRNP200, PNN, PRPF40A, RSL1D1, IK, DDX18, NSA2, C9orf78, RBMX, DNTTIP2, HNRNPA1, CELF2, SNRPF, DDX46, RPS8, NOP58, SON, TRA2B, ACIN1, LSM8, RPL11, ERN1, SNRPB2, RPS14, RPL26, RPL14, RNMT, RPL7A, RPS25, DDX39…	DOWN	MAIT cells	DEG.oJIA.oJIAU.allcells
CELLULAR NITROGEN COMPOUND METABOLIC PROCESS%GOBP%GO:0034641	3.26107e-07	6.14469e-05	0.227272	-0.205101	-3.25261	259	RPS4Y1, MT-ATP8, RPS29, RPS27, RPL38, RPL37, RPS21, RPL34, MT-ND6, RPL37A, MT-ND3, RPS28, DDX5, RPL36A, RPS12, RPS20, RPL13A, RPL27A, RPL31, RPL36, ATP5F1E, RPS11, UBE2V1, RPL4, RPL21, MT-ND4L, RPL7, RBM39, RPL39, SAMHD1, ERCC5, MBNL1, RPL35A, RPL27, SRSF3, RPL23, EEF2, HNRNPC, RPL41, RPL35, RPS15A, EIF4A2, PRPF4B, ELOB, SF3B1, SRSF5, DDX3X, SRRM1, HINT1, RPL22, RPLP1, RPS16, DDX24, RPS17, NDUFB2…	DOWN	MAIT cells	DEG.oJIA.oJIAU.allcells
CYTOPLASMIC TRANSLATION%GOBP%GO:0002181	9.77639e-10	8.54456e-07	0.265397	-0.394228	-3.76938	71	RPS29, RPS27, RPL38, RPL37, RPS21, RPL34, RPL37A, RPS28, RPL36A, RPS12, RPS20, RPL13A, RPL27A, RPL31, RPL36, RPS11, RPL4, RPL21, RPL7, RPL39, RPL35A, RPL27, RPL23, RPL41, RPL35, RPS15A, EIF4A2, RPL22, RPLP1, RPS16, RPS17, RPL17, RPS19, RPS2, RPS6, RWDD1, RPS3A, RPL28, RPS8, EIF2S3, ZC3H15, RPL23A, RPLP0, RPL12, RPL32, RPL11, RPS14, RPS13, RPS18, RPL26, RPL14, FAU, RPL30, RPL7A, RPS25, RPS7, RPLP2	DOWN	MAIT cells	DEG.oJIA.oJIAU.allcells
CYTOPLASMIC TRANSLATION%GOBP%GO:0002181	0.000240085	0.0279699	0.20618	0.278682	2.46573	62	RPS12, RPS8, RPS3A, RPL22, RPS28, RPL27, RPL19, RPS14, RPL39, RPL11, RPS18, RPS23, RPS11, RPL12, RPL37, RPS16, RPS2, RPS13, RPL8, RPL32, RPS6, RPS15A, RPL7, RPL14, RPSA, RPL3, RPL18A, RPL15, RPL10A, RPLP1, RPL17, RPS15, RPS17, RPS27, EIF3E, RPS26, RPL27A, RPL23, RPL34, EIF4A1, RPL13	UP	MAIT cells	DEG.oJIA.tissue.allcells
RIBOSOMAL SMALL SUBUNIT BIOGENESIS%GOBP%GO:0042274	0.000733932	0.0466381	0.189658	0.435575	2.32082	20	RPS12, RPS8, RPS3A, RPS28, RPS14, RPS23, RPS11, RPS16, RPS13, RPS6, RPS15A, RPSA, RPS15, RPS17, RPS27	UP	MAIT cells	DEG.oJIA.tissue.allcells
REGULATION OF DNA METABOLIC PROCESS%GOBP%GO:0051052	1.95539e-05	0.0136682	0.228736	-0.456831	-2.79445	27	IL7R, S100A11, GZMA, ATRX, SMCHD1, SF3B5, EPC1, CCT7, NPM1, FUS, XRCC5, UBE2V1, CCT5, ACTR2, HSP90AB1, SSBP1, XRN1, MORF4L1	DOWN	MAIT cells	DEG.oJIA.tissue.allcells
IMMUNE SYSTEM PROCESS%GOBP%GO:0002376	7.2021e-07	5.7057e-05	0.222549	0.251478	3.14629	136	IFI44L, ISG15, PRF1, HLA-B, CORO1A, PSMB10, BST2, B2M, MX1, UBE2L6, HLA-E, GBP5, NKG7, HLA-C, CTSC, CD7, HLA-F, CASP1, GBP1, STAT1, IL7R, SELPLG, IRF9, ATP5IF1, CALR, TNFRSF14, TRDC, BSG, GZMA, LCK, PRDX1, ID2, TAP2, IRF1, HLA-A, NCR3, SELL, EIF2AK2, TRIM22, SP100, TRAC, CKLF, GBP4, IFITM2, PPIB, TAP1, CRIP1, LAT, KLRD1, IFI35, ITGB2, APOBEC3G, VAMP8, HMGN2, CD74, LCP2, CD99, SAMHD1, CXCR6, STXBP…	UP	MAIT cells	DEG.oJIAU.ctrl.allcells
ANTIGEN PROCESSING AND PRESENTATION%GOBP%GO:0019882	8.03756e-06	0.00034322	0.200236	0.705876	2.83931	11	HLA-B, B2M, HLA-E, HLA-C, HLA-F, CALR, TAP2, HLA-A, TAP1, CD74	UP	MAIT cells	DEG.oJIAU.ctrl.allcells
DEFENSE RESPONSE TO SYMBIONT%GOBP%GO:0140546	1.12113e-05	0.00042399	0.200236	0.519164	2.82792	21	IFI44L, ISG15, PRF1, BST2, MX1, GBP5, ISG20, CASP1, STAT1, PLSCR1, IRF1, EIF2AK2, IFITM2, APOBEC3G, SAMHD1, MX2	UP	MAIT cells	DEG.oJIAU.ctrl.allcells
DEFENSE RESPONSE%GOBP%GO:0006952	2.19469e-05	0.000652137	0.194257	0.284854	2.76242	74	IFI44L, ISG15, PRF1, HLA-B, CORO1A, BST2, IL32, MX1, UBE2L6, HLA-E, GBP5, NKG7, ISG20, CASP1, GBP1, STAT1, TNFRSF14, LCK, PLSCR1, IRF1, HLA-A, FOS, NCR3, CD48, EIF2AK2, TRIM22, SP100, GBP4, IFITM2, LAT, KLRD1, ITGB2, APOBEC3G, HMGN2, CD74	UP	MAIT cells	DEG.oJIAU.ctrl.allcells
NEGATIVE REGULATION OF BINDING%GOBP%GO:0051100	7.66856e-05	0.00150892	0.181711	0.594937	2.58525	13	B2M, ACTB, PPP1CA, GZMA, SP100, LRPAP1, CPNE1, IFI16, ARRB2, CARD16, SUMO1, PARK7, JUN	UP	MAIT cells	DEG.oJIAU.ctrl.allcells
TRANSPORT%GOBP%GO:0006810	0.000197809	0.00350164	0.175101	0.191565	2.50894	152	PRF1, CORO1A, CLIC1, RPS15, CTSA, NKG7, SLC25A6, AQP3, SLC4A10, ANXA6, CALR, PLEK, LCK, PLSCR1, TAP2, TMED9, CDC37, SLC25A3, BIN1, COPE, HNRNPA2B1, VAMP5, CKLF, UCP2, LRPAP1, ATP5F1B, ATP6V0E1, TMEM230, TAP1, MT-ND4, TUBA1B, KDELR1, TMED4, GABARAPL2, ARL6IP5, NDUFA13, ANXA2, ITGB2, VAMP8, SAMD9, BCAP31, CD74, AP2S1, RAB7A, LMAN2, CPNE1, STXBP2, GABARAP, AIP, ARF1, VPS28, SPCS1, SRP14, ERP29, ANXA…	UP	MAIT cells	DEG.oJIAU.ctrl.allcells
REGULATION OF VESICLE-MEDIATED TRANSPORT%GOBP%GO:0060627	0.000251314	0.00409986	0.168232	0.409615	2.40433	25	B2M, HLA-F, CALR, PLSCR1, LRPAP1, ANXA2, ITGB2, VAMP8, AP2S1, RAB7A, LMAN2, STXBP2, ARF1, VPS28, ANXA1, SNX17, CHMP2A, ARRB2	UP	MAIT cells	DEG.oJIAU.ctrl.allcells
PROTEOLYSIS%GOBP%GO:0006508	0.000513818	0.0069008	0.161069	0.248765	2.38446	72	ISG15, PSMB10, PSMB9, UBE2L6, CTSA, CTSC, CASP1, CALR, GZMA, PSMB8, APH1A, UBXN1, PSMA1, UBE2L3, COPS6, CPNE1, RNF167, VPS28, SPCS1, PSMC5, OTUB1, PSMF1, PSMD4, PSMB6, CHMP2A, PSMD8, CASP4, AUP1, IFI16, RAD23A, ARRB2, ANAPC16, UBE2G2, PSMB1, HSP90B1, NEDD8, PSMA5, TMEM208, UBE2I, PSMA2, SPCS2, PSMB3, PSMB4, PSMD7, VSIR, SEC11A, PSMB2, PSMA7, UBC, SEC11C, NUB1, PSMA4, SH3BGRL, ANAPC5	UP	MAIT cells	DEG.oJIAU.ctrl.allcells
POSITIVE REGULATION OF LYMPHOCYTE MEDIATED IMMUNITY%GOBP%GO:0002708	0.000276011	0.00433284	0.168232	0.619954	2.38371	10	HLA-B, B2M, HLA-E, HLA-C, HLA-F, HLA-A, NCR3, KLRD1	UP	MAIT cells	DEG.oJIAU.ctrl.allcells
ACTIN CYTOSKELETON ORGANIZATION%GOBP%GO:0030036	0.0025018	0.0236534	0.145693	0.308824	2.10194	34	CORO1A, RAC2, ARPC1B, ACTB, CFL1, CNN2, ARPC2, PLEK, TWF2, ACTR3, RHOC, EVL, ARPC3, ARPC5, ARPC4, RHOG, RHOA, ANXA1, PARVG	UP	MAIT cells	DEG.oJIAU.ctrl.allcells
CELL COMMUNICATION%GOBP%GO:0007154	0.00311869	0.0279005	0.145693	0.150606	2.07177	172	ISG15, PRF1, RAC2, LY6E, MX1, NME2, CLIC1, CFL1, S100A11, NKG7, PPP1CA, CD7, CASP1, STAT1, CD53, IL7R, IRF9, ANXA6, CALR, KLRF1, PLEK, TNFRSF14, TRDC, BSG, GZMA, LCK, IRF1, HLA-A, FOS, BRK1, NCR3, PRMT1, RHOC, PTGES3, EIF2AK2, SP100, TRAC, IFITM2, LRPAP1, PARP9, CHURC1, APH1A, CRIP1, LAT, TMSB4X, EVL, OSTF1, GABARAPL2, ARL6IP5, NDUFA13, KLRD1, ITGB2, FERMT3, BCAP31, LCP2, PDAP1, CXCR6, RHOG, STXB…	UP	MAIT cells	DEG.oJIAU.ctrl.allcells
NEGATIVE REGULATION OF TRANSPORT%GOBP%GO:0051051	0.00404346	0.034682	0.137361	0.376307	2.04977	21	HLA-F, PLSCR1, BIN1, SP100, LRPAP1, ARL6IP5, ANXA2, VAMP8, CD74, RAB7A, ERP29, ANXA1, UBE2G2, SRI, SUMO1, PARK7, LMAN1, UBAC2	UP	MAIT cells	DEG.oJIAU.ctrl.allcells
REGULATION OF EPITHELIAL CELL MIGRATION%GOBP%GO:0010632	0.00622491	0.0481186	0.137361	0.45605	1.98173	13	CALR, SP100, ATP5F1B, TMSB4X, EVL, RHOA, ANXA1, CSNK2B, CIB1, PFN1, GPI	UP	MAIT cells	DEG.oJIAU.ctrl.allcells
MRNA SPLICING, VIA SPLICEOSOME%GOBP%GO:0000398	3.28028e-05	0.00077977	0.188089	-0.352091	-2.75487	46	PABPC1, DDX5, SRSF3, SRSF5, C9orf78, SRRM1, SRSF7, HNRNPC, SNU13, HNRNPH3, PNN, RBMX, RBM8A, SF3B1, HNRNPA3, TRA2B, HNRNPU, PRPF4B, MAGOH, SNRNP200, PRPF8, PRPF40A, SF1, IK, SETX	DOWN	MAIT cells	DEG.oJIAU.ctrl.allcells
REGULATION OF RNA SPLICING%GOBP%GO:0043484	8.25048e-06	0.00034322	0.200236	-0.413121	-2.88753	36	PIK3R1, DDX5, SRSF3, AHNAK, NCL, SRRM1, FUS, RBM39, SRSF7, HNRNPH3, RBMX, RBM8A, TRA2B, HNRNPU, RBM3, MAGOH, SF1, SETX, PRDX6, MBNL1, POLR2A, HNRNPA1, RBM25, SMU1, ERN1, HNRNPH2, RPS13	DOWN	MAIT cells	DEG.oJIAU.ctrl.allcells
RIBONUCLEOPROTEIN COMPLEX BIOGENESIS%GOBP%GO:0022613	3.76379e-06	0.000208765	0.211687	-0.316303	-2.96075	68	DDX3X, RPL38, RPS27, SRSF5, RPS21, EIF5, SNU13, RSL1D1, RPS16, DNTTIP2, RPL35A, SF3B1, RPS6, RPS11, RPS3A, SNRNP200, PRPF8, HSP90AA1, RPL14, EIF2S3, SF1, SETX, SBDS, NOP58, RPL10, RPS12, TRMT112, BUD23, NOLC1, NSA2, EIF3D, HSP90AB1, ADAR, RPS5, RPLP0, RPS14, RBIS, RPS8, RPS25, RPS13, RPS23, SNRPB2, RPS28, RPL35, RPL5, RPS19, RPSA, SDAD1, RPS27L, XRN2, NOP10, EIF5B	DOWN	MAIT cells	DEG.oJIAU.ctrl.allcells
REGULATION OF RNA METABOLIC PROCESS%GOBP%GO:0051252	7.15253e-07	5.7057e-05	0.222549	-0.223345	-3.15521	187	ZNF331, PABPC1, NR4A2, EZR, PIK3R1, LITAF, DDX5, DDX3X, SRSF3, CDKN1B, CREM, AHNAK, TENT5C, REL, PER1, NCL, SRRM1, FUS, RBM39, SRSF7, HNRNPC, CEBPZ, DNAJB1, TNFAIP3, EAPP, HNRNPH3, G3BP2, FLNA, ITCH, RBMX, ZNF267, RBM8A, UBE2D3, BCLAF1, TAX1BP1, CSDE1, DDX21, SF3B1, EID1, NONO, COMMD6, HINT1, AKNA, TRA2B, ATF7IP2, HNRNPU, RBM3, MAGOH, RPL23, KMT2E, MORF4L1, CCNH, SF1, BRD2, PSMA6, SETX, UBE2V1, P…	DOWN	MAIT cells	DEG.oJIAU.ctrl.allcells
CELLULAR NITROGEN COMPOUND METABOLIC PROCESS%GOBP%GO:0034641	1.08792e-07	1.50859e-05	0.237915	-0.214728	-3.35628	247	RPS4Y1, MT-ATP8, RPS29, PABPC1, NR4A2, DDX5, DDX3X, RPL38, SRSF3, RPS27, DDX24, SRSF5, RPL37, C9orf78, RPS21, SRRM1, MT-ND6, FUS, RBM39, SRSF7, EIF5, HNRNPC, SNU13, RSL1D1, USP15, HNRNPH3, RPS16, RPL4, PNN, DNTTIP2, RBMX, ZC3H15, RPL37A, RBM8A, RPL27A, RPL3, EEF2, RPL31, MT-ND3, RPS20, RPL35A, CSDE1, RPL36, ATP5PO, RPL13A, DDX21, SF3B1, HNRNPA3, HINT1, RPS6, RPL36A, TRA2B, RPL17, RPS11, RPS3A, HN…	DOWN	MAIT cells	DEG.oJIAU.ctrl.allcells
MACROMOLECULE BIOSYNTHETIC PROCESS%GOBP%GO:0009059	3.14196e-08	8.7137e-06	0.242821	-0.231245	-3.48848	222	RPS4Y1, RPS29, PABPC1, NR4A2, DDX5, DDX3X, RPL38, SRSF3, RPS27, SRSF5, RPL37, SELENOK, DNAJA1, C9orf78, RPS21, SRRM1, FUS, RBM39, SRSF7, EIF5, HNRNPC, DNAJB1, SNU13, RSL1D1, USP15, HNRNPH3, RPS16, RPL4, FLNA, PNN, DNTTIP2, RBMX, ZC3H15, RPL37A, RBM8A, RPL27A, EIF4G2, RPL3, EEF2, RPL31, RPS20, RPL35A, PGK1, HSPE1, RPL36, RPL13A, DDX21, SF3B1, HNRNPA3, RPS6, RPL36A, TRA2B, RPL17, RPS11, RPS3A, HNRN…	DOWN	MAIT cells	DEG.oJIAU.ctrl.allcells
CYTOPLASMIC TRANSLATION%GOBP%GO:0002181	2.1493e-09	1.78822e-06	0.261527	-0.418803	-3.818	63	RPS29, RPL38, RPS27, RPL37, RPS21, EIF5, RPS16, RPL4, ZC3H15, RPL37A, RPL27A, RPL3, RPL31, RPS20, RPL35A, RPL36, RPL13A, RPS6, RPL36A, RPL17, RPS11, RPS3A, RPL23, RPL22, RPL14, EIF2S3, RPL21, RWDD1, RPL34, RPL10, RPS12, FAU, RPS3, RPL30, EIF3D, RPS5, RPL32, RPLP0, RPS14, RPS8, RPS25, RPL15, RPS13, UBA52, RPS23, RPS28, RPL41, RPL35, RPL5, RPS19, RPSA	DOWN	MAIT cells	DEG.oJIAU.ctrl.allcells
CYTOPLASMIC TRANSLATION%GOBP%GO:0002181	8.19195e-09	5.02986e-06	0.344142	0.429257	3.61362	57	RPS27, RPS28, RPS29, RPL34, RPL39, RPS15A, RPL37, RPL38, RPL37A, RPL18A, RPL13A, RPL27A, RPL28, RPLP1, RPL21, RPS20, RPL23, RPL36, RPS12, RPL31, RPL41, RPL17, RPL7, RPS21, RPL3, UBA52, RPL36A, RPS13, RPS18, RPL14, RPS11, RPL35, RACK1, RPL27, RPL35A, RPL22, RPL5, RPS17	UP	gd T cells	DEG.oJIA.ctrl.allcells
ORGANONITROGEN COMPOUND BIOSYNTHETIC PROCESS%GOBP%GO:1901566	9.66734e-06	0.000847964	0.273074	0.278821	2.93368	98	RPS27, RPS28, RPS29, RPL34, RPL39, RPS15A, MT-ND3, RPL37, RPL38, RPL37A, RPL18A, RPL13A, RPL27A, RPL28, RPLP1, RPL21, RPS20, RPL23, RPL36, RPS12, RPL31, RPL41, RPL17, RPL7, RPS21, ATP5F1E, RPL3, SELENOK, UBA52, MT-ATP8, RPL36A, RPS13, MT-ND4L, RPS18, RPL14, RPS11, RPL35, ATP5F1B, ATP5MC2, RACK1, RPN2, NDUFA3, NDUFB2, RPL27, RPL35A, ATP5MF, MT-ATP6, RPL22, RPL5, RPS17	UP	gd T cells	DEG.oJIA.ctrl.allcells
ANTIGEN PROCESSING AND PRESENTATION OF PEPTIDE ANTIGEN%GOBP%GO:0048002	9.25062e-07	3.5101e-05	0.269791	0.779865	2.99918	10	HLA-B, HLA-C, HLA-A, CALR, HLA-E, B2M, TAPBP, TAP2, HLA-F	UP	gd T cells	DEG.oJIA.oJIAU.allcells
NEGATIVE REGULATION OF CELL DIFFERENTIATION%GOBP%GO:0045596	0.0011162	0.0181515	0.186173	0.504502	2.25613	14	ACTB, CALR, ZFP36, B2M, IRF1, HOPX, ZFP36L1, PRMT1, ID2, CIB1, TENT5C, DYNLT1	UP	gd T cells	DEG.oJIA.oJIAU.allcells
POSITIVE REGULATION OF CELL KILLING%GOBP%GO:0031343	0.000951957	0.0158582	0.19526	0.583587	2.24434	10	HLA-B, HLA-C, HLA-A, PRF1, HLA-E, HLA-F, NCR3, KLRD1, KLRC1	UP	gd T cells	DEG.oJIA.oJIAU.allcells
RESPONSE TO STIMULUS%GOBP%GO:0050896	0.00176367	0.0280137	0.186173	0.15724	2.19595	221	HLA-B, HLA-C, ACTB, HLA-A, CD7, PRF1, LY6E, CORO1A, CALR, CHCHD2, ZFP36, HLA-E, TRDC, PSMB10, ISG15, B2M, NME2, IRF1, BST2, LAT, MYL12A, IFITM2, PTGES3, MX1, CALM1, ATP5IF1, HSPA5, CFL1, BSG, SELPLG, ARHGDIA, CNN2, CCL4, VAMP2, LCK, HLA-F, ITGB2, CIRBP, EVL, TRBC1, RHOC, PPP1CA, ISG20, CD53, GABARAP, ZFP36L1, UBE2L6, CD63, IL32, LSP1, GSTP1, ANXA6, RAC2, NCR3, OSTF1, GBP5, CLIC1, TLE5, PRMT2, EEF…	UP	gd T cells	DEG.oJIA.oJIAU.allcells
INNATE IMMUNE RESPONSE%GOBP%GO:0045087	0.00335805	0.048799	0.176619	0.330299	2.06737	29	CORO1A, ISG15, IRF1, BST2, IFITM2, MX1, CALM1, CCL4, VAMP2, LCK, UBE2L6, GBP5, SP100, NKG7, KLRD1, CD2, CASP1, GAPDH, FYN, APOBEC3G, CCL5, GZMB	UP	gd T cells	DEG.oJIA.oJIAU.allcells
NCRNA PROCESSING%GOBP%GO:0034470	3.13758e-05	0.000892904	0.228015	-0.43013	-2.68782	29	RPS27, DDX5, RPS28, RPS21, RPL35, RPL7, RPS6, RPL35A, RPS16, RPS19, RPL27, RPS17, RPL10A, RPS8, SRSF3, RSL1D1, SSB, HNRNPA2B1	DOWN	gd T cells	DEG.oJIA.oJIAU.allcells
CELLULAR NITROGEN COMPOUND METABOLIC PROCESS%GOBP%GO:0034641	4.81054e-07	2.0535e-05	0.269791	-0.23491	-3.16295	197	RPS4Y1, RPS29, MT-ATP8, RPS27, RPL37, RPL27A, RPL13A, RPL38, RPS20, RPL37A, RPL4, DDX5, RPS28, RPS12, EEF2, RPL31, RPS21, RPL34, RPS11, RPL17, RPL23, ATP5F1E, RPL36, RPL35, MT-ND6, RPL36A, RPL7, RBM39, MT-ND3, RPL21, RPLP1, RPL22, RPL28, RPS6, RPL35A, MBNL1, RPS16, RPL41, RPS19, RPL27, SRSF5, RPS15A, DDX24, SAMHD1, KMT2E, RPS18, RPS17, RPL39, RPL10A, EIF2S3, RPS8, HNRNPK, SRSF3, RPL10, RSL1D1, SF…	DOWN	gd T cells	DEG.oJIA.oJIAU.allcells
GENE EXPRESSION%GOBP%GO:0010467	5.59303e-09	5.21265e-07	0.311528	-0.288852	-3.62292	154	RPS4Y1, RPS29, RPS27, RPL37, RPL27A, RPL13A, RPL38, RPS20, RPL37A, RPL4, DDX5, RPS28, RPS12, EEF2, RPL31, RPS21, RPL34, RPS11, RPL17, RPL23, RPL36, RPL35, RPL36A, RPL7, RBM39, RPL21, RPLP1, RPL22, RPL28, RPS6, RPL35A, MBNL1, RPS16, RPL41, RPS19, RPL27, SRSF5, RPS15A, SAMHD1, RPS18, RPS17, RPL39, RPL10A, EIF2S3, RPS8, HNRNPK, SRSF3, RPL10, RSL1D1, SF3B5, DDX39B, SRSF7, HSP90AA1, CELF2, MAGOH, SSB,…	DOWN	gd T cells	DEG.oJIA.oJIAU.allcells
CYTOPLASMIC TRANSLATION%GOBP%GO:0002181	3.09007e-12	5.27629e-10	0.367663	-0.460499	-4.24135	69	RPS29, RPS27, RPL37, RPL27A, RPL13A, RPL38, RPS20, RPL37A, RPL4, RPS28, RPS12, RPL31, RPS21, RPL34, RPS11, RPL17, RPL23, RPL36, RPL35, RPL36A, RPL7, RPL21, RPLP1, RPL22, RPL28, RPS6, RPL35A, RPS16, RPL41, RPS19, RPL27, RPS15A, RPS18, RPS17, RPL39, RPL10A, EIF2S3, RPS8	DOWN	gd T cells	DEG.oJIA.oJIAU.allcells
CYTOPLASMIC TRANSLATION%GOBP%GO:0002181	1.92014e-07	0.000123465	0.29651	0.371447	3.33192	65	RPL21, RPS3A, RPS23, RPL3, RPS3, RPL6, RPS12, RPS14, RPL30, RPL32, RPS18, RPS28, RPS8, RPL19, RPL39, RPL37, RPL17, RPS27, RPS6, RPL10A, RPL18A, RPS19, RPL7, RPL34, RPS13, RPL22, RPS24, RPL15, RPS5, RPS15A, RPL12, RPL18, RPS27A, RPS16, RPL26	UP	gd T cells	DEG.oJIA.tissue.allcells
RIBOSOMAL SMALL SUBUNIT BIOGENESIS%GOBP%GO:0042274	4.75986e-05	0.00437227	0.239453	0.489725	2.69644	22	RPS3A, RPS23, RPS12, RPS14, RPS28, RPS8, RPS27, RPS6, RPS19, RPS13, RPS24, RPS5, RPS15A, RPS16, DNTTIP2, RPS25	UP	gd T cells	DEG.oJIA.tissue.allcells
MACROMOLECULE MODIFICATION%GOBP%GO:0043412	0.000234181	0.0188223	0.222919	-0.30583	-2.45929	50	GAPDH, OSTC, UBC, UBLCP1, SNRPD2, ANAPC5, SKP1, ATRX, NEDD8, SUMO1, YWHAZ, UBE2L6, PTPRC, TRIM22, UBE2V1, FYN, PARP8, ATM, OGT, APOBEC3G, PPP1R12A, GMFG, TRMT112, PRPF4B, KMT2E, HINT1, UBB, DAD1, UBA52, RBX1, USP15, UFC1, BLOC1S1, DDOST, UBE2D3, PPIB, SNRPF, RACK1, SELENOK, SNRPG, SUMO2	DOWN	gd T cells	DEG.oJIA.tissue.allcells
RESPONSE TO STIMULUS%GOBP%GO:0050896	0.000159534	0.00582299	0.218934	0.187878	2.54521	208	IL32, B2M, ISG15, BST2, RAC2, PRF1, TRDC, PSMB10, UBE2L6, IL7R, MYL12A, CORO1A, XAF1, LY6E, MX1, CD53, HLA-B, CD7, PPP1CA, CLIC1, PRMT2, CFL1, ACTB, PRMT1, CTSC, HLA-E, IFITM2, CNN2, HLA-F, CHCHD2, ISG20, TMSB4X, S100A11, GBP5, ALOX5AP, NME2, ENO1, OSTF1, SELPLG, TRAC, ATP5IF1, IRF1, KLRD1, ANXA1, BSG, GZMA, GPR65, ARL6IP5, CCL4, BCAP31, PTGES3, APOBEC3G, SKAP1, HMOX2, SP100, RNF213, EVL, RPL39, …	UP	gd T cells	DEG.oJIAU.ctrl.allcells
DEFENSE RESPONSE TO SYMBIONT%GOBP%GO:0140546	0.000639524	0.015006	0.20139	0.511688	2.29227	14	ISG15, BST2, PRF1, MX1, IFITM2, ISG20, GBP5, IRF1, APOBEC3G, CASP1, GBP2, PTPRC	UP	gd T cells	DEG.oJIAU.ctrl.allcells
PROTEOLYSIS INVOLVED IN PROTEIN CATABOLIC PROCESS%GOBP%GO:0051603	0.0032959	0.0481238	0.182164	0.301768	2.09641	36	ISG15, PSMB10, UBE2L6, PSMB9, CTSC, RPS27A, GZMA, UBXN1, VPS28, PSMB8, RNF213, PSMA6, RNF167, PSMB3, NEDD8, CALR, SEC61B, PSMA2, SH3BGRL, PSMA7	UP	gd T cells	DEG.oJIAU.ctrl.allcells
REGULATION OF AMIDE METABOLIC PROCESS%GOBP%GO:0034248	0.00345252	0.049311	0.182164	-0.315379	-2.02803	31	DDX6, EEF2, NCL, CCL5, IFNGR1, BZW1, PABPC1, DDX3X, RPL13A, RPL10, CSDE1, CIRBP, EIF4G2, RBM3, RPS3, RPL5	DOWN	gd T cells	DEG.oJIAU.ctrl.allcells
NEGATIVE REGULATION OF CELLULAR CATABOLIC PROCESS%GOBP%GO:0031330	0.0029673	0.0475491	0.182164	-0.540072	-2.07153	10	PABPC1, TENT5C, CSDE1, CIRBP, THRAP3, FUS, EIF4G2, TIMP1	DOWN	gd T cells	DEG.oJIAU.ctrl.allcells
NEGATIVE REGULATION OF RNA METABOLIC PROCESS%GOBP%GO:0051253	0.0018855	0.0358491	0.192018	-0.288177	-2.15946	42	EZR, NR4A2, DDX5, CREM, SRSF7, PABPC1, TENT5C, DNAJB1, BCLAF1, ZEB2, DDX21, RPL10, FLNA, CSDE1, CIRBP, HMGB2, THRAP3, FUS, UXT, RBBP4, MPHOSPH8, N4BP2L2, NDUFA13, UBE2D3, HMGB1, RBMX, HSPA8, RPS14, IGBP1	DOWN	gd T cells	DEG.oJIAU.ctrl.allcells
REGULATION OF MRNA METABOLIC PROCESS%GOBP%GO:1903311	0.00123438	0.0253433	0.192018	-0.372462	-2.21542	26	DDX5, NCL, RBM39, SRRM1, SRSF7, PABPC1, TENT5C, HNRNPA1, CSDE1, CIRBP, THRAP3, FUS, SON, RBM3, RBM8A	DOWN	gd T cells	DEG.oJIAU.ctrl.allcells
REGULATION OF RNA METABOLIC PROCESS%GOBP%GO:0051252	0.00108726	0.0230428	0.192018	-0.205222	-2.27299	109	PIK3R1, EZR, ZNF331, AHNAK, NR4A2, LITAF, DDX5, NCL, HLA-DRB1, RBM39, CREM, SRRM1, SRSF7, PABPC1, TENT5C, DNAJB1, BCLAF1, DDX3X, ZEB2, KMT2E, HNRNPA1, DDX21, RPL10, FLNA, CSDE1, CIRBP, HMGB2, CCNH, THRAP3, FUS, SF3B1, UXT, SON, RBM3, RPS3, SF3B5, RBM8A, RBBP4, PPP1R12A, MPHOSPH8, ATM, PHF20, HOPX, RHOH, MED10, PYHIN1, COMMD6, STAT4, N4BP2L2, PTMA, RBM25, NDUFA13, SUB1, UBE2D3, HMGB1, RBMX, HSPA8,…	DOWN	gd T cells	DEG.oJIAU.ctrl.allcells
AMIDE BIOSYNTHETIC PROCESS%GOBP%GO:0043604	3.30561e-06	0.000271473	0.264678	-0.333405	-3.01555	65	RPS4Y1, EEF2, RPL4, RPS29, RPL3, RPS6, RPL27A, DDX3X, RPL38, RPS20, RPL13A, RPL10, RPL10A, RPL14, RPS19, RPS21, RPLP0, RPL37A, RPS16, RPL37, RPS12, RPL15, RPS11, RPS8, RPL36, RPL31, RPL35, RPS27, RPS3, RPL5, EEF1B2, EEF1G, RPS5, RPL22, RPL35A, RPL22L1	DOWN	gd T cells	DEG.oJIAU.ctrl.allcells
GENE EXPRESSION%GOBP%GO:0010467	1.82802e-07	4.00336e-05	0.29121	-0.267477	-3.30792	148	RPS4Y1, NR4A2, DDX5, EEF2, RPL4, RPS29, RBM39, SRRM1, SRSF7, RPL3, RPS6, PABPC1, DNTTIP2, DNAJB1, RPL27A, DDX3X, RPL38, PRPF4B, RPS20, RPL13A, SRSF5, HNRNPA1, DDX21, RPL10, RPL10A, RPL14, FLNA, RPS19, RPS21, RPLP0, RPL37A, RPS16, RPL37, RPS12, DNAJA1, CASP8, RPL15, RPS11, IK, CCNH, FUS, RPS8, NOP58, RPL36, RPL31, RPL35, PGK1, RPS27, SF3B1, PRPF8, SON, RBM3, RPS3, BCAS2, SF3B5, RPL5, RBM8A, STRAP,…	DOWN	gd T cells	DEG.oJIAU.ctrl.allcells
IMMUNE RESPONSE%GOBP%GO:0006955	0.000512108	0.0294613	0.159985	0.211879	2.36054	101	S100A9, ISG15, HLA-C, HLA-B, IFITM3, S100A12, IFITM1, FCER1G, HLA-A, TYROBP, GBP1, PSMB10, IFITM2, IFIT3, CORO1A, GBP5, FCGR1A, MX1, HLA-E, FCGRT, STXBP2, BST2, CCR1, IGSF6, IRF1, FTH1, RPL30, IFI35, LYZ, CTSS, PNP, AIF1, IFNGR1, DOCK2, LILRB2, DDX3X, RNASE2, CALCOCO2, CYBB, CD68, GRN, HMGN2, PTAFR, SNAP23, HLA-DQA1, PTK2B, UBE2L6	UP	Classical Monocytes	DEG.oJIA.oJIAU.allcells
CELL KILLING%GOBP%GO:0001906	0.000864186	0.0469541	0.159985	0.504221	2.26341	14	S100A12, HLA-A, GBP1, CORO1A, GBP5, FCGR1A, STXBP2, RPL30, LYZ	UP	Classical Monocytes	DEG.oJIA.oJIAU.allcells
NEGATIVE REGULATION OF VIRAL GENOME REPLICATION%GOBP%GO:0045071	0.000934869	0.0481212	0.159985	0.584842	2.24253	10	ISG15, IFITM3, IFITM1, IFITM2, MX1, BST2, PLSCR1, MPHOSPH8, BANF1, IFI16	UP	Classical Monocytes	DEG.oJIA.oJIAU.allcells
GENE EXPRESSION%GOBP%GO:0010467	5.83681e-06	0.000634267	0.204654	-0.20677	-2.93291	185	RPS4Y1, RPL37, RPS29, IL1B, RPL38, EEF2, RPL36A, RPL13A, RPS20, WDR74, RPL37A, F13A1, RPL4, HIF1A, RPS19, RPL27A, RPS28, RPL23, NLRP3, RPS21, RPS11, MBNL1, RPL36, RPS12, RPL35, RPS27, SAMHD1, CELF2, DDX5, HSP90AB1, RPS6, NR4A2, PRPF8, RBM39, RPL31, RPL34, RPLP0, SRRM2, SNRNP200, RPL41, RSRP1, EIF2S3, RPS16, HNRNPA2B1, IVNS1ABP, EIF4A2, RPS17, RPL10A, SRSF7, SORL1, RPL15, HNRNPU, RPS8, RPS14, RPL2…	DOWN	Classical Monocytes	DEG.oJIA.oJIAU.allcells
CYTOPLASMIC TRANSLATION%GOBP%GO:0002181	3.12926e-10	3.06041e-07	0.272872	-0.423587	-3.87421	65	RPL37, RPS29, RPL38, RPL36A, RPL13A, RPS20, RPL37A, RPL4, RPS19, RPL27A, RPS28, RPL23, RPS21, RPS11, RPL36, RPS12, RPL35, RPS27, RPS6, RPL31, RPL34, RPLP0, RPL41, EIF2S3, RPS16, EIF4A2, RPS17, RPL10A, RPL15, RPS8, RPS14, RPL22, EIF5, RPS18, RPL14, RPL3, RPS2, RPL29, RPL17, EIF3A	DOWN	Classical Monocytes	DEG.oJIA.oJIAU.allcells
MHC CLASS II PROTEIN COMPLEX ASSEMBLY%GOBP%GO:0002399	7.63899e-08	3.97228e-05	0.227577	0.824607	3.16791	10	HLA-DQA1, HLA-DPA1, HLA-DQB1, HLA-DPB1, HLA-DRA, HLA-DRB1, HLA-DRB5, B2M, HLA-DMA	UP	Classical Monocytes	DEG.oJIA.tissue.allcells
CYTOPLASMIC TRANSLATION%GOBP%GO:0002181	0.000453882	0.0294858	0.160921	0.243577	2.39539	74	RPL17, UBA52, RPS14, RPS6, RPL13A, RPS24, RPS20, RPL18A, EIF3E, RPL37A, RPS9, RPS3A, RACK1, RPS15A, RPL39, RPL23A, RPS4X, RPL13, RPL37, EIF4A1, RPL7, RPS18, RPS23, RPS7, RPL7A, RPS26, RPS17, RPS28, RPS29, RPS12, RPS11, EIF3L, RPS2, RPS3, EIF3K, EIF4A2, RPL3, RPL18, RPL10A, RPL10, RPL21, RPL19, RPL12, RPL23, RPL15, RPL11, RPS27, RPLP0, EIF3G, EIF3A	UP	Classical Monocytes	DEG.oJIA.tissue.allcells
CELL PART MORPHOGENESIS%GOBP%GO:0032990	0.000350159	0.0251943	0.160921	0.473073	2.38576	18	S100A6, ACTB, IQGAP1, NOTCH2, C9orf72, ACTG1, APLP2, MYCBP2, PAK1, GAS7, SHTN1, SGK1, SNX2, LRRK2, FIS1, VASP, UBB, CDC42	UP	Classical Monocytes	DEG.oJIA.tissue.allcells
REGULATION OF LEUKOCYTE ACTIVATION%GOBP%GO:0002694	0.000485049	0.0294858	0.160921	0.25744	2.37041	64	HLA-DQA1, HLA-DPA1, HLA-DQB1, HLA-DPB1, CD74, FN1, HLA-DRA, HLA-DRB1, HLA-DRB5, CD81, B2M, ACTB, RIPOR2, MNDA, IL1B, AIF1, HLA-E, HLA-DMA, VSIR, ID2, STXBP2, FCGR3A, ITGB2, HLA-A, THEMIS2	UP	Classical Monocytes	DEG.oJIA.tissue.allcells
DEFENSE RESPONSE TO SYMBIONT%GOBP%GO:0140546	5.49637e-06	0.000290985	0.213944	0.577403	2.92866	18	IFITM3, IFITM1, ISG15, IFITM2, BST2, GBP5, IFIT3, RNASE2, MX1, CASP1, MX2, STAT1, GBP2, OAS1, IRF1	UP	Classical Monocytes	DEG.oJIAU.ctrl.allcells
DEFENSE RESPONSE TO OTHER ORGANISM%GOBP%GO:0098542	3.76594e-06	0.000225956	0.219807	0.340586	2.92	57	S100A8, IFITM3, IFITM1, S100A12, ISG15, IFITM2, GBP1, S100A9, FCER1G, BST2, GBP5, IFIT3, RNASE2, MX1, CLEC4E, UBE2L6, CD74, CASP1, HLA-DPA1, LY96, CORO1A, MX2, CASP4, HLA-E, STAT1, RPL39, CLEC4A, HMGN2, GBP2, OAS1, AIF1, CFP, IRF1, GAPDH	UP	Classical Monocytes	DEG.oJIAU.ctrl.allcells
NEGATIVE REGULATION OF VIRAL PROCESS%GOBP%GO:0048525	0.00229062	0.0458124	0.151282	0.470807	2.12898	14	IFITM3, IFITM1, ISG15, IFITM2, LY6E, BST2, MX1, STAT1, PPIA, OAS1	UP	Classical Monocytes	DEG.oJIAU.ctrl.allcells
ANTIGEN PROCESSING AND PRESENTATION%GOBP%GO:0019882	0.00236627	0.0462966	0.151282	0.400751	2.12644	20	B2M, FCER1G, IFI30, HLA-B, HLA-DRA, CD74, CTSS, HLA-DPA1, HLA-C, HLA-E, CLEC4A, CTSD, HLA-DPB1, HLA-F, CALR, HLA-DQA1	UP	Classical Monocytes	DEG.oJIAU.ctrl.allcells
PROTON TRANSMEMBRANE TRANSPORT%GOBP%GO:1902600	0.00260291	0.0482957	0.151282	0.544005	2.09236	10	ATP6V0E1, ATP6V1B2, RNASEK, ATP6V0D1, ATP6V0B, MT-CO1, MT-ND4, UCP2, ATP5PO	UP	Classical Monocytes	DEG.oJIAU.ctrl.allcells
REPRODUCTION%GOBP%GO:0000003	0.00129487	0.0275444	0.159465	-0.450051	-2.21329	17	FOLR3, IL1B, EGR1, MYH9, ALDOA, PSAP, RPL29, GPX4, CRIP1, CSDE1, BRD2	DOWN	Classical Monocytes	DEG.oJIAU.ctrl.allcells
CELLULAR BIOSYNTHETIC PROCESS%GOBP%GO:0044249	5.5343e-07	4.98087e-05	0.231086	-0.209038	-3.21222	244	RPS4Y1, IL1B, MT-ATP8, EEF2, RPL37, NLRP3, FLNA, RPL4, HIF1A, RPL36A, RPS19, RPS29, RPL38, RPS16, RPLP0, MT-ND6, RPS21, RPL13A, RPS6, RPL13, NR4A2, ALDOA, RPL35, RPL37A, RPL3, RPL27A, RPS11, RPL12, RPS8, RPL41, RPL29, TSPO, RPL31, RPS28, RPS14, RPL15, RPS20, RBM39, RPL10A, SRRM2, RPLP2, RPL36, SNRNP200, RPL19, RPS2, MT-ND5, HNRNPA1, GLUL, MT-ND4L, RPL10, GPX4, RPS18, EIF5, RPL14, DDX5, RPL6, RPL2…	DOWN	Classical Monocytes	DEG.oJIAU.ctrl.allcells
CELLULAR NITROGEN COMPOUND METABOLIC PROCESS%GOBP%GO:0034641	4.53923e-08	4.53923e-06	0.252136	-0.232479	-3.56752	234	RPS4Y1, MT-ATP8, EEF2, BTG2, RPL37, RPL4, RPL36A, RPS19, RPS29, RPL38, RPS16, RPLP0, MT-ND6, RPS21, RPL13A, RPS6, RPL13, NR4A2, ALDOA, RPL35, RPL37A, RPL3, RPL27A, RPS11, RPL12, RPS8, RPL41, RPL29, TSPO, RPL31, RPS28, RPS14, RPL15, RPS20, RBM39, RPL10A, SRRM2, ZFP36L1, RPLP2, RPL36, SNRNP200, RPL19, RPS2, MT-ND5, HNRNPA1, MT-ND4L, RPL10, RPS18, EIF5, RPL14, DDX5, RPL6, RPL23, IVNS1ABP, NAMPT, PNN…	DOWN	Classical Monocytes	DEG.oJIAU.ctrl.allcells
CYTOPLASMIC TRANSLATION%GOBP%GO:0002181	2.95759e-16	2.66183e-13	0.363636	-0.509705	-4.84839	72	RPL37, RPL4, RPL36A, RPS19, RPS29, RPL38, RPS16, RPLP0, RPS21, RPL13A, RPS6, RPL13, RPL35, RPL37A, RPL3, RPL27A, RPS11, RPL12, RPS8, RPL41, RPL29, RPL31, RPS28, RPS14, RPL15, RPS20, RPL10A, RPLP2, RPL36, RPL19, RPS2, RPL10, RPS18, EIF5, RPL14, RPL6, RPL23, RPS12, RPS27, RPS3, RACK1, RPL35A, RPL22, RPL7A, RPS17, RPL17, RPL23A, RPS23, RPL27, RPL24	DOWN	Classical Monocytes	DEG.oJIAU.ctrl.allcells
DEFENSE RESPONSE TO SYMBIONT%GOBP%GO:0140546	3.84185e-06	0.00211494	0.179212	0.437906	2.97832	34	ISG15, IFITM2, IFIT3, GBP5, IFIT1, IRF1, TNF, IFI6, IFITM1, BST2, IFIT2, PYCARD, CASP1, MX1, IFI44L, ISG20, MYD88, APOBEC3G, OAS2	UP	DC4	DEG.oJIA.oJIAU.allcells
NEGATIVE REGULATION OF VIRAL PROCESS%GOBP%GO:0048525	7.92402e-05	0.0185661	0.158051	0.482049	2.61304	21	LY6E, ISG15, IFITM2, IFIT1, TNF, IFITM1, BST2, MX1, ZFP36, ISG20, APOBEC3G, OAS2, PPIA	UP	DC4	DEG.oJIA.oJIAU.allcells
ANTIGEN PROCESSING AND PRESENTATION OF PEPTIDE ANTIGEN VIA MHC CLASS I%GOBP%GO:0002474	0.000298578	0.0328734	0.146326	0.522569	2.42955	15	HLA-C, B2M, HLA-A, HLA-B, FCER1G, CALR, HLA-E, TAP2, TAPBP, IFI30	UP	DC4	DEG.oJIA.oJIAU.allcells
CYTOPLASMIC TRANSLATION%GOBP%GO:0002181	0.000130819	0.0205759	0.152301	-0.281358	-2.565	63	RPS29, RPL37, RPS21, RPS27, RPL27A, RPL38, RPL13A, RPL36A, RPL4, RPL37A, RPS20, RPL23, RPL34, RPL35, RPS28, RPL31, RPS6, RPS12, RPL27, RPL41, RPS19, RPS3A, RWDD1, EIF3E, RPL22L1, RPL5	DOWN	DC4	DEG.oJIA.oJIAU.allcells
PEPTIDE BIOSYNTHETIC PROCESS%GOBP%GO:0043043	0.000101178	0.0185661	0.158051	-0.257293	-2.60026	78	RPS4Y1, RPS29, EEF2, RPL37, RPS21, RPS27, RPL27A, RPL38, RPL13A, RPL36A, RPL4, RPL37A, RPS20, RPL23, RPL34, RPL35, RPS28, RPL31, RPS6, RPS12, RPL27, RPL41, RPS19, RPS3A, MRPS35, RWDD1, EIF3E, RPL22L1, RPL5, MRPS18B, ZC3H15, EIF3H, EIF3A, EIF3K, RPSA, EIF4E2, RPL32, EEF1D, EIF2A, EIF5, RPS17, SELENOT, EIF2S2, EIF2S1, RPS27A, MTIF3, RPL10A	DOWN	DC4	DEG.oJIA.oJIAU.allcells
NEGATIVE REGULATION OF VIRAL PROCESS%GOBP%GO:0048525	2.42555e-07	0.000258078	0.208383	0.555852	3.20515	24	FCN1, ISG15, LY6E, BST2, IFITM1, IFITM2, IFIT1, MX1, ISG20, IFITM3, PLSCR1, ZFP36, STAT1, TNF, APOBEC3A, APOBEC3G, ZC3HAV1, OAS2, IFI16, OAS1, BANF1, CSNK2B	UP	DC4	DEG.oJIAU.ctrl.allcells
DEFENSE RESPONSE TO SYMBIONT%GOBP%GO:0140546	1.15667e-06	0.000403654	0.198685	0.437477	3.10364	37	ISG15, IFIT3, BST2, IFITM1, IFITM2, IFIT1, IFI6, IFI44L, IFIT2, MX1, ISG20, GBP5, IRF1, CASP1, IFITM3, PLSCR1, STAT1, PYCARD, TNF, APOBEC3A, MYD88, MX2, GBP2, APOBEC3G, OAS2, IFI16	UP	DC4	DEG.oJIAU.ctrl.allcells
RESPONSE TO EXTERNAL STIMULUS%GOBP%GO:0009605	4.7279e-06	0.000558943	0.18849	0.222251	2.97403	153	FCN1, ISG15, IFIT3, BST2, S100A8, GBP1, HLA-B, IFITM1, IFITM2, IFIT1, ANXA1, HLA-DPA1, HSPA8, HMGN2, IFI6, CD74, IFI44L, HLA-A, IFIT2, MX1, ISG20, RHOG, GBP5, LAMTOR1, CARD16, HLA-DRB1, IRF1, CASP1, AUP1, CORO1A, NMI, LGALS3, IFITM3, S100A9, TNFRSF14, CASP4, PSMA2, UBE2L6, PLSCR1, CFL1, ZFP36, STAT1, PYCARD, TNF, TRIM22, ID2, HCK, GABARAP, RAC2, CFP, NPC2, GBP4, APOBEC3A, MYD88, MX2, FCER1G, HSP9…	UP	DC4	DEG.oJIAU.ctrl.allcells
ANTIGEN PROCESSING AND PRESENTATION OF PEPTIDE ANTIGEN%GOBP%GO:0048002	3.17887e-06	0.000483189	0.193655	0.502718	2.95983	25	B2M, HLA-B, HLA-C, HLA-DPA1, HLA-DMA, HLA-A, HLA-DPB1, HLA-DRB1, HLA-DRA, TAP2, CALR, HLA-F, CTSL, IFI30, FCER1G, HLA-DMB, TAPBP, CTSD, HLA-E	UP	DC4	DEG.oJIAU.ctrl.allcells
ANTIGEN PROCESSING AND PRESENTATION OF ENDOGENOUS ANTIGEN%GOBP%GO:0019883	1.5175e-06	0.000403654	0.198685	0.763158	2.9468	10	B2M, HLA-B, HLA-C, CD74, HLA-A, HLA-DRB1, HLA-DRA, TAP2, HLA-F	UP	DC4	DEG.oJIAU.ctrl.allcells
IMMUNE SYSTEM PROCESS%GOBP%GO:0002376	1.33328e-05	0.00114678	0.183179	0.195318	2.80058	183	FCN1, ISG15, B2M, IFIT3, BST2, FPR1, S100A8, TYROBP, GBP1, HLA-B, IFITM1, HLA-C, IFITM2, IFIT1, ANXA1, PSMB10, HLA-DPA1, HMGN2, HLA-DMA, IFI6, CD74, IFI44L, HLA-A, HLA-DPB1, PRDX1, STXBP2, IFIT2, MX1, C3AR1, MNDA, GBP5, HLA-DRB1, IRF1, CASP1, GRN, CORO1A, NMI, HLA-DRA, TAP2, LGALS3, IFITM3, S100A9, TNFRSF14, UBE2L6, STAT1, IFI35, PYCARD, TNF, TRIM22, CALR, ID2, HLA-F, HCK, SELPLG, FKBP1A, HMOX1, …	UP	DC4	DEG.oJIAU.ctrl.allcells
PROTEIN CATABOLIC PROCESS%GOBP%GO:0030163	4.76019e-05	0.00253242	0.172067	0.301926	2.71201	60	ISG15, PSMB9, PSMB10, HSPA8, UBXN1, PSMD8, AUP1, PSMA4, PSMA7, PSMA2, HM13, CCDC115, UBE2L6, PSMD6, CALR, UBL7, CTSL, LYPLA2, PSMB8, HSP90AA1, RAB7A, UBE2A, RNF213, PSMD9, CTSD, HSPA5, RNF167, CHMP2A, CTSC, RPS27A, ANAPC11, PSMA5, SKP1, CHMP5, PSMB3, OS9, RBX1, PJA2, PPT1, PSMD4, BFAR, RNF149, PSMC4, PDCD6IP, UBC, ANAPC5, UBB	UP	DC4	DEG.oJIAU.ctrl.allcells
REGULATION OF CELLULAR PH%GOBP%GO:0030641	0.000115831	0.0039212	0.166232	0.580614	2.5234	13	GRN, ATP6V0C, CCDC115, ATP6V0B, ATP5F1B, ATP6V0D1, RAB7A, ATP6V0E1, RNASEK, ATP6AP2, SLC11A1, ATP6V1B2, PPT1	UP	DC4	DEG.oJIAU.ctrl.allcells
NEGATIVE REGULATION OF CELL DIFFERENTIATION%GOBP%GO:0045596	0.000700661	0.0135546	0.147349	0.443406	2.28889	19	B2M, ACTB, ANXA1, IRF1, CIB1, ZFP36, STAT1, TNF, CALR, ID2, DYNLT1, ZFP36L2, MAFB, SRA1	UP	DC4	DEG.oJIAU.ctrl.allcells
MODULATION BY SYMBIONT OF ENTRY INTO HOST%GOBP%GO:0052372	0.00114563	0.0179257	0.140492	0.53148	2.22498	12	FCN1, LY6E, IFITM1, IFITM2, CD74, HLA-DRB1, IFITM3, TRIM22	UP	DC4	DEG.oJIAU.ctrl.allcells
MYELOID CELL ACTIVATION INVOLVED IN IMMUNE RESPONSE%GOBP%GO:0002275	0.00313146	0.0374368	0.133282	0.52325	2.10176	11	TYROBP, STXBP2, GRN, NMI, IFI35, PYCARD, VAMP8, FCER1G	UP	DC4	DEG.oJIAU.ctrl.allcells
NEGATIVE REGULATION OF BINDING%GOBP%GO:0051100	0.00275783	0.0349031	0.133282	0.501518	2.09955	12	B2M, ACTB, IFIT1, IFIT2, CARD16, LRPAP1, PPP1CA, IFI16, SUMO1, CDKN1A, RACK1	UP	DC4	DEG.oJIAU.ctrl.allcells
REGULATION OF LEUKOCYTE PROLIFERATION%GOBP%GO:0070663	0.00287173	0.0351209	0.133282	0.312607	2.08948	33	BST2, TYROBP, ANXA1, HLA-DPA1, CD74, HLA-A, HLA-DPB1, MNDA, HLA-DRB1, TNFSF13B, IRF1, LGALS3, TNFRSF14, PYCARD, CD300A, VSIR, HLA-DMB	UP	DC4	DEG.oJIAU.ctrl.allcells
CELL DIFFERENTIATION%GOBP%GO:0030154	0.00480958	0.0487371	0.12566	-0.164452	-2.01038	124	PECAM1, MSN, C5AR1, TXNIP, DDX5, TCF7L2, CSF1R, PSAP, IQGAP1, EZR, MYH9, PTPRC, DOCK2, MAP4, HCLS1, SOD1, CYFIP2, PRRC2C, PLEK, CDC42, DDX21, NCKAP1L, FCGR2B, CASP8, CD4, PGK1, SPI1, TAGLN2, EVI2B, AKAP13, HNRNPH3, RBMX, FLNA, RSL1D1, HMGB1, ACIN1, S100A4, SNRNP200, KMT2E, MBNL1, SPN, MYCBP2, KLF3, IFNGR1, APLP2, LIMS1, ATF4, DDX17, TLR2, VASP, CXCR4, UBE2V1, HNRNPU, NOTCH2, RXRA, IKZF1, ANXA2, C…	DOWN	DC4	DEG.oJIAU.ctrl.allcells
NEGATIVE REGULATION OF DNA-TEMPLATED TRANSCRIPTION%GOBP%GO:0045892	0.00426521	0.0467854	0.12566	-0.228978	-2.0273	60	DDX5, TCF7L2, BACH1, EZR, YWHAZ, ZEB2, BCLAF1, DDX21, CUX1, NONO, ZNF24, RPL23, HNRNPK, SPI1, ENO1, FLNA, XRCC5, HMGB1, TPR, SDCBP, SUPT4H1, MTDH, LIMS1, ATF4, CIR1, POLE3, MPHOSPH8, HMGB2, HNRNPU, RXRA, IKZF1, LARP7, ZNF217, IGBP1	DOWN	DC4	DEG.oJIAU.ctrl.allcells
ADENYLATE CYCLASE-MODULATING G PROTEIN-COUPLED RECEPTOR SIGNALING PATHWAY%GOBP%GO:0007188	0.00282111	0.0349031	0.133282	-0.526994	-2.12813	11	PSAP, GNG2, ADGRE5, AKAP13, FLNA, ADGRE2, GNB1, GNAS, GNAI2	DOWN	DC4	DEG.oJIAU.ctrl.allcells
PEPTIDE BIOSYNTHETIC PROCESS%GOBP%GO:0043043	0.000399085	0.00923101	0.153901	-0.239955	-2.39031	78	RPS4Y1, EEF2, RPL4, RPS29, RPS27, RPL13A, RPS6, RPL37A, RPL38, RPS16, RPL37, RPL36A, RPL27A, RPS21, RPL3, RPS11, RPL31, RPS20, RPL27, RPL41, RPL10A, RPL35, MRPL54, RPL23, EIF3D, RPL14, RPL34, RPL15, RPS17, RPS12, RPLP2, RPL6, RPL5, RPL17, RPS3A, EIF4A2, EIF2S3, COPS5, RPS23, RPS5, RPL29, MRPL13, RPL36, RPS13, RPS7, RPSA, RPL35A, RPL39, RPS19, NDUFA7, RPL21, DDX3X, RPL10, EIF3M, RPL7, EIF3A	DOWN	DC4	DEG.oJIAU.ctrl.allcells
CELLULAR NITROGEN COMPOUND METABOLIC PROCESS%GOBP%GO:0034641	0.000128987	0.0039212	0.160185	-0.15373	-2.54518	275	MT-ATP8, RPS4Y1, EEF2, C5AR1, DDX5, ALDOA, RPL4, RPS29, TCF7L2, RBM39, RPS27, RPL13A, RPS6, RPL37A, BACH1, RPL38, MT-ND6, RPS16, RPL37, RPL36A, SF3B1, USP15, RPL27A, RPS21, RPL3, SRRM1, SRSF5, MT-ND5, PRPF8, MT-ND4L, RPS11, C9orf78, CSDE1, RPL31, SAMHD1, RPS20, DDX21, MT-ND3, RPL27, RPL41, RPL10A, DNTTIP2, RPL35, MRPL54, OGDH, RPL23, NDUFA6, HNRNPK, FUS, CELF2, SRSF7, NAMPT, EIF3D, SRRM2, RPL14, …	DOWN	DC4	DEG.oJIAU.ctrl.allcells
RIBOSOME BIOGENESIS%GOBP%GO:0042254	5.01245e-05	0.00253964	0.172067	-0.343382	-2.63847	44	RPS27, GLUL, RPS6, RPS16, RPS21, RPS11, RPL27, RPL10A, DNTTIP2, RPL35, RPL14, RIOK3, XRCC5, RSL1D1, RPS17, XRN2, RPS12, EIF6, NSA2, RPL6, RPL5, RPS3A, RPS23, RPS5, RPS13, RPS7, RPSA, RSL24D1, C1D, RPL35A, RBIS, RPS19, DDX3X, RPS27L, RPL10, RPL7, NPM1	DOWN	DC4	DEG.oJIAU.ctrl.allcells
RNA PROCESSING%GOBP%GO:0006396	1.60167e-05	0.00114678	0.17771	-0.26685	-2.80291	87	DDX5, RBM39, RPS27, RPS6, RPS16, SF3B1, RPS21, SRRM1, SRSF5, PRPF8, C9orf78, RPL27, RPL10A, DNTTIP2, RPL35, HNRNPK, FUS, CELF2, SRSF7, SRRM2, RPL14, RIOK3, SNRPC, HNRNPH3, RBMX, RSL1D1, ZMAT2, HNRNPR, RPS17, XRN2, ACIN1, SF3B2, HNRNPA1, RBM3, EIF6, SNRNP200, CWC15, NSA2, IK, MBNL1, CDC40, RPL5	DOWN	DC4	DEG.oJIAU.ctrl.allcells
IMMUNE SYSTEM PROCESS%GOBP%GO:0002376	1.65303e-06	0.00230928	0.157763	0.18143	3.05024	244	S100A8, S100A9, HLA-B, HLA-C, HLA-A, HLA-DQA2, CD14, ISG15, B2M, FPR1, TYROBP, IFITM3, CORO1A, PRDX1, CD68, HLA-E, CTSS, FTH1, FCGR1A, S100A12, LGALS3, BST2, FCER1G, UBE2L6, CCR1, TAPBP, KLF6, IFI6, GRN, HLA-DMA, NCKAP1L, CXCR4, MEF2C, GBP1, HMGN2, OAS1, ACIN1, HLA-DPB1, VAMP8, CTSD, APOBEC3A, LY75, PYCARD, IFITM1, FCN1, GBP5, PDE4B, PSMB10, NRROS, FCGRT, RPS17, BSG, HMOX1, STAT1, GBP2, MYH9, HLA…	UP	DC2	DEG.oJIA.oJIAU.allcells
MONOATOMIC CATION HOMEOSTASIS%GOBP%GO:0055080	0.000123878	0.028843	0.127193	0.330364	2.53575	43	S100A8, S100A9, FTL, B2M, FTH1, ATP5F1B, RNASEK, CCR1, ATP6V0B, GRN, ATP6V0C, TPT1, ATP6V0E1, HMOX1, CALR, ATP6V0D1, ZNHIT1, ATP2B4, RAB7A, ATP13A3, ATP6V1G1, ATP6AP2, SLC40A1, ATP6AP1, SELENOK, ATP6V1B2, HERPUD1, YWHAE, ANXA6, SRI, CCDC115, CHP1, COMMD1	UP	DC2	DEG.oJIA.oJIAU.allcells
ANTIGEN PROCESSING AND PRESENTATION OF PEPTIDE ANTIGEN%GOBP%GO:0048002	0.000150379	0.0300114	0.127193	0.383244	2.52052	31	HLA-B, HLA-C, HLA-A, HLA-DQA2, B2M, HLA-E, CTSS, FCER1G, TAPBP, HLA-DMA, HLA-DPB1, CTSD, HLA-DRA, CALR, HLA-DOA, TAP1, IFI30	UP	DC2	DEG.oJIA.oJIAU.allcells
CYTOPLASMIC TRANSLATION%GOBP%GO:0002181	6.70876e-06	0.00312404	0.149668	-0.284234	-2.91571	80	RPS29, RPL37A, RPS27, RPL13A, RPL23, RPL4, RPL27A, RPS21, RPL37, RPL38, RPL31, RPS6, RPS20, RPL36A, RPS12, RPS11, RPS19, RPLP0, RPL35, RPL15, RPS16, RPL34, RPS28, RPS5, RPS8	DOWN	DC2	DEG.oJIA.oJIAU.allcells
ANTIGEN PROCESSING AND PRESENTATION%GOBP%GO:0019882	4.0581e-10	5.09844e-08	0.198609	0.558693	3.78437	33	HLA-DQA1, HLA-DPA1, IFI30, HLA-DQB1, HLA-DRB1, HLA-DPB1, HLA-DRA, CD74, CD1E, HLA-DRB5, HLA-DQA2, HLA-DMA, CD1C, FCER1G, FCGR2B, CTSH, B2M, CD1A, HLA-DQB2, CLEC4A, CALR, TAPBP, HLA-A, PDIA3	UP	DC2	DEG.oJIA.tissue.allcells
ANTIGEN PROCESSING AND PRESENTATION OF EXOGENOUS ANTIGEN%GOBP%GO:0019884	2.01447e-09	2.31999e-07	0.18907	0.613566	3.63975	25	HLA-DQA1, HLA-DPA1, IFI30, HLA-DQB1, HLA-DRB1, HLA-DPB1, HLA-DRA, CD1E, HLA-DRB5, HLA-DQA2, HLA-DMA, CD1C, FCER1G, FCGR2B, B2M, CD1A, HLA-DQB2, CLEC4A	UP	DC2	DEG.oJIA.tissue.allcells
ANTIGEN PROCESSING AND PRESENTATION OF EXOGENOUS PEPTIDE ANTIGEN VIA MHC CLASS II%GOBP%GO:0019886	5.00826e-09	4.61427e-07	0.185782	0.690353	3.51242	18	HLA-DQA1, HLA-DPA1, IFI30, HLA-DQB1, HLA-DRB1, HLA-DPB1, HLA-DRA, HLA-DRB5, HLA-DQA2, HLA-DMA, FCER1G, FCGR2B, B2M, HLA-DQB2	UP	DC2	DEG.oJIA.tissue.allcells
IMMUNE SYSTEM PROCESS%GOBP%GO:0002376	5.07019e-07	3.185e-05	0.160892	0.190017	3.19547	239	HLA-DQA1, IFITM3, HLA-DPA1, IFI30, HLA-DQB1, HLA-DRB1, HLA-DPB1, HLA-DRA, CD74, CD1E, HLA-DRB5, CRIP1, CKLF, PRDX1, FPR3, HLA-DQA2, FCGR1A, CLEC5A, SLAMF8, CD68, FPR1, HSP90AA1, HLA-DMA, CD1C, FCER1G, GBP2, FCGR2B, IL7R, GBP4, IFITM1, LGALS3, CTSH, CLEC7A, CD40, TUBB, GBP1, CD44, IGSF6, CD84, STAT1, PTPRO, VAMP8, CD5, ZFP36L1, CD180, B2M, CCR1, CX3CR1, LY86, MBP, NCF2, IL2RG, CORO1A, CD1A, CCR5, …	UP	DC2	DEG.oJIA.tissue.allcells
REGULATION OF IMMUNE RESPONSE%GOBP%GO:0050776	5.86533e-05	0.00270196	0.135978	0.197395	2.64537	144	HLA-DQA1, HLA-DPA1, HLA-DQB1, HLA-DRB1, HLA-DPB1, HLA-DRA, CD74, CD1E, HLA-DRB5, A2M, FPR3, HLA-DQA2, FCGR1A, HSPA8, SLAMF8, FPR1, HSP90AA1, HLA-DMA, CD1C, FCER1G, GBP2, FCGR2B, LGALS3, CTSH, CLEC7A, CD40, CD226, GBP1, CD84, FCGR2A, VAMP8, VSIG4, B2M, TRAFD1, CD1A, HLA-DQB2, SAMSN1, DDX3X, RAB29, AHR, STXBP2, NFE2L2, SAMHD1, ITGAM	UP	DC2	DEG.oJIA.tissue.allcells
REGULATION OF MULTICELLULAR ORGANISMAL PROCESS%GOBP%GO:0051239	7.76137e-05	0.00346007	0.131368	0.145761	2.63938	284	HLA-DQA1, HLA-DPA1, HLA-DQB1, CD9, HLA-DRB1, HLA-DPB1, HLA-DRA, SERPINF1, FABP5, S100A10, CD74, HLA-DRB5, PKM, HLA-DQA2, YWHAH, SLAMF8, HSP90AA1, HLA-DMA, TMSB4X, FCER1G, FCGR2B, HSP90AB1, CST7, VASH1, APOC1, LGALS3, CTSH, MEF2A, CLEC7A, CD40, CD226, GBP1, CD84, ANXA2, STAT1, PTPRO, VAMP8, CD5, ZFP36L1, VSIG4, ACTB, B2M, CCR1, CX3CR1, MBP, CSF1R, BMP2K, CARD16, HLA-DQB2, PNP, GLIPR2, RBPJ, SAMSN1…	UP	DC2	DEG.oJIA.tissue.allcells
RESPONSE TO CHEMICAL%GOBP%GO:0042221	0.000147679	0.00600272	0.126589	0.140571	2.53772	283	IFITM3, HLA-DPA1, CD9, CD74, CRIP1, LIMS1, CKLF, PRDX1, PKM, HSPA8, YWHAH, SLAMF8, CD68, HSP90AA1, TMSB4X, FCER1G, GBP2, FCGR2B, FBP1, HSP90AB1, IL7R, SELENOW, GBP4, IFITM1, ARL6IP5, ALOX5AP, LGALS3, CTSH, MEF2A, CLEC7A, CD40, CTSB, GBP1, VIM, MT2A, STAT1, PTPRO, ZFP36L1, ACTB, CD180, B2M, CCR1, CX3CR1, MCL1, IL2RG, CSF1R, CORO1A, MT1X, CA2, CCR5, TIGAR, CARD16, NDUFS4, PNP, RALA, RHOA, DDX3X, DD…	UP	DC2	DEG.oJIA.tissue.allcells
REGULATION OF RECEPTOR-MEDIATED ENDOCYTOSIS%GOBP%GO:0048259	0.000348267	0.0123412	0.121623	0.5	2.41701	16	CD63, APOC1, ANXA2, B2M, BMP2K, RIN3, SDCBP, ARF6, PICALM, ARRB2, ARF1, RAC1, PSEN1, CCDC32	UP	DC2	DEG.oJIA.tissue.allcells
LEUKOCYTE MEDIATED CYTOTOXICITY%GOBP%GO:0001909	0.000365418	0.0126252	0.121623	0.592129	2.38525	11	FCGR1A, CTSH, TUBB, CORO1A, STXBP2, LYST, HLA-A, SLAMF7, VAMP2, TUBB4B, KIF5B	UP	DC2	DEG.oJIA.tissue.allcells
CELL-SUBSTRATE ADHESION%GOBP%GO:0031589	0.000995658	0.0269804	0.111026	0.481411	2.25167	15	CD63, CD44, CORO1A, RHOA, ITGA4, ITGAM, ZYX, ILK, VCL, PARVG, VAMP3, RAC1	UP	DC2	DEG.oJIA.tissue.allcells
NCRNA PROCESSING%GOBP%GO:0034470	4.1328e-06	0.000228461	0.148957	-0.325636	-2.97434	62	RPL5, RPS6, RPL7, RPL26, RPS7, RPS8, SRSF3, RPL11, RPS24, RPL10A, RPS17, RPS14, RPL14, RPS16, RPS27, RPL7A, RPL35A, RPS21, RPS25, DDX18, NOP58, NOP10, NGDN, TSNAX, C1D, UTP6, OSGEP, URM1, HSD17B10, POP5, LSM6, RPL7L1, ABT1, BMS1, NOLC1, TUT7, PES1, TRMT10C, SSB, ADAR, NSA2, ZBTB8OS	DOWN	DC2	DEG.oJIA.tissue.allcells
RIBOSOMAL SMALL SUBUNIT BIOGENESIS%GOBP%GO:0042274	3.63579e-11	5.58296e-09	0.20771	-0.566451	-3.99625	36	RPS6, RPS3A, RPS13, RPS7, RPS8, RPS15A, RPS23, RPS24, RPS5, RPS17, RPS14, RPS16, RPS4X, RPS27, RPSA, RPS11, RPS21, RPS25, RPS12, RPS9, NOP58, KRR1, NGDN, RPS27L, XRCC5, UTP6, LSM6, ABT1, BMS1	DOWN	DC2	DEG.oJIA.tissue.allcells
RIBOSOME BIOGENESIS%GOBP%GO:0042254	5.68292e-11	7.8538e-09	0.20771	-0.398328	-4.01938	76	RPL5, RPS6, RPS3A, RPS13, RPL7, RPL26, RPS7, RPLP0, RPS8, RPL6, RPS15A, RPL11, RPS23, RPS24, RPL10A, RPS5, RPS17, RPS14, RPL14, RPS16, RPS4X, RPS27, RPSA, RPL23A, RPL7A, RPS11, RPL35A, RPS21, RPS25, RPS12, RPL10, RPS9, DDX18, NOP58, KRR1, NOP10, NGDN, RPS27L, XRCC5, C1D, UTP6, CINP, RPL26L1, EIF1AX, LSM6, RPL7L1, ABT1, BMS1	DOWN	DC2	DEG.oJIA.tissue.allcells
AMIDE BIOSYNTHETIC PROCESS%GOBP%GO:0043604	3.89596e-23	1.34606e-20	0.304057	-0.435216	-5.87245	145	RPLP1, RPL5, RPL19, RPS18, RPS6, RPL3, RPS3A, EEF2, RPS13, RPL15, RPL32, RPL7, RPL29, RPL26, RPS7, RPL13A, RPLP0, RPS8, EIF3L, RPS3, RPL37A, RPL18A, RPL6, RPS15A, RPL11, RPL21, RPS23, EIF4A1, RPS24, RACK1, RPL10A, EEF1B2, EIF3K, RPL18, RPL17, RPS5, RPL30, RPS17, RPS14, RPL23, RPL12, RPL14, RPS27A, RPS16, RPS4X, RPL39, RPS27, RPSA, RPL23A, RPL7A, EEF1A1, RPL37, RPL4, RPS11, EIF3H, RPL35A, RPL36A, …	DOWN	DC2	DEG.oJIA.tissue.allcells
CYTOPLASMIC TRANSLATION%GOBP%GO:0002181	5.13475e-36	7.09623e-33	0.381386	-0.635411	-7.18081	97	RPLP1, RPL5, RPL19, RPS18, RPS6, RPL3, RPS3A, RPS13, RPL15, RPL32, RPL7, RPL29, RPL26, RPS7, RPL13A, RPLP0, RPS8, EIF3L, RPS3, RPL37A, RPL18A, RPL6, RPS15A, RPL11, RPL21, RPS23, EIF4A1, RPS24, RACK1, RPL10A, EIF3K, RPL18, RPL17, RPS5, RPL30, RPS17, RPS14, RPL23, RPL12, RPL14, RPS27A, RPS16, RPS4X, RPL39, RPS27, RPSA, RPL23A, RPL7A, RPL37, RPL4, RPS11, EIF3H, RPL35A, RPL36A, EIF2S3, RPL31, EIF3E, …	DOWN	DC2	DEG.oJIA.tissue.allcells
IMMUNE RESPONSE%GOBP%GO:0006955	9.31668e-08	1.71028e-05	0.179376	0.249742	3.39807	146	TYROBP, IFITM3, ISG15, CTSS, IFITM2, HLA-B, S100A9, IFITM1, BST2, CCR1, FCN1, GBP1, UBE2L6, CD68, APOBEC3A, HLA-A, CORO1A, HLA-E, HLA-C, CASP1, IFIT3, PSMB10, GBP5, VAMP8, S100A12, IGSF6, MX1, FYB1, RNASE2, FCER1A, IFI44L, GBP2, GRN, IFI6, STAT1, FCGR1A, PNP, OAS1, FCER1G, IFI35, STXBP2, HLA-F, AIF1, NMI, HLA-DPA1, LCP1, IRF1, HLA-DRA, DDX3X, CTSC, IRF4	UP	DC2	DEG.oJIAU.ctrl.allcells
RESPONSE TO EXTERNAL STIMULUS%GOBP%GO:0009605	5.32065e-06	0.000569752	0.155344	0.194513	2.97361	189	IFITM3, ISG15, S100A8, CD14, IFITM2, HLA-B, S100A9, IFITM1, BST2, NPC2, CCR1, RHOG, FCN1, GBP1, UBE2L6, CD68, APOBEC3A, HLA-A, CORO1A, CFL1, HLA-E, CASP1, IFIT3, GABARAP, GBP5, S100A12, MX1, RHOA, ID2, RNASE2, IFI44L, GBP2, IFI6, STAT1, OAS1, FCER1G, LAMTOR1, AIF1, NMI, CD63, HLA-DPA1, CARD16, ISG20, IRF1, HBEGF, DDX3X, HSPA8, PLIN3, PPP1CB, G3BP1, IRF4, TNFRSF14, LGALS3, GABARAPL2, FAU, ITGB2, Z…	UP	DC2	DEG.oJIAU.ctrl.allcells
POSITIVE REGULATION OF RESPONSE TO EXTERNAL STIMULUS%GOBP%GO:0032103	2.21602e-05	0.00203399	0.14646	0.264289	2.75943	83	TYROBP, S100A8, CD14, CTSS, S100A9, CCR1, MNDA, FCN1, TMSB4X, HLA-E, CASP1, GBP5, VAMP8, S100A12, GBP2, GRN, OAS1, IFI35, HLA-F, AIF1, NMI, DDX3X, DDT, XRCC6, HSP90AA1, CASP4, ADAM10, IL17RA, ITCH, NLRP3, CALR, USP15, NCKAP1L, RAC2, GPSM3, PJA2, PLSCR1, LILRA5, CLEC7A, SFPQ, PYCARD, BTK, LY96, YWHAE, HCK, NFKBIZ, LGALS9, EP300, MYD88	UP	DC2	DEG.oJIAU.ctrl.allcells
DEFENSE RESPONSE TO SYMBIONT%GOBP%GO:0140546	5.93418e-05	0.00448554	0.141809	0.352892	2.63639	41	IFITM3, ISG15, IFITM2, IFITM1, BST2, APOBEC3A, CASP1, IFIT3, GBP5, MX1, RNASE2, IFI44L, GBP2, IFI6, STAT1, OAS1, ISG20, IRF1, G3BP1	UP	DC2	DEG.oJIAU.ctrl.allcells
MYELOID LEUKOCYTE ACTIVATION%GOBP%GO:0002274	6.62462e-05	0.00451397	0.137001	0.497202	2.56708	19	TYROBP, VAMP8, S100A12, FCER1A, GRN, FCER1G, IFI35, STXBP2, AIF1, NMI, KMT2E, ITGB2	UP	DC2	DEG.oJIAU.ctrl.allcells
CHEMICAL HOMEOSTASIS%GOBP%GO:0048878	0.000151428	0.00694946	0.132017	0.279337	2.51529	61	B2M, S100A8, S100A9, NPC2, CCR1, FTL, ATP6V0E1, RNASEK, GRN, HMOX1, OAS1, LAMTOR1, ATP6V0D1, NAPSA, COMMD1, DDX3X, TMCO1, HIF1A, ALOX5, CHP1, CES1, MT2A, ATP6V0B, TENT4B, ATP6V1B2, CALR, TPT1, ATP6V1G1, ATP6V0C, PNPLA8, SOD2, UCP2, SELENOK, SOX4, ATP6AP1	UP	DC2	DEG.oJIAU.ctrl.allcells
INFLAMMATORY RESPONSE%GOBP%GO:0006954	0.000149355	0.00694946	0.132017	0.339947	2.5088	40	TYROBP, FPR1, S100A8, S100A9, CCR1, CD68, FCER1A, GRN, FCGR1A, HMOX1, AIF1, PARP4, ITGB2, HIF1A, ALOX5, LY75, ITCH, NLRP3, CYBB, PJA2, PLSCR1, IFNGR1, PYCARD, NRROS, LGALS9, TAB2, RAC1, ITGAL, ANXA1, TLR2	UP	DC2	DEG.oJIAU.ctrl.allcells
ANTIGEN PROCESSING AND PRESENTATION OF PEPTIDE ANTIGEN VIA MHC CLASS I%GOBP%GO:0002474	0.00035398	0.0126351	0.126838	0.510475	2.35901	15	B2M, HLA-B, HLA-A, HLA-E, HLA-C, IFI30, FCER1G, HLA-F, CLEC4A, CALR, TAP1, TAPBP	UP	DC2	DEG.oJIAU.ctrl.allcells
NEGATIVE REGULATION OF IMMUNE SYSTEM PROCESS%GOBP%GO:0002683	0.000625258	0.0178546	0.121438	0.242624	2.30673	69	TYROBP, ISG15, HLA-B, BST2, MNDA, GBP1, CD68, HLA-A, SERPING1, HLA-E, MAFB, TMEM176B, ID2, GRN, HMOX1, OAS1, HLA-F, DUSP1, NMI, IRF1, HSPA8, TNFRSF14, LGALS3, DDT, RIN3, YWHAZ	UP	DC2	DEG.oJIAU.ctrl.allcells
POSITIVE REGULATION OF CELL KILLING%GOBP%GO:0031343	0.000689783	0.0192689	0.121438	0.596887	2.27906	10	TYROBP, HLA-B, HLA-A, HLA-E, HLA-C, HLA-F, HLA-DRA	UP	DC2	DEG.oJIAU.ctrl.allcells
SUPRAMOLECULAR FIBER ORGANIZATION%GOBP%GO:0097435	0.00149041	0.0368304	0.115787	0.241914	2.19034	62	B2M, RHOG, CORO1A, CFL1, RHOA, ACTR3, AIF1, ARPC1B, LCP1, ARPC2, ARPC5, ARPC3, FLNA, ARAP1, CHP1, SSNA1, MARCKS, TPM3, HSP90AB1, ZYX, TWF2, RAC2, ALDOA, ACTR2, WIPF1, MAP4, ARPC4, FKBP1A, NUMA1, DYNC1H1, CFLAR, RAC1, WAS, SH3KBP1, CCDC88A, CAP1, WASHC3, ZNF207, GSN, PSTPIP2, WDR1, RAB11A, ABI1, ARPC1A, CD36	UP	DC2	DEG.oJIAU.ctrl.allcells
NEGATIVE REGULATION OF TRANSCRIPTION BY RNA POLYMERASE II%GOBP%GO:0000122	0.00130654	0.0344599	0.115787	-0.239583	-2.21467	64	EZR, CREM, NR4A2, RPL10, RPL23, PER1, DDX5, RPS14, ZNF124, NR4A3, PARP9, MDM4, KLF10, SINHCAF, KLF4, POLE3, MIER1, CBX3, HDAC9, SUPT4H1, CHD4, ZEB2, BRMS1, MTDH, SP100, SUPT5H, EPC1, TAF7, CREBBP, NSD1, DUSP22, MAX, MLX, SMARCA2, BACH1, LRRFIP1, IFI16, BCL6	DOWN	DC2	DEG.oJIAU.ctrl.allcells
RIBOSOMAL SMALL SUBUNIT BIOGENESIS%GOBP%GO:0042274	5.65211e-05	0.00448554	0.141809	-0.415129	-2.63481	29	RPS6, RPS16, RPS5, RPS27, RPS19, RPS21, RPS12, RPS8, RPS14, RPS17, RPS11, DNTTIP2, RPS23, RPS25	DOWN	DC2	DEG.oJIAU.ctrl.allcells
RNA PROCESSING%GOBP%GO:0006396	6.99558e-05	0.00451397	0.137001	-0.198624	-2.63664	140	RPS6, RPS16, RBM39, PRPF8, HNRNPA1, RPS27, RPS19, RPL35, RPS21, HNRNPR, RPL10A, RPS8, RPL14, RPL5, DDX5, IK, RPS14, RPS17, DNTTIP2, RPS25, RPL7, DHX9, MBNL1, PNN, TRMT112, PIH1D1, BUD31, PIN4, PRPF38A, SRSF2, HSD17B10, LSM8, LSM6, DDX39A, PABPN1, PHF5A, HNRNPF, SSU72, EIF6, RSRP1, FBL, ISY1, PRPF6, NIFK, TRA2A, HNRNPUL1, PPIE, ELP5, LSM1, URM1, RPL27, SMNDC1, RIOK3, SCAF11, SON, EXOSC7, DDX46, LS…	DOWN	DC2	DEG.oJIAU.ctrl.allcells
RIBOSOME BIOGENESIS%GOBP%GO:0042254	1.51282e-05	0.00149536	0.150967	-0.306576	-2.81048	63	RPS6, RPS16, RPLP0, RPS5, RPS27, RPS19, RPL35, RPS21, RPL10, RPS12, RPL10A, RPS8, RPL14, RPL5, RPS14, RPS17, RPS11, DNTTIP2, RPS23, RPS25, RPL7, RPL6, TRMT112, PIH1D1, PIN4, SDAD1, EIF2A, MRPS7, LSM6, EIF6, FBL, NIFK, RPL27, RIOK3, EXOSC7, XRN2, C1D	DOWN	DC2	DEG.oJIAU.ctrl.allcells
AMIDE BIOSYNTHETIC PROCESS%GOBP%GO:0043604	6.59803e-12	1.69569e-09	0.22571	-0.327444	-4.1896	129	RPS4Y1, EEF2, RPL4, RPS6, RPS16, RPS29, RPL37, RPL3, RPLP0, RPL38, RPL13A, RPS5, RPL27A, RPL36A, RPL37A, RPS27, RPS19, RPL31, RPL35, RPS21, RPL41, RPL15, RPL10, RPS3, RPS12, RPL23, RPL10A, RPS8, RPL14, RPL5, EEF1G, RPL12, RPS20, RPLP2, RPS14, RACK1, RPS18, RPL29, RPL19, RPS17, RPS11, RPL17, EIF3L, RPS23, RPS25, EEF1B2, RPL7, RPL22, RPL6, PDHB, MRPS23, MRPS18B, RPS2, MRPL47, MRPL48, MRPL18, EIF2A,…	DOWN	DC2	DEG.oJIAU.ctrl.allcells
PEPTIDE BIOSYNTHETIC PROCESS%GOBP%GO:0043043	1.28544e-12	5.50599e-10	0.231573	-0.349674	-4.32416	120	RPS4Y1, EEF2, RPL4, RPS6, RPS16, RPS29, RPL37, RPL3, RPLP0, RPL38, RPL13A, RPS5, RPL27A, RPL36A, RPL37A, RPS27, RPS19, RPL31, RPL35, RPS21, RPL41, RPL15, RPL10, RPS3, RPS12, RPL23, RPL10A, RPS8, RPL14, RPL5, EEF1G, RPL12, RPS20, RPLP2, RPS14, RACK1, RPS18, RPL29, RPL19, RPS17, RPS11, RPL17, EIF3L, RPS23, RPS25, EEF1B2, RPL7, RPL22, RPL6	DOWN	DC2	DEG.oJIAU.ctrl.allcells
CYTOPLASMIC TRANSLATION%GOBP%GO:0002181	1.61281e-17	2.07247e-14	0.274001	-0.488917	-5.06032	82	RPL4, RPS6, RPS16, RPS29, RPL37, RPL3, RPLP0, RPL38, RPL13A, RPS5, RPL27A, RPL36A, RPL37A, RPS27, RPS19, RPL31, RPL35, RPS21, RPL41, RPL15, RPL10, RPS3, RPS12, RPL23, RPL10A, RPS8, RPL14, RPL5, RPL12, RPS20, RPLP2, RPS14, RACK1, RPS18, RPL29, RPL19, RPS17, RPS11, RPL17, EIF3L, RPS23, RPS25, RPL7, RPL22, RPL6	DOWN	DC2	DEG.oJIAU.ctrl.allcells
OXIDATIVE PHOSPHORYLATION%GOBP%GO:0006119	3.8554e-05	0.038554	0.17223	0.329341	2.6833	50	MT-CO2, MT-CO1, MT-CYB, MT-ND4, MT-CO3, MT-ATP6, MT-ND2, MT-ND3, UQCRH, NDUFB5, MT-ATP8, NDUFC2, NDUFB2, COX6C, NDUFS5, UQCRQ, ATP5PB, UQCR10, COX7A2, MT-ND6, NDUFB11, UQCRB, ATP5F1C, ATP5PF, ATP5PD	UP	pDCs	DEG.oJIAU.ctrl.allcells
MRNA PROCESSING%GOBP%GO:0006397	5.63335e-05	0.0165902	0.102554	-0.200891	-2.6488	133	LSM5, HTATSF1, YTHDC1, MAGOH, RBM6, CWC22, SNW1, CRNKL1, SFPQ, PRPF3, PLRG1, PRPF38A, RPRD2, PRPF6, RSRC1, DHX9, SDE2, PSIP1, RNMT, PRPF4B, CELF2, SLU7, CPSF6, SNU13, CPSF7, RBM8A, LUC7L3, EFTUD2, SNRPD2, SNRPE, DDX17, SF3B5, CDC40, SRRM2, PRPF40A, SCAF11, SF3B2, RNF113A, SRSF5, C9orf78, CTNNBL1, RNPC3, HNRNPA2B1, FRG1, HNRNPH1, SNRNP27, PQBP1, HNRNPA3, SFSWAP, DHX38, SNRPF, LSM3, SRSF7, PRPF8, T…	DOWN	Myeloid proliferative	DEG.oJIA.ctrl.allcells
MRNA METABOLIC PROCESS%GOBP%GO:0016071	1.88697e-05	0.00666854	0.105917	-0.182518	-2.81118	184	LSM5, HTATSF1, TAF8, YTHDC1, MAGOH, RBM6, CNOT6L, CWC22, SNW1, UPF3A, CRNKL1, PNRC1, THRAP3, SFPQ, PCBP2, PRPF3, PLRG1, PRPF38A, RPRD2, PRPF6, XRN2, RSRC1, DHX9, SDE2, PSIP1, RNMT, TAF9, PRPF4B, CELF2, SLU7, CPSF6, MED1, ATM, LSM1, SNU13, CPSF7, RBM8A, LUC7L3, POLR2G, EFTUD2, SNRPD2, SNRPE, DDX17, SF3B5, CDC40, SRRM2, PRPF40A, SCAF11, SF3B2, RNF113A, SRSF5, C9orf78, CTNNBL1, RNPC3, HNRNPA2B1, FRG…	DOWN	Myeloid proliferative	DEG.oJIA.ctrl.allcells
POSITIVE REGULATION OF CYTOPLASMIC TRANSLATION%GOBP%GO:2000767	0.000418373	0.0492656	0.0905153	-0.611385	-2.37704	10	YBX1, PKM, PAIP1, DHX36, SYNCRIP, PABPC1, CSDE1, DHX9, YBX3, HNRNPD	DOWN	Myeloid proliferative	DEG.oJIA.oJIAU.allcells
CELLULAR RESPIRATION%GOBP%GO:0045333	1.80956e-06	0.000645288	0.116855	-0.291642	-3.05814	81	MT-CO1, NDUFB8, ATP5MF, MT-ND1, NDUFB2, SUCLG1, MT-ND5, ATP5PO, COX6B1, UQCRQ, NDUFV1, NDUFA8, ETFA, UQCRHL, MTFR1L, IDH3B, NDUFB5, COX4I1, COX7A2, OXA1L, SDHD, ATP5ME, NDUFA1, NDUFA7, NDUFB3, MDH1, ATP5F1B, MT-CYB, MT-ND3, NDUFA12, ATP5PD, IDH3G, CHCHD5, NDUFB4, IREB2, MDH2, COX6C, NDUFA2, NDUFA4, MT-ND4, MT-ATP8, MT-ND6, COX6A1, NDUFB9, COX8A, NNT, NDUFA10, BLOC1S1, UQCRC2, NDUFS5, UQCR10, ATP5…	DOWN	Myeloid proliferative	DEG.oJIA.oJIAU.allcells
CYTOPLASMIC TRANSLATION%GOBP%GO:0002181	3.86203e-08	6.88601e-05	0.130648	-0.318684	-3.45332	87	RPL28, EIF2S2, RPL37, EIF3M, RPL10, EIF3A, RPS5, RPS2, MCTS1, RPL15, EIF3D, RPL37A, RPL30, RPL10A, RPL13A, EIF3L, RPS6, RPL22, RPL14, RPS14, RPS27A, RPS23, RPS16, RPS8, EIF3H, RPL3, RPS12, EIF2S3, EIF3F, RPL39, ZC3H15, RPL32, RPL11, EIF4A1, RPL7A, EIF3E, RPL24, RPL41, RPS7, RPS19, UBA52, RPL8, RPL21, RPL17, RPL18, RPL23, RPLP2, RPL5, RPS21, RPLP0, RWDD1, RPS15A, EIF5, RPL27, RPL7, RPL13, RPL4, RP…	DOWN	Myeloid proliferative	DEG.oJIA.oJIAU.allcells
CYTOPLASMIC TRANSLATION%GOBP%GO:0002181	1.41921e-12	2.60142e-09	0.175648	-0.416566	-4.30358	79	RPS13, RPL6, EIF5, RPS16, RPS7, RPL11, RPL15, EIF3A, EIF3K, RPL34, RPL37, RPS3A, RPL8, RPS23, RPL22, RPS9, RPL39, RPS17, RPS27A, RPS15A, RPL37A, RPS8, RPL36A, RPL28, RPL7A, RPL14, RPL35, RPL10A, RPL41, RPL7, RACK1, RPS2, RPS18, RPL17, RPL18, RPL23A, UBA52, RPL19, RPL13A, RPL21, FAU, RPL26, RPLP2, RPL27, RPL23, EIF3M	DOWN	Intermediate Monocytes	DEG.oJIA.ctrl.allcells
PEPTIDE METABOLIC PROCESS%GOBP%GO:0006518	1.2703e-05	0.00967868	0.109584	-0.18866	-2.83109	174	RPS4Y1, RPS4X, SPCS2, EIF5, RPL7A, RPLP1, RPS24, DDX3X, RPL30, RPL15, RPS14, RPS25, EIF2A, PSEN1, RPS7, EIF3A, RPL6, RPS13, EIF5B, EIF2S1, RPL10, SPCS3, LTA4H, MRPL27, CTSH, MRPL57, RPL38, MRPL24, RPS5, MRPS16, RPS28, RPS2, RPL32, RPL12, EIF5A, MRPS18B, RPL39, RPL18, MRPL18, RPL22L1, MRPS23, EIF4E2, APH1A, RPSA, EIF3K, RPL11, RPL29, UBA52, RPL10A, SELENOT, RPS15A, EEF1B2, RPS17, RPS16, NEMF, RBM4…	DOWN	Intermediate Monocytes	DEG.oJIA.oJIAU.allcells
AMIDE METABOLIC PROCESS%GOBP%GO:0043603	6.86803e-08	0.000130493	0.130205	-0.206371	-3.42956	215	RPS4Y1, RPS4X, SPCS2, EIF5, MTHFD2, NAGK, TM9SF2, RPL7A, RPLP1, RPS24, PPCS, DDX3X, RPL30, RPL15, RPS14, ELOVL1, RPS25, EIF2A, PSEN1, RPS7, EIF3A, RPL6, GM2A, RPS13, EIF5B, EIF2S1, PPT1, RPL10, SPCS3, LTA4H, MRPL27, CTSH, HSD17B4, MRPL57, RPL38, MRPL24, SHMT2, HEXA, RPS5, MRPS16, RPS28, RPS2, RPL32, RPL12, EIF5A, MRPS18B, RPL39, RPL18, MRPL18, RPL22L1, PMVK, MRPS23, EIF4E2, APH1A, RPSA, EIF3K, RP…	DOWN	Intermediate Monocytes	DEG.oJIA.oJIAU.allcells
CYTOPLASMIC TRANSLATION%GOBP%GO:0002181	2.07513e-05	0.0380372	0.111964	0.253733	2.79008	90	RPL26, RPL5, RACK1, RPS11, RPL19, RPS4X, RPL3, EIF3G, RPL18A, EIF2S2, RPS15, RPS18, RPL11, RPS3, ZC3H15, RPL10, RPS7, RPL17, RPL29, RPS27, EIF2S3, RPS9, RPS8, RPS29, RPS13, RPL35A, RPL7, RPS15A, RPS23, EIF4A2, EIF3D, RPL14, EIF3E, RPL31, RPL30, RPL4, RPL27A, RPL13, RPL41, RPS14, RPL21, RPL10A, RPL32, RPL28, RPS3A, RPL22, RPL34, EIF4A1, RPL23A, RPL37, RPS12, EIF3K, EIF3M, RPL13A, RPS5, EIF3L, RPL1…	UP	Intermediate Monocytes	DEG.oJIA.tissue.allcells
IMMUNE RESPONSE%GOBP%GO:0006955	1.70104e-09	1.7067e-06	0.189299	0.268054	3.7683	157	ISG15, IFITM2, IFITM3, IFITM1, GBP1, GBP5, MX1, PSMB10, BST2, FCER1G, IFIT3, HLA-E, IGSF6, IFI6, TYROBP, IFI27, FCGR1A, IFIT2, IFI44L, HLA-B, IFI35, UBE2L6, IFIT1, CORO1A, FCGR3A, GRN, AIF1, S100A9, HLA-A, TNFRSF14, CCR1, HLA-C, CTSS, FCN1, SLAMF7, VAMP8, CTSC, OAS1, MYD88, PYCARD, GBP2, GPR65, PTAFR, HLA-DRA, HLA-DQB2, CASP1, HLA-DPA1, TUBB4B, LY96, HMGN2, APOBEC3A, CRIP1, GBP4, IRF1, CD83, CFP,…	UP	Intermediate Monocytes	DEG.oJIAU.ctrl.allcells
IMMUNE SYSTEM PROCESS%GOBP%GO:0002376	2.4123e-09	1.7067e-06	0.186117	0.215242	3.71324	254	ISG15, B2M, IFITM2, IFITM3, IFITM1, GBP1, GBP5, MNDA, MX1, PSMB10, BST2, FCER1G, IFIT3, HLA-E, IGSF6, IFI6, S100A8, TYROBP, IFI27, FCGR1A, IFIT2, C3AR1, IFI44L, HLA-B, IFI35, TAP1, UBE2L6, IFIT1, CORO1A, FCGR3A, GRN, AIF1, S100A9, HLA-A, TNFRSF14, FPR1, CCR1, HLA-C, CTSS, FCN1, SLAMF7, CD14, VAMP8, CTSC, OAS1, MYD88, PYCARD, GBP2, GPR65, PTAFR, KLF6, CTSD, HLA-DRA, HLA-DQB2, CASP1, TAP2, HLA-DPA1…	UP	Intermediate Monocytes	DEG.oJIAU.ctrl.allcells
DEFENSE RESPONSE%GOBP%GO:0006952	4.15676e-09	1.9606e-06	0.18288	0.246845	3.66102	177	ISG15, IFITM2, IFITM3, IFITM1, GBP1, GBP5, MNDA, MX1, BST2, ISG20, FCER1G, IFIT3, HLA-E, IFI6, S100A8, TYROBP, IFI27, FCGR1A, IFIT2, C3AR1, IFI44L, HLA-B, UBE2L6, IFIT1, CORO1A, FCGR3A, GRN, AIF1, S100A9, HLA-A, TNFRSF14, FPR1, CCR1, CD48, FCN1, SLAMF7, OAS1, MYD88, PYCARD, GBP2, MX2, PRDX5, CASP1, HLA-DPA1, TUBB4B, LY96, HMGN2, APOBEC3A, SIGLEC1, HMOX1, CASP4, GBP4, NAGK, IRF1, CD83, CFP, FFAR2,…	UP	Intermediate Monocytes	DEG.oJIAU.ctrl.allcells
DEFENSE RESPONSE TO SYMBIONT%GOBP%GO:0140546	1.24563e-06	0.000195841	0.154562	0.367272	3.09449	52	ISG15, IFITM2, IFITM3, IFITM1, GBP5, MX1, BST2, ISG20, IFIT3, IFI6, IFI27, IFIT2, IFI44L, IFIT1, OAS1, MYD88, PYCARD, GBP2, MX2, CASP1, APOBEC3A, IRF1, RSAD2, OASL, LILRB1, CD40, IFI16, STAT1, OAS3	UP	Intermediate Monocytes	DEG.oJIAU.ctrl.allcells
NEGATIVE REGULATION OF VIRAL PROCESS%GOBP%GO:0048525	2.47598e-06	0.000291959	0.150649	0.484985	3.0253	28	ISG15, IFITM2, IFITM3, IFITM1, MX1, BST2, ISG20, LY6E, IFIT1, FCN1, OAS1, CSNK2B, BANF1, APOBEC3A, RSAD2, OASL, IFI16, STAT1, OAS3	UP	Intermediate Monocytes	DEG.oJIAU.ctrl.allcells
ANTIGEN PROCESSING AND PRESENTATION OF PEPTIDE ANTIGEN%GOBP%GO:0048002	2.033e-05	0.00169218	0.138245	0.448135	2.76283	27	B2M, FCER1G, HLA-E, HLA-B, TAP1, HLA-A, HLA-C, CTSS, CTSD, HLA-DRA, HLA-DQB2, TAP2, HLA-DPA1, TAPBP, HLA-DMA, HLA-DQA2, MPEG1, HLA-DPB1	UP	Intermediate Monocytes	DEG.oJIAU.ctrl.allcells
ANTIGEN PROCESSING AND PRESENTATION OF ENDOGENOUS ANTIGEN%GOBP%GO:0019883	1.38413e-05	0.00130569	0.142499	0.715176	2.75931	10	B2M, HLA-E, HLA-B, TAP1, HLA-A, HLA-C, HLA-DRA, TAP2	UP	Intermediate Monocytes	DEG.oJIAU.ctrl.allcells
RESPONSE TO TYPE I INTERFERON%GOBP%GO:0034340	8.63233e-05	0.00555216	0.129316	0.610052	2.55144	12	ISG15, IFITM2, IFITM3, IFITM1, MX1, IFI27, IFIT1, MYD88	UP	Intermediate Monocytes	DEG.oJIAU.ctrl.allcells
CELL SURFACE PATTERN RECOGNITION RECEPTOR SIGNALING PATHWAY%GOBP%GO:0002752	0.000721912	0.0209785	0.114626	0.548094	2.29231	12	FCN1, CD14, OAS1, MYD88, LY96, SCIMP, FFAR2, NMI, NFKBIA, LGALS9, TLR2	UP	Intermediate Monocytes	DEG.oJIAU.ctrl.allcells
MYELOID CELL ACTIVATION INVOLVED IN IMMUNE RESPONSE%GOBP%GO:0002275	0.000726465	0.0209785	0.114626	0.547949	2.2917	12	FCER1G, TYROBP, IFI35, GRN, VAMP8, PYCARD, NMI, LILRA2, STXBP2, CX3CR1	UP	Intermediate Monocytes	DEG.oJIAU.ctrl.allcells
CELL KILLING%GOBP%GO:0001906	0.001067	0.0251634	0.109292	0.427128	2.23349	19	GBP1, GBP5, FCGR1A, CORO1A, FCGR3A, HLA-A, SLAMF7, GBP2, TUBB4B, HMGN2	UP	Intermediate Monocytes	DEG.oJIAU.ctrl.allcells
REGULATION OF RNA BIOSYNTHETIC PROCESS%GOBP%GO:2001141	0.00111169	0.0253802	0.109292	-0.123578	-2.22992	292	EZR, IL1B, FLNA, HIF1A, EGR1, NR4A1, DDX5, NLRP3, SPEN, PER1, NCL, EGR2, RPS3, RPL6, HCLS1, DDX3X, HNRNPK, BCLAF1, SOD2, NPM1, FOS, ATF6, CFLAR, TRIM44, HP1BP3, IKZF1, PSEN1, NR3C1, CNOT1, DDX17, TAX1BP1, COPS2, TET2, KLF4, SEMA4D, CCNH, PQBP1, CTR9, CIR1, CNOT7, RBM23, PPP1R12A, CDK5RAP3, FOSL2, PSMC3, CHD1, LCOR, MAX, MLX, TMF1, ATM, NRIP1, SYK, HNRNPL, MIER1, CD36, NAMPT, RBBP4, PHF20, TCEA1, …	DOWN	Intermediate Monocytes	DEG.oJIAU.ctrl.allcells
REGULATION OF NCRNA TRANSCRIPTION%GOBP%GO:0140747	0.000466074	0.0160852	0.119723	-0.612291	-2.35617	10	HIF1A, EGR1, DDX5, NCL, FOS, NR3C1, KLF4	DOWN	Intermediate Monocytes	DEG.oJIAU.ctrl.allcells
RNA PROCESSING%GOBP%GO:0006396	0.000302031	0.0118715	0.119723	-0.176565	-2.41233	152	RPS21, RPS6, DDX5, RBM39, RPS16, RPL35A, RPS28, RPL35, RPS27, ACIN1, HNRNPK, PAPOLA, TRA2A, NIFK, UTP3, SLU7, DDX17, LSM3, LSM2, HNRNPH3, PQBP1, CELF1, HNRNPUL1, DHX8, SMU1, HNRNPL, CDC40, SYNCRIP, ZBTB8OS, RPS25, CWC25, SNRPD1, PRPF4B, ADAR, POP5, IVNS1ABP, STRAP, RPL11, WDR74, PNN, NGDN, DICER1, RBM6, FRG1, DDX18, DNTTIP2, PRMT1, SYF2, SNRPD2, RPP21, NSA2, SRRT, FUS, NCBP2, RBM5, DDX39A, HSD17B…	DOWN	Intermediate Monocytes	DEG.oJIAU.ctrl.allcells
CYTOPLASMIC TRANSLATION%GOBP%GO:0002181	1.91712e-06	0.000246611	0.150649	-0.283624	-3.00717	88	RPS29, RPL37, RPL4, RPL37A, RPL36A, RPS21, RPS6, RPL27A, RPL38, RPS16, RPL35A, RPS28, RPL34, RPL35, RPL13A, RPL32, RPS12, RPS27, RPS18, RPL22, RPS3A, RPL19, RPS3, RPL6, RPLP2, RPLP0, RPS20, RPL36, RPL22L1	DOWN	Intermediate Monocytes	DEG.oJIAU.ctrl.allcells
ANTIGEN PROCESSING AND PRESENTATION OF ENDOGENOUS ANTIGEN%GOBP%GO:0019883	1.00395e-05	0.00468509	0.135034	0.687329	2.78011	11	HLA-B, HLA-C, CD74, HLA-DRB1, HLA-DRA, HLA-E, B2M, HLA-A, ERAP2, ERAP1	UP	Proliferative NK cells	DEG.oJIA.oJIAU.allcells
ANTIGEN PROCESSING AND PRESENTATION OF PEPTIDE ANTIGEN%GOBP%GO:0048002	2.29179e-05	0.00672489	0.131002	0.515252	2.7652	20	HLA-B, HLA-C, CTSD, FCER1G, HLA-DPA1, HLA-DRB1, HLA-DRB5, HLA-DRA, HLA-E, B2M, HLA-A, ERAP2, CALR, ERAP1, TAPBP, HLA-DPB1	UP	Proliferative NK cells	DEG.oJIA.oJIAU.allcells
REGULATION OF CYTOKINE PRODUCTION INVOLVED IN IMMUNE RESPONSE%GOBP%GO:0002718	0.000154303	0.0240027	0.118084	0.613	2.47947	11	KIR2DL4, CD74, HLA-E, B2M, HLA-A, XCL1, CUEDC2, CD160, IL18R1	UP	Proliferative NK cells	DEG.oJIA.oJIAU.allcells
POSITIVE REGULATION OF ADAPTIVE IMMUNE RESPONSE BASED ON SOMATIC RECOMBINATION OF IMMUNE RECEPTORS BUILT FROM IMMUNOGLOBULIN SUPERFAMILY DOMAINS%GOBP%GO:0002824	3.20749e-05	0.0411521	0.136383	0.68789	2.6591	10	B2M, CD226, HLA-DRB1, HLA-E, HLA-B, HLA-DRA, XCL1, HLA-C	UP	Proliferative NK cells	DEG.oJIAU.ctrl.allcells
GENERATION OF PRECURSOR METABOLITES AND ENERGY%GOBP%GO:0006091	4.17434e-07	0.000203799	0.134625	0.29042	3.2245	92	TPI1, COX6C, GAPDH, LDHA, ATP5PF, ATP5F1E, NDUFV2, ENO1, COX6B1, ATP5F1C, COX7A2, NDUFA13, ATP5MG, ATP5PO, SUCLG1, ATP5MF, NDUFB8, UQCR11, ATP5F1A, UQCRQ, NDUFB9, MT-CO3, TALDO1, MDH1, COX15, COX7B, UQCRH, OGDH, NDUFA7, COX6A1, NDUFB3, NDUFB5, UQCR10, ALDOA, PGK1, ATP5IF1, BLOC1S1, COX17, NDUFS5, NDUFB2, NDUFC2, MT-ND3, UQCRB, RB1CC1, NDUFA2, NDUFA6, DLST, ETFA, NDUFB1, SDHD, UQCRC2, NDUFV1, UQCR…	UP	Proliferative T cells	DEG.oJIA.ctrl.allcells
NUCLEOSIDE PHOSPHATE METABOLIC PROCESS%GOBP%GO:0006753	4.64236e-07	0.000203799	0.134625	0.276883	3.22028	102	RAN, ATP5PF, ATP5F1E, ATP5MC3, NDUFV2, ATP5F1C, ATP5MC2, NDUFA13, ATP5MG, ATP5PO, SUCLG1, ATP5MF, NDUFB8, ATP5F1A, NDUFB9, TALDO1, MDH1, HSPA8, OGDH, NDUFA7, NDUFB3, NDUFB5, PAPSS1, CD38, ALDOA, SAMHD1, GIMAP7, RRM1, TECR, ADSL, ITPA, FAR2, NME2, PARP9, PARP1, HINT1, PNP, ATP5MC1, NDUFS5, PRPS1, NDUFB2, NDUFC2, PARK7, IMPDH2, MT-ND3, ADK, NDUFA2, NDUFA6, DLST, NDUFB1, SDHD, NDUFV1, ATP5PB, MT-ND2…	UP	Proliferative T cells	DEG.oJIA.ctrl.allcells
NUCLEOBASE-CONTAINING SMALL MOLECULE METABOLIC PROCESS%GOBP%GO:0055086	4.93459e-07	0.000203799	0.13153	0.257249	3.19018	118	RAN, ATP5PF, ATP5F1E, ATP5MC3, NDUFV2, ATP5F1C, ATP5MC2, NDUFA13, ATP5MG, ATP5PO, SUCLG1, ATP5MF, NDUFB8, ATP5F1A, NDUFB9, TALDO1, MDH1, HSPA8, OGDH, NDUFA7, NDUFB3, ERH, NDUFB5, PAPSS1, CD38, ALDOA, SAMHD1, GIMAP7, RRM1, TECR, ADSL, SHMT2, ITPA, FAR2, NME2, PARP9, PARP1, AK2, GLRX, HINT1, NUDT1, PNP, ATP5MC1, NDUFS5, PRPS1, NDUFB2, NDUFC2, PARK7, IMPDH2, MT-ND3, ADK, NDUFA2, NDUFA6, DLST, NDUFB1…	UP	Proliferative T cells	DEG.oJIA.ctrl.allcells
RIBOSE PHOSPHATE METABOLIC PROCESS%GOBP%GO:0019693	2.35513e-06	0.000486334	0.12511	0.287175	3.04735	83	RAN, ATP5PF, ATP5F1E, ATP5MC3, NDUFV2, ATP5F1C, ATP5MC2, NDUFA13, ATP5MG, ATP5PO, SUCLG1, ATP5MF, NDUFB8, ATP5F1A, NDUFB9, HSPA8, OGDH, NDUFA7, NDUFB3, NDUFB5, PAPSS1, ALDOA, GIMAP7, TECR, ADSL, FAR2, PARP1, HINT1, PNP, ATP5MC1, NDUFS5, PRPS1, NDUFB2, NDUFC2, IMPDH2, MT-ND3, NDUFA2, NDUFA6, DLST, NDUFB1, SDHD, NDUFV1, ATP5PB, MT-ND2, UMPS, ATP5ME, ATIC, DLD, APRT, NDUFA12, NDUFC1, ACOT8, PAICS, N…	UP	Proliferative T cells	DEG.oJIA.ctrl.allcells
ESTABLISHMENT OF PROTEIN LOCALIZATION TO ENDOPLASMIC RETICULUM%GOBP%GO:0072599	0.000436837	0.0153544	0.0994273	0.546539	2.3886	13	SEC61G, SEC61B, SRP19, SRP14, CHMP4A, RAB3GAP2, SRPRB, SRPRA, SRP72, HSPA5, SPCS2, ZFAND2B, GET3	UP	Proliferative T cells	DEG.oJIA.ctrl.allcells
PROTEIN TARGETING%GOBP%GO:0006605	0.0007845	0.0249229	0.0951944	0.256634	2.29328	59	SEC61G, ARL6IP1, NDUFA13, SEC61B, TIMM23, NACA, HSPA8, TIMM17B, SRP19, ROMO1, SRP14, NCOA4, CHMP4A, TOMM22, CHCHD4, TOMM6, TIMM10, TSPO, SRPRB, TIMM8B, SRPRA, PMPCB, BECN1, SRP72, HSP90AA1, DNAJC15, HSPA5, TOMM7, TIMM13, LAPTM5, MTCH2, FIS1, SPCS2, RTP4, CDC37, M6PR, ZFAND2B, GET3, HSPD1, PEX16, AP3D1, RAB7A, AIFM1, VPS41, TOMM20	UP	Proliferative T cells	DEG.oJIA.ctrl.allcells
NUCLEAR CHROMOSOME SEGREGATION%GOBP%GO:0098813	0.00120812	0.0332635	0.0907643	0.226341	2.23997	72	TOP2A, RAN, CENPF, KIFC1, DDB1, NUSAP1, KNL1, BUB3, SMC4, KIF22, SMC1A, TPX2, PTTG1, CDCA8, CENPE, KIF2C, BIRC5, NDC80, SKA2, NCAPH, PRC1, NCAPG2, VPS4B, KIF23, CHMP4A, RAB11A, KIF2A, CCNB1, SMC3, NSL1, BCCIP, ZNF207, FLNA, SPC25, BECN1, AURKB, DLGAP5, FANCD2, CENPC, INCENP, AAAS, SPDL1, SGO1, DSN1, NCAPD3, EML4, CENPK, NCAPD2	UP	Proliferative T cells	DEG.oJIA.ctrl.allcells
REGULATION OF MOLECULAR FUNCTION%GOBP%GO:0065009	0.00132095	0.0351969	0.0907643	0.117855	2.22554	300	HMGB2, STMN1, RAN, ARL6IP1, HMGB1, PPIA, GAPDH, TNFSF10, CAP1, LIMS1, PSMB8, DBI, ANXA2, IFI16, NDUFA13, TMSB4X, RTRAF, UBE2V1, NUCKS1, PSMA6, CSNK2B, TPX2, PRDX3, DHFR, RANGRF, YWHAB, ITGA4, ACTB, SUMO1, RPS27L, GNAI2, HNRNPA2B1, CENPE, CALM2, PHPT1, ANP32B, CALM1, EIF4A2, ARL6IP5, UBXN1, SP100, ACTN4, SNX6, HSP90B1, DNAJB1, S100A10, HSPE1, PDCD10, UFL1, LCK, PSMA3, CAST, ATP5IF1, PTGES3, HJURP,…	UP	Proliferative T cells	DEG.oJIA.ctrl.allcells
REGULATION OF BLOOD VESSEL ENDOTHELIAL CELL MIGRATION%GOBP%GO:0043535	0.00157885	0.0395192	0.0907643	0.544118	2.19804	11	HMGB1, TMSB4X, ATP5F1A, CSNK2B, ETS1, PDCD10, ANXA1, ADAM17, ATP2B4, HIF1A, HSPB1	UP	Proliferative T cells	DEG.oJIA.ctrl.allcells
REGULATION OF CELL CYCLE PHASE TRANSITION%GOBP%GO:1901987	0.00171507	0.0416661	0.0907643	0.179264	2.18225	113	CENPF, PSME2, DDB1, KNL1, BUB3, CDK1, ANAPC11, CDCA8, ACTL6A, ACTB, RPS27L, CENPE, IK, BIRC5, NDC80, ANLN, GTSE1, DTL, RRM1, UFL1, TPR, MRE11, VPS4B, PARP9, BRCA1, KMT2E, RAB11A, PPP1R10, ZWILCH, NSMCE2, CDC45, CCNB1, ANAPC5, TOPBP1, ID2, ZNF207, NPM1, SPC25, FBXO5, ANAPC15, CDK2AP2, DDX39B, DBF4, AURKB, ANXA1, DLGAP5, ADAM17, ARID1A, FANCD2, AURKA, ANAPC7, INCENP, BUB1, SMARCA2, ATP2B4, CDC5L, R…	UP	Proliferative T cells	DEG.oJIA.ctrl.allcells
PROTEIN UBIQUITINATION%GOBP%GO:0016567	0.00120664	0.0332635	0.0907643	-0.207424	-2.24254	87	RPS27A, UBR2, RNF14, CUL4B, RNF13, RBBP6, UBE2B, CCAR1, RNF19A, TNFAIP3, BIRC2, RNF113A, NEDD8, TRIM26, UBE2K, ARRB2, NPEPPS, ZFP91, CDC23, BFAR, USP7, UBE2V2, ANAPC10, UBR1, RNF10, TRIM56, RNF216, UBA6, UBE4A, RFWD3, ITCH, CBLL1, CDC26, TOPORS, NFE2L2, SPOP, OBI1, BRCA2, HUWE1, RNF213, DZIP3, PLK1, PJA2, UBA52, WWP2, UBE2G2	DOWN	Proliferative T cells	DEG.oJIA.ctrl.allcells
NCRNA PROCESSING%GOBP%GO:0034470	0.000585058	0.0201357	0.0951944	-0.200189	-2.35775	104	RPS15, RPS27, RSL1D1, ZNHIT3, DDX1, RPL5, RPL11, DKC1, EMG1, TSR1, BMS1, FAM98B, PIH1D1, FTSJ1, RPL7A, RPL35A, ELP2, DDX27, RNF113A, TUT7, INTS13, WDR46, NOP14, EXOSC7, RPP21, RPP30, PUM1, ABT1, ELP3, RPL26, NCBP2, UTP3, EXOSC2, RTCB, LARP7, THUMPD1, PES1, RRP7A, DDX18, DCAF13, MPHOSPH10, ELP4, EBNA1BP2, EXOSC5, ELP6, RPS14, RIOK3, METTL5, SMAD2, NOL11, PRKDC, NOL8, THG1L, RIOK1, HSD17B10, RPL7L1…	DOWN	Proliferative T cells	DEG.oJIA.ctrl.allcells
RIBOSOME BIOGENESIS%GOBP%GO:0042254	0.000250395	0.00940118	0.0994273	-0.207229	-2.47058	107	RPS15, RPS27, RSL1D1, ZNHIT3, CUL4B, RPL5, RPL11, DKC1, EMG1, TSR1, BMS1, PIH1D1, RPS23, RPL7A, RPL35A, NOC2L, DDX27, RPL23A, WDR46, RPS9, PAK1IP1, NOP14, EXOSC7, LTV1, ABT1, AATF, RPS3A, FASTKD2, RPL26, UTP3, RPL10, CINP, EIF5, RPSA, EXOSC2, PES1, RRP7A, DDX18, MRPS7, DCAF13, EFL1, MPHOSPH10, EBNA1BP2, EXOSC5, EIF5B, RPS14, RIOK3, ERAL1, RPS5, GTF3A, METTL5, NOL11, PRKDC, NOL8, RIOK1, EIF1AX, RP…	DOWN	Proliferative T cells	DEG.oJIA.ctrl.allcells
MHC CLASS II PROTEIN COMPLEX ASSEMBLY%GOBP%GO:0002399	1.0906e-16	8.68665e-14	0.219325	0.979802	3.78104	10	HLA-DRB1, HLA-DRB5, HLA-DRA, HLA-DPA1, HLA-DPB1, HLA-DQB1, HLA-DQA1, B2M, HLA-DMA, HLA-DMB	UP	Proliferative T cells	DEG.oJIA.tissue.allcells
ORGANIC CYCLIC COMPOUND CATABOLIC PROCESS%GOBP%GO:1901361	1.86067e-05	0.00156003	0.119386	0.2914	2.7792	67	APOBEC3G, RBM8A, HPRT1, DCPS, APEX1, NUDT1, RNASEH2B, DUT, FEN1, MAGOH, DDX5, EXOSC9, ITPA, EXOSC1, EXOSC8, ATM, EXOSC7, SAMHD1, APOBEC3C, LSM1, THRAP3, XRN1, ELOB, TDG, HMOX2, MRTO4, CNOT4, MTREX, EXOSC10, CNOT6L, HSD17B11, MTAP, SUCLG2, NCBP2, XRN2, MAGOHB, BLVRA, ACAT1, SSB, NUDT5, SMG1, UPF2, EXOG, POLR2G, SND1, PYM1, LSM2, MBD4, ZFP36L2, ISG20, TENT2, WDR82, CNOT1, NBAS, SUCLA2, UPF3A, HNRNP…	UP	Proliferative T cells	DEG.oJIA.tissue.allcells
REGULATION OF DNA BINDING%GOBP%GO:0051101	7.48901e-05	0.004772	0.111675	0.489253	2.63796	20	GZMA, PYHIN1, SP100, IFI16, HJURP, DAZAP2, CSNK2B, GTF2B, LAMTOR5, HMGB1, PARK7, EDF1, IFNG, CPNE1, NME1, NSD1	UP	Proliferative T cells	DEG.oJIA.tissue.allcells
ANTIGEN PROCESSING AND PRESENTATION OF ENDOGENOUS ANTIGEN%GOBP%GO:0019883	0.000221178	0.0130495	0.107613	0.60283	2.44675	11	HLA-DRB1, CD74, HLA-DRA, B2M, HLA-A, HLA-B, HLA-C	UP	Proliferative T cells	DEG.oJIA.tissue.allcells
RNA SPLICING%GOBP%GO:0008380	0.000467103	0.0224596	0.103391	0.203357	2.38749	104	RBMX, DDX46, MBNL1, RBM8A, SNRPC, BUD31, SNU13, SCAF11, SRRM1, DCPS, SF3B5, SNRPB2, PPIG, PRPF8, PPIH, PABPC1, SNRPD1, MAGOH, FRG1, CDC5L, STRAP, DDX5, PNN, HNRNPF, IK, RSRP1, DDX41, SRPK1, SCNM1, HNRNPR, ISY1, SNRPF, PPP2R1A, PPIL3, LSM1, SART3, HNRNPA1, ZMAT2, SYNCRIP, LUC7L3, SF3B4, HNRNPM, DHX9, LUC7L2, MTREX, SRSF3, SNRPE, TRA2A, HNRNPH3, RBM22, HNRNPH1, SMU1, LSM8, HTATSF1, RSRC1, PLRG1, PR…	UP	Proliferative T cells	DEG.oJIA.tissue.allcells
GLYCOLYTIC PROCESS%GOBP%GO:0006096	0.000324966	0.0183262	0.103391	0.61835	2.3862	10	ENO1, TPI1, PGK1, UCP2, LDHA, GPI, PKM	UP	Proliferative T cells	DEG.oJIA.tissue.allcells
REGULATION OF IMMUNE SYSTEM PROCESS%GOBP%GO:0002682	0.000465706	0.0224596	0.103391	0.150676	2.37784	197	HLA-DRB1, CCL5, CD74, HLA-DRB5, HLA-DRA, HLA-DPA1, CXCL13, EZR, HLA-DPB1, HLA-DQB1, HLA-DQA1, B2M, CST7, HLA-DMA, GBP5, HLA-A, CD99, CD2, HLA-B, CCL4, IKZF3, HLA-DMB, PYHIN1, HLA-C, SH3KBP1, DOCK8, RAC2, IFI16, SH2D1A, GPI, NONO, XRCC5, CD59, EIF6, PRKCB, TXK, YWHAE, PHPT1, TIGIT, LEO1, RHOA, CD8B, IRF1, BST2, HSPD1, SOD1, CTSS, GBP1, OASL, STK10, WNK1, EIF4E2, LCP2, SMARCE1, ATM, CD46, HLA-F, LA…	UP	Proliferative T cells	DEG.oJIA.tissue.allcells
CYTOPLASMIC TRANSLATION%GOBP%GO:0002181	8.67377e-15	4.60577e-12	0.204616	-0.404369	-4.68032	102	RPS8, RPS6, RPL5, RACK1, RPS3A, RPS4X, RPLP0, RPL3, RPL10A, RPS13, RPL38, RPS18, RPS2, RPL29, RPLP2, RPSA, RPL41, RPL8, RPL31, RPS23, RPL30, RPL32, RPL18A, RPL19, RPL13A, RPS3, RPL11, RPL12, EIF3H, RPS12, EIF3A, EIF3L, RPL7A, RPL24, RPL27A, RPS9, RPS16, RPL23, RPS28, RPS5, EIF3D, RPL37A, RPL39, EIF2S2, RPL36, EIF3E, RPL37, MCTS1	DOWN	Proliferative T cells	DEG.oJIA.tissue.allcells
CYTOPLASMIC TRANSLATION%GOBP%GO:0002181	4.46721e-12	6.33897e-09	0.199436	0.417012	4.22896	77	RPL39, RPL4, RPS18, RPL30, RPLP2, RPL19, RPL13, RPS29, EIF4G1, RPL31, RPL35A, RPS27, RPL27A, RPS5, RPL23, RPL23A, RPL22, RPS25, RPL35, RPSA, RPS21, RPS9, RPL10A, EIF2B3, RPL24, EIF2S3, RPL36A, RACK1, RPS8, RPS16, EIF3D, RPS27A, RPL37, RPS15A, EIF3A, RPL13A, RPS15, RPL3, RPL28, RPS24, RPL36, RPL5, RPL10, EIF2D, RPL14, RPS6, EIF4A1, RPL7, RPS12, RBM4	UP	Proliferative T cells	DEG.oJIAU.ctrl.allcells
IMMUNE RESPONSE%GOBP%GO:0006955	0.000120361	0.0284655	0.121053	0.192965	2.57938	140	GZMB, IFITM2, RPL39, CCL4, NKG7, WAS, CCR7, GNLY, DOCK2, MORC3, UAP1, RPL30, BST2, FCER1G, PIK3R1, FYB1, CD3D, XCL2, HMGN2, CTSW, MYO1G, CD27, HLA-B, FOXP1, CD28, VAMP2, GZMA, PSMB10, CD3E, STAT4, SLA2, NCR3, FCMR, TCF7, STAT3, PRF1, KLRK1, TYROBP, CALM1, TRDC, TRIM38, GPR183, LEF1, GBP2, IL12RB1, RPL13A, CTSC, ETS1, NMI, TRIM22, HLA-A, MX1, ISG15, CYLD, IL2RB, GBF1, GPR65, FCGR3A, DOCK11, SENP7,…	UP	Proliferative T cells	DEG.oJIAU.ctrl.allcells
LIPID METABOLIC PROCESS%GOBP%GO:0006629	9.13212e-06	0.000671577	0.0873582	0.183456	2.87732	186	ADH5, ETFB, HEXA, PCYT1A, SMG1, ACSL5, GPCPD1, HSD17B11, MGST2, OSBPL10, PRKD2, UVRAG, YWHAH, CD36, CEPT1, DPM1, DPM3, NAGA, NEU1, ORMDL1, OSBPL3, PIK3CG, PMVK, TM9SF2, VAPA, ACAA2, RNF213, SCP2, GSTP1, CDS2, CHKB, DHRS9, GPX4, HEXB, INPP4B, INPPL1, PGS1, PRKAG2, ACACA, ACLY, ACOT7, ACSL1, ATG14, CERK, CERS5, CLN3, CPNE1, DGAT1, DHDDS, EFR3A, G6PD, GBA2, GLA, HADHB, HMGCR, HSD17B10, HSD17B4, INPP…	UP	Proliferative Myeloid cells	DEG.oJIA.ctrl.allcells
GLYCOSYL COMPOUND CATABOLIC PROCESS%GOBP%GO:1901658	0.00099169	0.035512	0.0670007	0.513824	2.25026	13	ADAL, APOBEC3G, NAGA, PNP, NUDT1, CDADC1, DERA, DPYD, GBA2, GLA	UP	Proliferative Myeloid cells	DEG.oJIA.ctrl.allcells
REGULATION OF CHROMOSOME SEGREGATION%GOBP%GO:0051983	0.00124744	0.0420032	0.0670007	-0.226269	-2.22799	72	NCAPG2, MAD2L1, DPF2, CDK5RAP2, CDCA2, ARID2, ARID1B, ARID1A, ZNF207, ANAPC5, SMARCE1, SMC4, INCENP, TPR, NCAPG, CENPE, ANAPC15, KNL1, SMARCC1, DLGAP5, C9orf78, IK, BUB3, CENPF, NCAPH, NUMA1, BECN1, CDCA8, HNRNPU, ACTL6A, SPC25, DYNC1LI1, CSNK2A1, SMC6, NDC80, CCNB1, PLSCR1, SMARCA2, NSMCE2, NCAPD2, MAD2L2, ZWILCH	DOWN	Proliferative Myeloid cells	DEG.oJIA.ctrl.allcells
POSITIVE REGULATION OF APOPTOTIC SIGNALING PATHWAY%GOBP%GO:2001235	0.000907123	0.0335487	0.0702709	-0.35004	-2.27383	30	TP53, STYXL1, SFPQ, FAS, CTSH, RPL26, EIF5A, RPS7, BCLAF1, FIS1, BECN1, UBB, CTSS, SOD1, BCAP31, TNFSF10, MCL1	DOWN	Proliferative Myeloid cells	DEG.oJIA.ctrl.allcells
POSITIVE REGULATION OF CELLULAR COMPONENT ORGANIZATION%GOBP%GO:0051130	0.000359504	0.0159027	0.0733956	-0.134774	-2.40172	248	WNK1, WDR45, VDAC1, UBAP2L, TP53, STYXL1, STAP1, SPAG5, SIRPG, SH3GLB1, RHOC, RAP1B, RAB3GAP2, RAB3GAP1, PTPN22, PKIB, NCAPG2, MCRS1, INO80C, HNRNPD, GBP5, ERCC1, DRG1, CTNNB1, CDK5RAP2, CD63, CD28, CBLL1, CALCOCO2, ATL3, ATF7IP, ATAD1, ARL2, ANLN, MAPK3, INO80B, TERF2IP, RHOA, ROCK1, ANAPC5, WASF2, SUMO1, CUX1, CCT5, HNRNPA2B1, DDX3X, PFN1, MAPRE1, DOCK2, CD47, SMC4, CCT7, FCER1G, ANXA1, TPR, LC…	DOWN	Proliferative Myeloid cells	DEG.oJIA.ctrl.allcells
NUCLEAR CHROMOSOME SEGREGATION%GOBP%GO:0098813	0.000310025	0.0139883	0.0733956	-0.21663	-2.4273	94	SPAG5, SGO1, NCAPG2, KNSTRN, EML4, DCAF13, CHEK2, AAAS, PMF1, RHOA, ZNF207, SKA1, MAPRE1, SMC4, INCENP, NCAPG, CENPE, CHMP2A, SMC3, KNL1, DLGAP5, PTTG1, KIF22, BUB3, CENPF, NCAPH, KIFC1, RAB11A, KIF23, SMC1A, BECN1, CDCA8, TOP2B, CHMP3, STAG1, SPC25, KIF18A, KIF11, DDB1, CENPC, BCCIP, KIF2A, SKA3, NDC80, CENPK, CCNB1, KPNB1, PRC1, NUSAP1, CHMP5, RAN, NCAPD2	DOWN	Proliferative Myeloid cells	DEG.oJIA.ctrl.allcells
NON-MEMBRANE-BOUNDED ORGANELLE ASSEMBLY%GOBP%GO:0140694	6.53927e-06	0.000526878	0.0898909	-0.217611	-2.90163	133	YTHDF3, WNK1, UBAP2L, TMOD3, MEF2A, FASTKD2, EIF5, EFL1, DCAF13, CHEK2, CDK5RAP2, CCDC69, ANLN, AAAS, POC1B, RHOA, ZNF207, BIN2, DDX3X, MAPRE1, INCENP, EIF2S1, PRRC2C, CIRBP, CENPE, SUGT1, RPL6, SMC3, RPS23, DLGAP5, RPL23A, CENPF, KIFC1, RPS14, RAB11A, NUMA1, KIF23, SMC1A, RPL11, G3BP1, RPS27, RPL10, RPS27L, CDCA8, RRP7A, STAG1, PISD, MRPL20, MDN1, KIF11, G3BP2, EIF5B, DDX6, DDB1, CENPC, CCP110, …	DOWN	Proliferative Myeloid cells	DEG.oJIA.ctrl.allcells
PROTEIN-RNA COMPLEX ASSEMBLY%GOBP%GO:0022618	1.39461e-06	0.000152333	0.0947533	-0.253226	-3.07159	110	ZNHIT3, TARBP2, SRSF6, SNRPA1, SFSWAP, SF3B3, MCTS1, FASTKD2, EIF5, CPSF7, CDC73, SNRPD2, EIF3E, SNRPF, CELF2, SF3B1, EIF3H, STRAP, RPL6, EIF2S2, RPL23A, PIH1D1, SF3A3, SNRPC, EIF3M, EIF2S3, SRSF5, SF3B2, RPS14, CLNS1A, RPL11, SRSF10, NUDT21, EIF3K, RPS27, PTGES3, RPL10, RPS27L, HSP90AA1, TAF9, SRPK2, SNRNP200, RRP7A, RBM5, MRPL20, MDN1, BRIX1, SNRPE, SLU7, SETX, HTATSF1, EIF3G, XRCC5, DENR, DDX3…	DOWN	Proliferative Myeloid cells	DEG.oJIA.ctrl.allcells
RIBONUCLEOPROTEIN COMPLEX BIOGENESIS%GOBP%GO:0022613	1.36433e-07	2.19852e-05	0.101612	-0.195894	-3.33742	225	ZNHIT3, WDR75, UTP25, TARBP2, SRSF6, SNRPA1, SFSWAP, SF3B3, RPL26L1, PES1, NOP16, NOL7, MTREX, MPHOSPH10, MCTS1, LAS1L, FASTKD2, EIF5, EFL1, DCAF13, CPSF7, CDC73, NOLC1, SNRPD2, RPL14, DDX27, RPS9, RPS16, EIF3E, SNRPF, XRN2, RPS6, RPL35A, RPL7, RPL27, DDX3X, RPS8, CELF2, NOP58, RPS25, RPS12, RSL1D1, RPS21, SF3B1, EIF3H, RPL26, STRAP, WDR55, RPL6, RPS4X, RPS23, EIF2S2, RPL7A, RPS7, RPL23A, PIH1D1,…	DOWN	Proliferative Myeloid cells	DEG.oJIA.ctrl.allcells
ENERGY DERIVATION BY OXIDATION OF ORGANIC COMPOUNDS%GOBP%GO:0015980	5.06203e-08	1.03818e-05	0.105937	-0.285963	-3.40674	106	NDUFB3, NDUFB11, NDUFB10, IDH3B, GAA, UQCR10, NDUFA2, MT-CO1, NNT, NDUFA12, ATP5F1C, ATP5PD, NDUFC1, MT-ND3, COX8A, SUCLG1, MT-ATP6, COX4I1, NDUFV3, MT-ND4, IDH3A, CYCS, NDUFB6, NDUFS2, NDUFB5, NDUFB2, MT-ATP8, SDHD, MT-CO3, MT-ND5, ETFA, UQCRB, NDUFB4, COX6B1, BLOC1S1, NDUFS5, OXA1L, UQCRC2, NDUFA1, NDUFV2, NDUFA13, COX7A2, COX6A1, MT-ND6, COX7C, MT-CYB, ATP5PO, NDUFS4, ATP5ME, MDH2, CS, NDUFA9,…	DOWN	Proliferative Myeloid cells	DEG.oJIA.ctrl.allcells
RNA SPLICING, VIA TRANSESTERIFICATION REACTIONS%GOBP%GO:0000375	6.70134e-09	2.34373e-06	0.112114	-0.256433	-3.60032	149	SRSF6, SNRPA1, SFSWAP, SFPQ, SF3B3, RSRC1, RNPC3, RBM6, PQBP1, MTREX, MPHOSPH10, METTL3, EFTUD2, BCAS2, SNRPD2, SNRPF, TRA2B, HNRNPA2B1, PABPC1, MAGOH, PRPF4B, CELF2, SF3B1, SRSF3, CDC40, STRAP, C9orf78, SMU1, IK, HNRNPA3, SF3A3, HNRNPR, SNRPC, SRRM1, SRSF5, SF3B2, HNRNPH3, HNRNPF, CLNS1A, SRSF10, SNU13, SRSF7, UBL5, SRPK2, SNRNP200, PRPF40A, PRPF38A, LSM6, HNRNPU, DHX8, DCPS, CWC15, SRSF2, SMNDC…	DOWN	Proliferative Myeloid cells	DEG.oJIA.ctrl.allcells
CYTOPLASMIC TRANSLATION%GOBP%GO:0002181	4.68834e-22	1.05769e-18	0.178529	-0.515033	-5.62482	89	RPL26L1, MIF4GD, MCTS1, EIF5, DRG1, RPL36A, RPL4, RPL14, RPL36, RPL37, RPL18A, RPS9, RPS16, RPL19, EIF3E, RPL37A, RPS6, RPL35A, RPL7, RPL22, RPL27, RPLP2, RPS8, RPL21, RPS25, RPS12, RPS21, RPS26, EIF3H, RPL3, RPL18, RPL26, RPS18, RPL6, RPS4X, RPS23, EIF2S2, RPL15, RPL7A, RPS7, RPL23A, RPL39, RPL28, RPL23, FAU, EIF3M, EIF2S3, RPL22L1, RPS14, UBA52, RPS3A, RPL13A, RPL11, RPL32, RPL27A, RPS11, EIF3K…	DOWN	Proliferative Myeloid cells	DEG.oJIA.ctrl.allcells
PEPTIDE METABOLIC PROCESS%GOBP%GO:0006518	7.32295e-07	0.000436187	0.263713	0.349474	3.16172	65	RPS27, RPS29, RPL36, RPS15A, RPS12, RPL18A, RPS4Y1, RPL28, RPS28, RPL21, RPL39, EIF4A2, RPL34, RPL13A, RPS21, RPL27A, RPL37, RPL38, RPL37A, SPCS1, EEF1D, RPL23, RPL41, RPS14, RPS20, RPS18, UBA52, RPLP1, EEF1B2, ERAP2, RPLP0, RPS27A, RPL35, RPL36A, RPS25, RPS11, RPS17, RPL35A, RPL4, RWDD1, EIF3G, RPLP2, RPS19, SPCS2, RPL23A, RPL30, EIF3I, RPL27	UP	Terminal CD56dimCD16+ NK cells	DEG.oJIA.ctrl.allcells
CYTOKINE-MEDIATED SIGNALING PATHWAY%GOBP%GO:0019221	5.11717e-05	0.00523414	0.222878	-0.568787	-2.63644	15	FCER1G, IFITM3, IL2RB, IFNGR1, JAK1, PIK3R1, IRF1, IFITM1, CXCR4, IFITM2	DOWN	Terminal CD56dimCD16+ NK cells	DEG.oJIA.ctrl.allcells
T CELL RECEPTOR SIGNALING PATHWAY%GOBP%GO:0050852	1.35239e-05	0.011874	0.208683	-0.565964	-2.77821	17	CD3E, PTPRC, CD3D, HLA-DRB1, HLA-DPB1, FYN, CD247, FYB1, LCP2, PDE4B, BTN3A2, BTN3A3, ITK	DOWN	Terminal CD56dimCD16+ NK cells	DEG.oJIA.oJIAU.allcells
OXIDATIVE PHOSPHORYLATION%GOBP%GO:0006119	8.34549e-05	0.0262551	0.201104	0.36792	2.62437	38	MT-CO2, MT-CO3, MT-ATP6, MT-ND4, MT-CYB, MT-CO1, UQCR11, NDUFA12, NDUFA13, COX6A1, UQCR10, COX8A, COX6C, NDUFA11, UQCRH, COX4I1, ATP5PF, MT-ND2, COX6B1, COX7A2, MT-ND3, NDUFB2, ATP5F1B, COX5B, NDUFA6, NDUFV1, ATP5PB	UP	Terminal CD56dimCD16+ NK cells	DEG.oJIAU.ctrl.allcells
PROTEOLYSIS%GOBP%GO:0006508	0.000367033	0.0297215	0.186186	0.275949	2.38647	59	PSMB10, PSMB9, CTSC, UBE2L6, RPS27A, SRGN, GZMA, PSMB8, PSMA2, PSMB1, VPS28, SEC61B, PSMD13, PSMB3, CTSD, PSMB6, SH3BGRL, PSMA4, HSPA5, OTUB1, SPCS1, PSMA6, CANX, OS9, ITCH, CYFIP2, HINT1, UBC, ANAPC5, RNF4, SPCS2, RBX1, RBMX, PSMA5, HSP90B1, ANAPC11, PSMA1, RNF167, SEC11A, UBB, LNPEP, ANAPC16, PJA2, IFI16, USP15, CASP4, NEDD8, SKP1, DDB1, UBE2L3, PSMC5, NUB1, PGK1	UP	Terminal CD56dimCD16+ NK cells	DEG.oJIAU.ctrl.allcells
CATABOLIC PROCESS%GOBP%GO:0009056	0.000600239	0.0440357	0.17826	0.226422	2.32947	87	AKR1C3, PSMB10, PSMB9, CTSC, UBE2L6, RPS27A, GZMA, PSMB8, PSMA2, UCP2, ISG20, TPI1, PSMB1, VPS28, SEC61B, GABARAP, PSMD13, HSPA8, PSMB3, APOBEC3G, CTSD, PSMB6, SH3BGRL, VAMP8, HMOX2, PSMA4, HSPA5, PNRC2, PSMA6, MBD4, CANX, OS9, ITCH, POLR2G, HINT1, UBC, ANAPC5, RNF4, XRN1, RBX1, UFM1, PSMA5, HSP90B1, PRDX5, FIS1, ANAPC11, PSMA1, RNF167, CALM1, ENO1, UBB, AOAH, GPI, PARK7, LNPEP, ANAPC16, PJA2, MA…	UP	Terminal CD56dimCD16+ NK cells	DEG.oJIAU.ctrl.allcells
CYTOPLASMIC TRANSLATION%GOBP%GO:0002181	5.8364e-08	4.10299e-05	0.290993	0.445029	3.41979	45	RPS27, RPS28, RPL39, RPS29, RPS15A, RPS12, RPL34, RPL28, RPL38, RPL21, RPL37A, RPL35A, RPL13A, RPL37, RPS20, UBA52, RPL35, RPS27A, EIF3G, RPL36, RPL36A, RPL27A, RPS14, RPS21, RPS8, EIF4A1, RPL30, RPL18A	UP	NK-like CD8+ T cells	DEG.oJIA.ctrl.allcells
POSITIVE REGULATION OF LEUKOCYTE MEDIATED IMMUNITY%GOBP%GO:0002705	1.23951e-08	8.5733e-07	0.266291	0.704288	3.45235	17	HLA-C, HLA-B, HLA-A, TYROBP, HLA-E, SH2D1B, NCR3, B2M, HLA-F, KLRC1, CD160, ITGB2, ITGAM, HLA-DRB1, KLRD1	UP	NK-like CD8+ T cells	DEG.oJIA.oJIAU.allcells
POSITIVE REGULATION OF CELL KILLING%GOBP%GO:0031343	2.07409e-07	1.14766e-05	0.245775	0.686486	3.16748	15	HLA-C, HLA-B, HLA-A, PRF1, TYROBP, HLA-E, NCR3, HLA-F, KLRC1, CD160, ITGAM, HLA-DRB1, KLRD1	UP	NK-like CD8+ T cells	DEG.oJIA.oJIAU.allcells
IMMUNE SYSTEM PROCESS%GOBP%GO:0002376	1.38682e-05	0.000396917	0.2113	0.223765	2.8554	144	HLA-C, HLA-B, FCER1G, HLA-A, PRF1, CD7, TYROBP, IFITM2, CALR, CCL4, XCL2, CORO1A, GZMA, IRF1, IL2RB, HLA-E, SH2D1B, CTSW, BST2, CALM1, ID2, NCR3, ISG15, B2M, BSG, PSMB10, HLA-F, KLRC1, NKG7, CD160, HMGN2, IFITM3, CD99, ITGB2, FGR, FCGR3A, GNLY, PPIA, LAT2, TRDC, TRBC1, ZFP36L1, PPIB, TAPBP, TXK, CD38, ITGAM, HLA-DRB1, ZFP36L2, KLRD1, KIR2DL1, SLC25A5, HLA-DPB1, UBE2L6, CD164, NONO, DDOST, PTPN6, …	UP	NK-like CD8+ T cells	DEG.oJIA.oJIAU.allcells
REGULATION OF IMMUNE SYSTEM PROCESS%GOBP%GO:0002682	2.29597e-05	0.000614727	0.204991	0.2377	2.73817	113	ACTB, HLA-C, HLA-B, FCER1G, HLA-A, TYROBP, CALR, KLRB1, CCL4, XCL2, ZFP36, IRF1, HLA-E, SH2D1B, BST2, ID2, NCR3, ISG15, B2M, HLA-F, KLRC1, BANF1, CD160, CST7, CD99, ITGB2, FGR, FCGR3A, CIB1, LAT2, TRDC, TRBC1, RAC2, TSC22D3, ZFP36L1, CDC37, SASH3, TXK, SMARCE1, CD38, ITGAM, HLA-DRB1, ZFP36L2, KLRD1, KIR2DL1	UP	NK-like CD8+ T cells	DEG.oJIA.oJIAU.allcells
REGULATION OF NATURAL KILLER CELL MEDIATED IMMUNITY%GOBP%GO:0002715	2.0536e-05	0.000568164	0.204991	0.653846	2.73329	12	HLA-B, HLA-A, KLRB1, HLA-E, SH2D1B, NCR3, HLA-F, KLRC1, CD160	UP	NK-like CD8+ T cells	DEG.oJIA.oJIAU.allcells
ANTIGEN PROCESSING AND PRESENTATION OF PEPTIDE ANTIGEN VIA MHC CLASS I%GOBP%GO:0002474	3.00522e-05	0.000779479	0.204991	0.665813	2.65557	11	HLA-C, HLA-B, FCER1G, HLA-A, CALR, HLA-E, B2M, HLA-F, TAPBP	UP	NK-like CD8+ T cells	DEG.oJIA.oJIAU.allcells
IMMUNE RESPONSE%GOBP%GO:0006955	0.000283497	0.00511527	0.177527	0.230816	2.42669	91	HLA-C, HLA-B, FCER1G, HLA-A, PRF1, CD7, TYROBP, IFITM2, CCL4, XCL2, CORO1A, GZMA, IRF1, IL2RB, HLA-E, SH2D1B, CTSW, BST2, CALM1, NCR3, ISG15, PSMB10, HLA-F, NKG7, HMGN2, IFITM3, FGR, FCGR3A, GNLY, TRDC, TRBC1	UP	NK-like CD8+ T cells	DEG.oJIA.oJIAU.allcells
NEGATIVE REGULATION OF CELL DIFFERENTIATION%GOBP%GO:0045596	0.00199968	0.0259334	0.153743	0.447809	2.13556	16	ACTB, HOPX, CALR, ZFP36, IRF1, ID2, B2M, CIB1, ZFP36L1, ZFP36L2, SORL1	UP	NK-like CD8+ T cells	DEG.oJIA.oJIAU.allcells
CELLULAR NITROGEN COMPOUND METABOLIC PROCESS%GOBP%GO:0034641	1.23504e-06	4.45689e-05	0.229187	-0.207538	-3.10704	231	RPS4Y1, RPS27, RPS29, MT-ATP8, RPS12, RPL34, RPL37, RPL13A, RPS20, RPL38, RPL27A, RPL35, DDX5, RPL36A, RPS28, RPL35A, RPL4, RPS21, RPL28, RPL37A, RPL14, RPS6, RPL36, RPS8, RPL41, RPL21, DDX24, RPL30, RPS14, RPS15A, RPS25, RPL18A, MT-ND6, RPS16, EEF2, RPLP2, RPL39, RPL3, RPS18, NSA2, RPL10, RPS5, RPL23A, RPS19, RPL11, RPL23, RPL22, RPL7, UBA52, RPS3, RPL32, HMGB2, RPL27, RPS13, RPL10A, RPL17, RPL1…	DOWN	NK-like CD8+ T cells	DEG.oJIA.oJIAU.allcells
RIBOSOME BIOGENESIS%GOBP%GO:0042254	7.58811e-09	5.72558e-07	0.266291	-0.459727	-3.55829	46	RPS27, RPS12, RPL35, RPS28, RPL35A, RPS21, RPL14, RPS6, RPS8, RPS14, RPS15A, RPS25, RPS16, NSA2, RPL10, RPS5, RPL23A, RPS19, RPL11, RPL7, RPL27, RPS13, RPL10A, RPS23, RPL26, NOP10, EIF2A, BUD23, EIF6, RAN, DDX18, XRN2	DOWN	NK-like CD8+ T cells	DEG.oJIA.oJIAU.allcells
CYTOPLASMIC TRANSLATION%GOBP%GO:0002181	1.61297e-26	4.59767e-24	0.475252	-0.632767	-6.22442	77	RPS27, RPS29, RPS12, RPL34, RPL37, RPL13A, RPS20, RPL38, RPL27A, RPL35, RPL36A, RPS28, RPL35A, RPL4, RPS21, RPL28, RPL37A, RPL14, RPS6, RPL36, RPS8, RPL41, RPL21, RPL30, RPS14, RPS15A, RPS25, RPL18A, RPS16, RPLP2, RPL39, RPL3, RPS18, RPL10, RPS5, RPL23A, RPS19, RPL11, RPL23, RPL22, RPL7, UBA52, RPS3, RPL32, RPL27, RPS13, RPL10A, RPL17, RPL12, FAU, RPL31, RPL19, RPS23, RPL26	DOWN	NK-like CD8+ T cells	DEG.oJIA.oJIAU.allcells
RESPONSE TO EXTERNAL STIMULUS%GOBP%GO:0009605	4.26065e-05	0.00225594	0.203688	0.257804	2.67724	88	CCL4, FCER1G, XCL2, IFITM2, PRF1, BST2, KLRD1, ID2, NKG7, ISG15, BANF1, RAC2, PPIA, HSPA8, FGR, PPIB, CKLF, ISG20, UBE2L6, GZMB, FAU, PSMA2, ARF1, HLA-DRB1, TNFAIP3, GSTP1, HLA-E, CASP4, VAMP2, GNLY, CALM1, CCR7, TRIM22, RPS19, CFL1, CD63, HMGN2, LCK, PPP1CA, ENSA, RHOA, IRF1, RHOG, CORO1A, APOBEC3G, FOXP1, HNRNPA1, HMGB1, RNF167, ANXA1, ZFP36, G3BP1, VIM, RIOK3, CARD16, HMGB2, CX3CR1, CCL5, NCKA…	UP	NK-like CD8+ T cells	DEG.oJIAU.ctrl.allcells
CELL COMMUNICATION%GOBP%GO:0007154	7.25174e-05	0.00342965	0.196782	0.206323	2.61699	144	TYROBP, CCL4, FCER1G, GZMA, XCL2, KLRB1, IFITM2, PRF1, OSTF1, KLRD1, NKG7, ISG15, CD38, CLIC1, KLRF1, RAC2, SRGN, HSPA8, FGFBP2, FGR, NME2, MIF, LY6E, ARHGDIA, TMSB4X, CD53, CD164, EZR, GZMB, PRMT1, HLA-DRB1, TNFAIP3, MAML2, TRDC, SELENOT, CD3G, RHOC, PRMT2, TRBC1, CASP4, VAMP2, CALM1, CCR7, CIB1, G3BP2, PPP2R1A, ZFP36L1, CFL1, S100A11, LCK, PPP1CA, CDC42, NPM1, TCF7, RHOA, CD3D, FYB1, TAOK3, KLR…	UP	NK-like CD8+ T cells	DEG.oJIAU.ctrl.allcells
REGULATION OF PHOSPHATIDYLINOSITOL 3-KINASE/PROTEIN KINASE B SIGNAL TRANSDUCTION%GOBP%GO:0051896	0.000743806	0.019934	0.174428	0.5722	2.3057	11	FGR, HCST, TXN, CCR7, CIB1, PPP2R1A, PTPN6, RACK1, HCLS1, CX3CR1, CCL5	UP	NK-like CD8+ T cells	DEG.oJIAU.ctrl.allcells
VESICLE-MEDIATED TRANSPORT%GOBP%GO:0016192	0.00148103	0.0313356	0.166311	0.286563	2.19934	45	TYROBP, FCER1G, NKG7, HSPA8, COPE, FGR, TMEM50A, ARF1, LMAN2, SNX6, RNASEK, SAMD9, VAMP2, STX8, CDC42, TMED9, CORO1A, SYTL3, MYH9, HMGB1, ANXA1, ITGAM, LAPTM5, BLOC1S1, BCAP31, VPS28, CCL5, ARL4C, PLEK, TRAPPC2L, GOLGA7, ANXA2, SORL1, LEPROTL1, TRAPPC1, TAPBP	UP	NK-like CD8+ T cells	DEG.oJIAU.ctrl.allcells
NEGATIVE REGULATION OF PROTEIN PHOSPHORYLATION%GOBP%GO:0001933	0.0020637	0.0362477	0.157776	0.49568	2.15713	13	PPIA, GSTP1, SNX6, CALM1, CIB1, PPP2R1A, CD300A, NPM1, PTPN6, DNAJA1, RACK1	UP	NK-like CD8+ T cells	DEG.oJIAU.ctrl.allcells
NCRNA PROCESSING%GOBP%GO:0034470	0.00041814	0.0146103	0.182185	-0.336874	-2.38204	37	RPS6, RPL14, RPS27, RPS16, DDX5, RPL35, RPS25, RPL5, RPL10A, RPS8, RPL11, RPS21, RPL35A, XRN2, DDX18	DOWN	NK-like CD8+ T cells	DEG.oJIAU.ctrl.allcells
CELLULAR NITROGEN COMPOUND METABOLIC PROCESS%GOBP%GO:0034641	3.8701e-05	0.00222254	0.203688	-0.17831	-2.68807	241	RPS4Y1, RPS29, MT-ATP8, RPL4, EEF2, RPLP2, RPS6, RPL14, RPL3, RPL37, RPS27, RPL13A, RPS16, RPS12, EEF1A1, RPL10, DDX5, RPL35, RPS20, RPL27A, RPS3, RPL36A, RPS25, RPL34, RPL5, RPL10A, RPS8, RPS5, RPL11, DDX24, RPS21, RPL38, RPL35A, EEF1B2, RPL19, RPL41, RPS18, RPL28, RPL32, RPLP0, RPL30, XRN2, HNRNPU, DDX18, ATRX, EIF3A, ATP5F1A, NDUFA13, SETX, NDUFA2, SSB, NDUFB2, APEX1, PPIG, ERH, MAGOH, IK, EIF…	DOWN	NK-like CD8+ T cells	DEG.oJIAU.ctrl.allcells
GENE EXPRESSION%GOBP%GO:0010467	1.28772e-05	0.000796405	0.216843	-0.197704	-2.79804	197	RPS4Y1, RPS29, RPL4, EEF2, RPLP2, RPS6, RPL14, RPL3, RPL37, RPS27, RPL13A, RPS16, RPS12, EEF1A1, RPL10, DDX5, RPL35, RPS20, RPL27A, RPS3, RPL36A, FLNA, RPS25, RPL34, RPL5, RPL10A, RPS8, RPS5, RPL11, RPS21, RPL38, RPL35A, EEF1B2, RPL19, RPL41, RPS18, RPL28, RPL32, RPLP0, RPL30, XRN2, HNRNPU, DDX18, EIF3A, SETX, CTSS, ADGRG1, SSB, PGK1, CCT8, PPIG, MAGOH, IK, EIF4A2, SEC11A, SNRPB2, SRSF3, SON, DDX…	DOWN	NK-like CD8+ T cells	DEG.oJIAU.ctrl.allcells
PEPTIDE BIOSYNTHETIC PROCESS%GOBP%GO:0043043	2.37504e-12	9.54764e-10	0.328438	-0.409714	-4.25487	87	RPS4Y1, RPS29, RPL4, EEF2, RPLP2, RPS6, RPL14, RPL3, RPL37, RPS27, RPL13A, RPS16, RPS12, EEF1A1, RPL10, RPL35, RPS20, RPL27A, RPS3, RPL36A, RPS25, RPL34, RPL5, RPL10A, RPS8, RPS5, RPL11, RPS21, RPL38, RPL35A, EEF1B2, RPL19, RPL41, RPS18, RPL28, RPL32, RPLP0, RPL30	DOWN	NK-like CD8+ T cells	DEG.oJIAU.ctrl.allcells
CYTOPLASMIC TRANSLATION%GOBP%GO:0002181	5.58328e-11	3.11547e-08	0.424373	0.463043	3.96111	60	RPL18A, RPS27, RPS12, RPS29, RPLP1, RPL18, RPL28, RPS20, RPL27A, RPS18, RPL36A, RPS28, RPL38, RPL36, RPS11, RPL39, EIF3E, RPL27, RPL13A, RPL35, RPS15A, RPL21, RPS21, RPS25, RPL34, RPL37A, RPL35A, RPL10A, RPL3, RPL23, UBA52, EIF4A2, RPS14, RPL4, RPLP2, RPL23A, RACK1, RPS3, RPL19, RPS16, RPL11, RPS19, RPL22, RPL37, RPS8, RPL41, RPS4X, RPS13, RPS3A, RPS6, RPL26, RPL30, RPL32	UP	Immature CD56dimCD16+ NK cells	DEG.oJIA.ctrl.allcells
REPRODUCTION%GOBP%GO:0000003	0.00133832	0.0466738	0.226837	0.578481	2.22355	10	ANXA1, CRIP1, SOD1, ATP2B4, RAD21, MYH9, ALDOA, LNPEP, RBX1	UP	Immature CD56dimCD16+ NK cells	DEG.oJIA.ctrl.allcells
REGULATION OF MRNA PROCESSING%GOBP%GO:0050684	0.000665276	0.0271754	0.237909	-0.58168	-2.31369	11	RBM3, CIRBP, RBM39, HNRNPA1, PRDX6, NCL, RBM8A, SAP18, SRSF3, SRRM1	DOWN	Immature CD56dimCD16+ NK cells	DEG.oJIA.ctrl.allcells
ATP SYNTHESIS COUPLED ELECTRON TRANSPORT%GOBP%GO:0042773	0.00013143	0.00497673	0.238294	0.427864	2.56585	27	MT-CO2, MT-CO1, MT-CO3, MT-CYB, MT-ND4, MT-ND2, MT-ND4L, COX6C, COX6A1, NDUFA4, COX7A2, COX7B, UQCRH, NDUFB2, UQCR10, NDUFC2, COX6B1, NDUFS5, UQCRQ, CYCS, NDUFA12, NDUFB8, NDUFB9, COX8A	UP	Immature CD56dimCD16+ NK cells	DEG.oJIA.oJIAU.allcells
POSITIVE REGULATION OF LEUKOCYTE MEDIATED IMMUNITY%GOBP%GO:0002705	0.000987975	0.0176581	0.208998	0.512987	2.30953	14	HLA-B, HLA-C, B2M, CD160, TYROBP, HLA-A, SH2D1B, HLA-E, NCR3	UP	Immature CD56dimCD16+ NK cells	DEG.oJIA.oJIAU.allcells
NEGATIVE REGULATION OF DEVELOPMENTAL PROCESS%GOBP%GO:0051093	0.0017712	0.0240332	0.208998	0.495671	2.23157	14	ACTB, SRGN, B2M, HOPX, CD160, ID2, CIB1, ZFP36L2, DYNLT1	UP	Immature CD56dimCD16+ NK cells	DEG.oJIA.oJIAU.allcells
POSITIVE REGULATION OF CELL KILLING%GOBP%GO:0031343	0.00121992	0.0181826	0.208998	0.535201	2.2266	12	HLA-B, HLA-C, PRF1, CD160, TYROBP, HLA-A, HLA-E, NCR3	UP	Immature CD56dimCD16+ NK cells	DEG.oJIA.oJIAU.allcells
REGULATION OF NATURAL KILLER CELL MEDIATED IMMUNITY%GOBP%GO:0002715	0.0018255	0.0240332	0.208998	0.566953	2.17861	10	KLRB1, HLA-B, CD160, HLA-A, SH2D1B, HLA-E, NCR3	UP	Immature CD56dimCD16+ NK cells	DEG.oJIA.oJIAU.allcells
PROTEOLYSIS INVOLVED IN PROTEIN CATABOLIC PROCESS%GOBP%GO:0051603	0.00222519	0.0267878	0.198273	0.360472	2.1617	27	GZMA, CTSW, PSMB9, UBB, SKP1, PSMA2, SEC61B, PSMB3, ANAPC11, PSMA1, PSMB1, PCBP2, RNF7, NEDD8, SH3BGRL, RPS27A, VPS28, ANAPC16, GZMB, CTSC, PSMB8, PSMB6	UP	Immature CD56dimCD16+ NK cells	DEG.oJIA.oJIAU.allcells
REGULATION OF BIOSYNTHETIC PROCESS%GOBP%GO:0009889	0.00197368	0.0242429	0.198273	-0.184011	-2.15536	137	CCL5, CD3E, AHNAK, HLA-DPA1, RPL13A, HLA-DRB1, EEF2, ZEB2, PTPRC, PLEK, ZBTB38, CD2, HLA-DPB1, RESF1, MSN, CRIP1, CSDE1, NCL, HMGB2, PKM, MYH9, RPL23, EZR, SON, YWHAZ, PIK3R1, FYN, MBNL1, RPL10, DDX5, ANXA1, RPS14, EIF4B, THRAP3, HSP90AA1, TAF15, ATP2B4, SF3B1, RPS3, XRCC5, DDX6, ERP29, SRRM1, SP110, NONO, CNBP, SNX6, RBM39, GPBP1, LITAF, UXT, EIF3E, HNRNPC, RACK1, BTN3A2, CX3CR1, ATM, MPHOSPH8, …	DOWN	Immature CD56dimCD16+ NK cells	DEG.oJIA.oJIAU.allcells
REGULATION OF T CELL PROLIFERATION%GOBP%GO:0042129	0.0018428	0.0240332	0.208998	-0.566094	-2.17007	10	CCL5, CD3E, HLA-DPA1, HLA-DRB1, PTPRC, HLA-DPB1, ANXA1, RPS3	DOWN	Immature CD56dimCD16+ NK cells	DEG.oJIA.oJIAU.allcells
CYTOPLASMIC TRANSLATION%GOBP%GO:0002181	1.60952e-09	1.67927e-07	0.361995	-0.408659	-3.78089	71	RPS29, RPL27A, RPS27, RPL38, RPS12, RPS20, RPL13A, RPL37A, RPS11, RPS21, RPL36A, RPL35, RPL37, RPL3, RPL36, RPL4, RPS16, RPS18, RPS6, RPS28, RPL23A, RPL23, RPLP2, RPL27, RPL35A, RPL10A, RPS25, RPL28, RPL34, RPS19, RPL17, RPL10, RPL18A, UBA52, RPL41, RPS14, RPL31, RPL7, RPS8, RPS3, RPL21, RPL14, RPS5, EIF3E, RPL24, RACK1, RPL19, RPS17, RPL22	DOWN	Immature CD56dimCD16+ NK cells	DEG.oJIA.oJIAU.allcells
ANTIGEN PROCESSING AND PRESENTATION OF PEPTIDE ANTIGEN VIA MHC CLASS I%GOBP%GO:0002474	1.04347e-05	0.00109714	0.240351	0.725249	2.78209	10	HLA-C, HLA-B, HLA-A, FCER1G, B2M, CALR, TAPBP, HLA-E	UP	Mature CD56dimCD16+ NK cells	DEG.oJIA.oJIAU.allcells
NEUTROPHIL CHEMOTAXIS%GOBP%GO:0030593	0.00107996	0.0441583	0.184341	0.58206	2.23281	10	FCER1G, CCL4, XCL2, PPIB, BSG, PPIA, ITGB2	UP	Mature CD56dimCD16+ NK cells	DEG.oJIA.oJIAU.allcells
RRNA METABOLIC PROCESS%GOBP%GO:0016072	0.000640711	0.0309231	0.193338	-0.403912	-2.32466	24	RPS27, RPS21, RPS28, RPS6, RPL35, RPL35A, RPS19, RPL27, RPS16, RPL14, RPS8, RPL10A, RPS25, RPS14, TRMT112	DOWN	Mature CD56dimCD16+ NK cells	DEG.oJIA.oJIAU.allcells
CELLULAR NITROGEN COMPOUND METABOLIC PROCESS%GOBP%GO:0034641	0.000153102	0.0112683	0.210181	-0.185514	-2.49501	193	RPS4Y1, MT-ATP8, RPS29, RPL27A, RPS27, RPL38, RPL13A, EEF2, RPS12, DDX5, RPS21, RPL37, RPL37A, CSDE1, RPS20, PRPF8, MT-ND6, RPL34, RPL36A, RPS28, RPS6, RPL35, MBNL1, ACIN1, RPL3, RPL4, DDB1, HMGB2, RPL31, RPLP2, DDX24, RPL35A, SNRNP200, ATP5F1E, RPL17, SAMHD1, RPS19, RPL27, RPS16, CNBP, SRRM2, RPL14, IK, SCAF11, RPS8, HNRNPC, RPL23, CDC40, RPS18, SUPT16H, RPL36, ERCC5, RPL10A, RPS11, RPS25, RBM39…	DOWN	Mature CD56dimCD16+ NK cells	DEG.oJIA.oJIAU.allcells
AMIDE METABOLIC PROCESS%GOBP%GO:0043603	4.52004e-07	5.54459e-05	0.273421	-0.33209	-3.2091	76	RPS4Y1, RPS29, RPL27A, RPS27, RPL38, RPL13A, EEF2, RPS12, RPS21, RPL37, RPL37A, RPS20, RPL34, RPL36A, RPS28, RPS6, RPL35, RPL3, RPL4, RPL31, RPLP2, RPL35A, LNPEP, RPL17, RPS19, RPL27, RPS16, RPL14, RPS8, RPL23, RPS18, RPL36, RPL10A, RPS11, RPS25, EEF1A1, RPS14, RPL41	DOWN	Mature CD56dimCD16+ NK cells	DEG.oJIA.oJIAU.allcells
PROTEIN CATABOLIC PROCESS%GOBP%GO:0030163	1.07912e-05	0.00043387	0.259238	0.422884	2.84772	34	PSMB10, PSMB9, PSMB8, CTSC, GZMA, RPS27A, PSMA2, PSMA5, PSMA1, UBE2L6, PSMC5, RNF167, PSMA4, PSMB1, SKP1, VPS28, UBE2L3, NEDD8, ANAPC16, PSMB2, HSPA8, HSPA5, SH3BGRL, PSMB6, RBX1, HSP90B1, UBE2D3, PSMA6, SEC61B, PSMD4, ANAPC11, PPP2R5C	UP	Mature CD56dimCD16+ NK cells	DEG.oJIAU.ctrl.allcells
GENERATION OF PRECURSOR METABOLITES AND ENERGY%GOBP%GO:0006091	1.26028e-05	0.000460701	0.259238	0.411224	2.83613	36	MT-CO2, MT-ND4, MT-CO1, MT-CYB, MT-ATP6, COX8A, MT-CO3, NDUFA11, UQCR11, UCP2, NDUFA12, ATP5IF1, MT-ND2, NDUFB2, COX6C, ATP5PO, COX6A1, UQCRH, NDUFA13, ATP5PB, COX7A2, ATP5F1C, COX6B1, NDUFS5, ATP5MG, ATP5ME, LDHA	UP	Mature CD56dimCD16+ NK cells	DEG.oJIAU.ctrl.allcells
CARBOHYDRATE DERIVATIVE METABOLIC PROCESS%GOBP%GO:1901135	0.000728479	0.0101987	0.208531	0.329379	2.33157	38	MT-ND4, MT-ATP6, AKR1C3, NDUFA11, GIMAP7, ATP5MC3, DDOST, ERH, NDUFA12, MT-ND2, NDUFB2, ATP5PO, NDUFA13, TMEM59, ATP5PB, APOBEC3G, PARK7, KRTCAP2, APRT, ATP5F1C, HSPA8, DGUOK, NDUFS5, ATP5MG, ATP5ME, OSTC, DAD1	UP	Mature CD56dimCD16+ NK cells	DEG.oJIAU.ctrl.allcells
POSITIVE REGULATION OF BIOSYNTHETIC PROCESS%GOBP%GO:0009891	0.00185735	0.0203944	0.198827	-0.217167	-2.15431	83	MSN, PIK3R1, EEF2, NCL, CCL5, CSDE1, LITAF, MYH9, CIRBP, HNRNPA1, SF3B1, HCLS1, BCLAF1, ZEB2, RBM3, PTPRC, TENT5C, HNRNPC, RPL23, RBMX, GAPDH, TMED10, HLA-A, MORF4L1, ATRX, PABPC1, GBP5, CNBP, FCGR3A, THRAP3, MED10, TAF15, PRDX6, IFNGR1, CD3E, DDX3X, SOD1, ATM, ETS1, EIF3E, IL16, TRMT112, HMGB2, BTN3A2, EZR, SORL1, ERP29, CASP8, FGR, HSP90AB1, FUS	DOWN	Mature CD56dimCD16+ NK cells	DEG.oJIAU.ctrl.allcells
POST-TRANSCRIPTIONAL REGULATION OF GENE EXPRESSION%GOBP%GO:0010608	1.12094e-05	0.00043387	0.259238	-0.415188	-2.85358	35	EEF2, NCL, CCL5, DDX6, CSDE1, EIF4G2, RPL13A, CIRBP, RPL10, BZW1, RBM3, EIF4H, EIF4B, TENT5C, HNRNPC, GAPDH, EIF3H, PABPC1, CNBP, THRAP3, TAF15, RACK1, DDX3X, EIF3E, EIF4A2, HELZ, RAN, FUS, ZFP36L2, RPS3	DOWN	Mature CD56dimCD16+ NK cells	DEG.oJIAU.ctrl.allcells
REGULATION OF MRNA METABOLIC PROCESS%GOBP%GO:1903311	7.3704e-07	5.38858e-05	0.288127	-0.560245	-3.10641	22	NCL, CSDE1, DDX5, CIRBP, HNRNPA1, RBM39, SON, RBM3, TENT5C, HNRNPC, RBM25, RBMX, SRRM1, PABPC1, HNRNPK, THRAP3, TAF15, PRDX6	DOWN	Mature CD56dimCD16+ NK cells	DEG.oJIAU.ctrl.allcells
PEPTIDE BIOSYNTHETIC PROCESS%GOBP%GO:0043043	7.19794e-07	5.38858e-05	0.288127	-0.352945	-3.1578	65	RPS4Y1, EEF2, RPS29, RPL27A, RPL13A, RPL37, RPS6, RPL38, RPS21, RPL36A, RPL4, RPS20, RPL3, RPS11, RPL10, RPS27, RPLP2, RPL35, RPL13, RPL14, EEF1A1, RPS15, RPL23, RPL27, EIF3H, RPL37A, RPL31, RPS5, RPL17, FAU, RPL24, RPLP0, RPS12, RPL12, RPL41, EIF3I, RACK1, RPS19, DDX3X, EIF3E, RPS16, EIF4A2, RPL35A, RPL6, RPL15, RPL10A, EIF2S3, RPS14, RPS3, RPS3A, RPL34	DOWN	Mature CD56dimCD16+ NK cells	DEG.oJIAU.ctrl.allcells
RNA PROCESSING%GOBP%GO:0006396	5.18979e-07	5.38858e-05	0.288127	-0.391837	-3.21454	52	DDX5, RPS6, RPS21, HNRNPA3, HNRNPA1, RBM39, SF3B1, PRPF4B, SON, RPS27, DNTTIP2, SCAF11, RPL35, MBNL1, RPL14, PNN, RBM3, RPS15, HNRNPC, RBMX, PRPF40A, RPL27, SRSF5, SRRM1, HNRNPR, PABPC1, HNRNPK, HNRNPH3, IK, SNRPC, SYF2, SNRNP200, RPS19, DDX46, RPS16, TRMT112, RPL35A, RPL10A, RSL1D1, FUS, SNU13	DOWN	Mature CD56dimCD16+ NK cells	DEG.oJIAU.ctrl.allcells
MACROMOLECULE BIOSYNTHETIC PROCESS%GOBP%GO:0009059	6.85693e-08	2.25593e-05	0.308021	-0.288441	-3.4887	141	RPS4Y1, EEF2, RPS29, RPL27A, EIF4G2, RPL13A, DDX5, RPL37, RPS6, RPL38, RPS21, HNRNPA3, RPL36A, HNRNPA1, RBM39, RPL4, RPS20, CYFIP2, SF3B1, RPL3, RPS11, PRPF4B, RPL10, SON, RPS27, DNTTIP2, RPLP2, SCAF11, RPL35, USP15, RPL13, MBNL1, RPL14, PNN, RBM3, EEF1A1, RPS15, HNRNPC, RPL23, RBMX, PRPF40A, DNAJB6, RPL27, SRSF5, SELENOK, EIF3H, RPL37A, SRRM1, HNRNPR, RPL31, RPS5, PABPC1, RPL17, HNRNPK, FAU, HNR…	DOWN	Mature CD56dimCD16+ NK cells	DEG.oJIAU.ctrl.allcells
REGULATION OF RESPONSE TO EXTERNAL STIMULUS%GOBP%GO:0032101	0.0002909	0.0234515	0.209973	0.300543	2.41001	50	CCL4, XCL2, TYROBP, CST7, RAC2, HLA-B, KLRD1, KLRB1, TMSB4X, NKG7, VAMP8, BANF1, CARD16, CXCR4, USP15, KLRC1, APOBEC3G, RPS19, HSPA8, PSMA6, PARK7, NONO, ANXA1, HLA-E, DDX3X, KLRC2, HLA-F, GSTP1, SH2D1B, PTPN6, XRCC6, NFKBIA, IRF1, CCL5, CD74, YWHAZ, PTPRC, CD300A, XRCC5, AOAH, XCL1, STMP1, RIPOR2, CASP4	UP	CD56bright NK cells	DEG.oJIAU.ctrl.allcells
REGULATION OF MULTICELLULAR ORGANISMAL PROCESS%GOBP%GO:0051239	0.00061801	0.0367997	0.201034	0.223134	2.32985	94	ID2, TYROBP, B2M, FCER1G, SRGN, CST7, BST2, PPIB, ZFP36L2, HLA-B, PFN1, KLRD1, MEAF6, TMSB4X, VAMP8, CIB1, CSNK2B, BANF1, LCK, PLAC8, CARD16, CXCR4, KLRC1, RPS19, TCF7, CELF2, CALM1, HNRNPK, PARK7, ANXA1, ZFP36, HLA-E, ATP5F1B, JAK1, DDX3X, BTG1, ATM, PKM, KLRC2, HLA-DPA1, CFL1, PLEK, SERPINB1, NME2, MAP3K8, HLA-F, GSTP1, FCGR3A, RAB11A, PTPN6, RHOA, XRCC6, TMED10, SMARCE1, IRF1, CD2, ANXA6, CCL5…	UP	CD56bright NK cells	DEG.oJIAU.ctrl.allcells
CYTOPLASMIC TRANSLATION%GOBP%GO:0002181	1.76473e-06	0.000288975	0.271075	-0.349017	-3.08485	63	RPS29, RPL13A, RPL27A, RPL37, RPL38, RPS27, RPL17, RPS20, RPL37A, RPL4, RPS6, RPL36A, RPL23, RPS11, RPLP2, RPL35, RPL7, RPL10A, RPL35A, RPL41, RPS16, RPS21, RPL31, RPL14, RPL10, RPL3, RWDD1, RPL34	DOWN	CD56bright NK cells	DEG.oJIAU.ctrl.allcells
CELLULAR METABOLIC PROCESS%GOBP%GO:0044237	0.000718237	0.0306597	0.206579	-0.17149	-2.31548	234	RPS26, RPL8, RPS15, PABPC1, RPL13, NR4A2, ZFP36, CALR, EIF1, DNAJB1, CALM1, NME2, PTMA, HSPA5, FLNA, PIK3R1, RPS4X, SELENOK, SF1, RPS3, EEF1A1, MT-CO3, EEF1B2, HSPE1, RPL10, RPL5, RPL19, APRT, RPL7A, RBM3, EIF3G, RPL18, RPS23, RPS5, RBM8A, BCAS2, DNAJB6, RPS3A, SNU13, RPLP0, SRGN, RPSA, BRD2, RPL14, RPS7, RPL3, RPL29, FUS, RPL32, EIF5, RPS9, EEF1G, MT-CO2, MT-ND1, ATP5F1B, RPS13, SRSF5, RPL11, RP…	DOWN	Effector Memory CD8 T cells	DEG.oJIA.ctrl.allcells
BIOSYNTHETIC PROCESS%GOBP%GO:0009058	7.40148e-05	0.00388863	0.233052	-0.20195	-2.60526	178	RPS26, RPL8, RPS15, PABPC1, RPL13, NR4A2, CALR, EIF1, DNAJB1, NME2, PTMA, HSPA5, FLNA, PIK3R1, RPS4X, SELENOK, SF1, RPS3, EEF1A1, EEF1B2, HSPE1, RPL10, RPL5, RPL19, APRT, RPL7A, RBM3, EIF3G, RPL18, RPS23, RPS5, RBM8A, BCAS2, DNAJB6, RPS3A, SNU13, RPLP0, SRGN, RPSA, RPL14, RPS7, RPL3, RPL29, FUS, RPL32, EIF5, RPS9, EEF1G, MT-ND1, ATP5F1B, RPS13, SRSF5, RPL11, RPL24, RPL12, RACK1, RPL30, FAU, RPLP2…	DOWN	Effector Memory CD8 T cells	DEG.oJIA.ctrl.allcells
PEPTIDE METABOLIC PROCESS%GOBP%GO:0006518	1.25874e-08	1.95191e-06	0.323646	-0.406872	-3.59038	63	RPS26, RPL8, RPS15, RPL13, EIF1, RPS4X, RPS3, EEF1A1, EEF1B2, RPL10, RPL5, RPL19, RPL7A, EIF3G, RPL18, RPS23, RPS5, RPS3A, RPLP0, RPSA, RPL14, RPS7, RPL3, RPL29, RPL32, EIF5, RPS9, EEF1G, RPS13, RPL11, RPL24, RPL12, RACK1, RPL30, FAU, RPLP2	DOWN	Effector Memory CD8 T cells	DEG.oJIA.ctrl.allcells
ANTIGEN PROCESSING AND PRESENTATION OF PEPTIDE ANTIGEN VIA MHC CLASS I%GOBP%GO:0002474	4.35174e-06	0.000370865	0.237803	0.706326	2.81024	11	HLA-B, HLA-C, HLA-A, FCER1G, CALR, HLA-E, TAPBP, B2M, HLA-F, TAP2	UP	Effector Memory CD8 T cells	DEG.oJIA.oJIAU.allcells
RESPONSE TO STRESS%GOBP%GO:0006950	3.43778e-05	0.00219731	0.217083	0.226229	2.72114	130	HLA-B, ACTB, HLA-A, TYROBP, FCER1G, PRF1, IFITM2, CALR, CHCHD2, ISG15, GNLY, NCR3, IRF1, ZFP36, HLA-E, CCL4, CORO1A, MYL12A, HSPA5, NKG7, RHOC, FCGR3A, GSTP1, LSP1, GZMB, ITGB2, CALM1, CIB1, LAT, ATP5IF1, CIRBP, IFITM1, FLNA, CLIC1, BST2, PPP1CA, ISG20, GAPDH, HMGN2, PPIA, KLRD1, ACTG1, ID2, CASP4, VAMP2, PRDX5, HMOX2, JAK1, RAD23A, UBE2V1, MYH9, LAPTM5, DDX3X, IFITM3, ZFP36L2, ANXA6, SELENOK, CD…	UP	Effector Memory CD8 T cells	DEG.oJIA.oJIAU.allcells
RESPONSE TO EXTERNAL STIMULUS%GOBP%GO:0009605	0.000122804	0.00523281	0.202094	0.247426	2.55878	89	HLA-B, HLA-A, FCER1G, PRF1, IFITM2, ISG15, GNLY, IRF1, ZFP36, HLA-E, CCL4, CORO1A, HSPA5, BSG, NKG7, FCGR3A, CFL1, GSTP1, GZMB, PPIB, ITGB2, CD63, CALM1, RAC2, IFITM1, BST2, PPP1CA, ISG20, GAPDH, HMGN2, RHOG, PPIA, KLRD1, ID2, CASP4, VAMP2	UP	Effector Memory CD8 T cells	DEG.oJIA.oJIAU.allcells
NEGATIVE REGULATION OF CELL DIFFERENTIATION%GOBP%GO:0045596	0.000155109	0.00594845	0.202094	0.554233	2.47216	14	ACTB, CALR, HOPX, IRF1, ZFP36, B2M, CIB1, ID2, RUNX3, DYNLT1, ZFP36L2	UP	Effector Memory CD8 T cells	DEG.oJIA.oJIAU.allcells
PROTEOLYSIS%GOBP%GO:0006508	0.00107263	0.0241973	0.177248	0.279571	2.27525	52	CALR, ISG15, PSMB10, CTSW, UBXN1, HSPA5, GZMA, SRGN, GZMB, PSMB9, CASP4, UBB, RPS27A, RAD23A, MYH9, PSMA7, PSMB1, USP15, SKP1, ANAPC11, IFI16, PSMA2, CRBN, LNPEP, VPS28, UBE2L6, SEC61B, RBMX, SPCS1, RBX1, OTUB1, CYFIP2, PSMA6, NEDD8, PSMB3, SEC11A, PSMC5, ANAPC5, RNF213, PSMA1, UBE2L3, PCBP2, RNF7, PSMB8, PSMB6, SPCS2, CTSC, HINT1, OGT, PPP2R5C	UP	Effector Memory CD8 T cells	DEG.oJIA.oJIAU.allcells
ORGANIC SUBSTANCE CATABOLIC PROCESS%GOBP%GO:1901575	0.00111057	0.0243374	0.177248	0.240939	2.21677	68	CALR, ISG15, PSMB10, CTSW, ZFP36, UBXN1, HSPA5, GZMA, GZMB, PSMB9, ISG20, GAPDH, TPI1, UBB, PRDX5, RBM8A, HMOX2, RPS27A, RAD23A, ZFP36L2, PSMA7, PSMB1, SKP1, ANAPC11, POLR2G, HSP90AA1, PSMA2, CRBN, LNPEP, VPS28, EIF3E, UBE2L6, SEC61B, XRN1, RBX1, GPI, PSMA6, SCP2, NEDD8, MAGOH, PSMB3, HADHA, PRDX1, PRDX2, PNRC2, AOAH, PSMC5, ANAPC5, RNF213, PSMA1, UBE2L3, ENO1, CD44, PCBP2, RNF7, PSMB8, PARK7, PS…	UP	Effector Memory CD8 T cells	DEG.oJIA.oJIAU.allcells
TRANSPORT%GOBP%GO:0006810	0.0015066	0.0288891	0.177248	0.19568	2.20022	109	TYROBP, FCER1G, RPS15, PRF1, MT-ND4, CALR, ZFP36, MT-CO1, SLC25A6, CORO1A, HSPA5, NKG7, TAPBP, FCGR3A, COPE, GZMB, ITGB2, CD63, CDC37, TUBA1B, FLNA, ATP5F1B, CLIC1, RNASEK, FTH1, VAMP2, UBB, RBM8A, TMED9, DYNLT1, TAP2, M6PR, SLC25A5, VPS13C, MYH9, LAPTM5, VAMP8, ARL6IP5, ANXA6, SELENOK, SRP72, UXT, GABARAP, CD74, ARF1, GCC2, ERP29, SRSF3, ARL4C, PRKCB, HSP90AA1, SEC62, HCLS1, CKLF, VPS28, CYTH1, …	UP	Effector Memory CD8 T cells	DEG.oJIA.oJIAU.allcells
CYTOPLASMIC TRANSLATION%GOBP%GO:0002181	4.19194e-16	3.21522e-13	0.404187	-0.514716	-4.88035	71	RPS29, RPS27, RPL13A, RPL38, RPL27A, RPL37, RPS20, RPL4, RPL37A, RPS21, RPL36A, RPL34, RPS12, RPL36, RPL35, RPS6, RPS28, RPS11, RPL17, RPL23, RPL3, RPL21, RPS18, RPS16, RPS19, RPL7, RPL41, RPL10A, RPL28, RPL35A, RPS8, RPL27, RPS25, RPL23A, RPL18A, RPL31, RPL15, UBA52, RPS17, RPL14, RPS15A, RPLP2, RPLP0, RPS14, RACK1, RPL22, RPL39, RPL26, RPL12, RPL32	DOWN	Effector Memory CD8 T cells	DEG.oJIA.oJIAU.allcells
CELLULAR RESPONSE TO CYTOKINE STIMULUS%GOBP%GO:0071345	0.000503409	0.0390142	0.205433	0.417559	2.36798	23	CCL5, PLP2, MT1X, GAPDH, MT2A, IL7R, GBP5, CCR7, STAT4, RPL13A, ZFP36L2, GBP2, NDUFA13, IFITM3, RIPOR2	UP	Effector Memory CD8 T cells	DEG.oJIA.tissue.allcells
CYTOPLASMIC TRANSLATION%GOBP%GO:0002181	0.000104395	0.0129449	0.23176	-0.278587	-2.6095	71	RPS3A, RPL3, RPS6, RPL21, RPS13, RPL32, RPS3, RPL19, RPLP2, RPS8, RPS14, RPL37, RPS27, RPS18, RPL7, RPL10A, RPL39, RPL4, RPL6, RPS23, RPL18A, RPS27A, RPS28, RPS12, EIF3L, RPL30, RPL22	DOWN	Effector Memory CD8 T cells	DEG.oJIA.tissue.allcells
AMIDE BIOSYNTHETIC PROCESS%GOBP%GO:0043604	4.20577e-05	0.00869193	0.239894	-0.275972	-2.70417	80	RPS3A, RPL3, RPS6, RPL21, RPS13, RPL32, RPS3, RPL19, RPLP2, RPS8, EEF1B2, RPS14, RPL37, RPS27, EEF1G, RPS18, RPL7, RPL10A, RPL39, RPL4, RPL6, RPS23, RPL18A, RPS27A, RPS28, RPS12, EIF3L, RPL30, RPL22, RPS4Y1, RPL23A, DDX3X, EEF1D, MRPL54	DOWN	Effector Memory CD8 T cells	DEG.oJIA.tissue.allcells
RESPONSE TO STIMULUS%GOBP%GO:0050896	1.26265e-06	3.92571e-05	0.260697	0.222123	3.10927	218	TYROBP, PRF1, IFITM2, FCER1G, CCL4, NKG7, B2M, GZMA, ISG15, MYL12A, GZMB, RAC2, BST2, KLRB1, PSMB10, CLIC1, PLEK, IL32, S100A11, CX3CR1, GNLY, KLRD1, CD53, HLA-B, CORO1A, CFL1, TMSB4X, PPP1CA, TRBC1, CTSC, CTSW, CD63, LY6E, ACTB, RHOC, SELPLG, PPIA, ALOX5AP, GSTP1, ID2, HLA-E, CARD16, OSTF1, VAMP8, CIB1, CASP4, FCGR3A, CKLF, IFITM1, SELENOW, HMOX2, PPIB, PRDX5, RNF167, LAT, PSMA2, BCAP31, HLA-F, …	UP	Effector Memory CD8 T cells	DEG.oJIAU.ctrl.allcells
DEFENSE RESPONSE%GOBP%GO:0006952	3.98184e-06	0.000104753	0.247319	0.357278	2.93452	53	TYROBP, PRF1, IFITM2, FCER1G, CCL4, NKG7, ISG15, GZMB, BST2, IL32, CX3CR1, GNLY, KLRD1, HLA-B, CORO1A, HLA-E, CASP4, FCGR3A, IFITM1, PRDX5, LAT, ITGB2, UBE2L6, LCK, ISG20, GAPDH, TXNIP, LAPTM5, HLA-DPA1, ADGRE5, ITK, CCL5, NCR3, RNF213, JAK1, IFI16, HMGB1, ANXA1, GBP5	UP	Effector Memory CD8 T cells	DEG.oJIAU.ctrl.allcells
RESPONSE TO EXTERNAL STIMULUS%GOBP%GO:0009605	9.4908e-06	0.000240434	0.240351	0.295745	2.84834	77	PRF1, IFITM2, FCER1G, CCL4, NKG7, ISG15, GZMB, RAC2, BST2, CX3CR1, GNLY, KLRD1, HLA-B, CORO1A, CFL1, PPP1CA, CD63, PPIA, GSTP1, ID2, HLA-E, CARD16, CASP4, FCGR3A, CKLF, IFITM1, PPIB, RNF167, PSMA2, BSG, ITGB2, UBE2L6, LCK, ISG20, VIM, BANF1, GAPDH, HSPA8	UP	Effector Memory CD8 T cells	DEG.oJIAU.ctrl.allcells
REGULATION OF LEUKOCYTE MEDIATED IMMUNITY%GOBP%GO:0002703	4.75634e-05	0.000929525	0.22577	0.571126	2.64016	15	TYROBP, B2M, BST2, KLRB1, CX3CR1, KLRD1, HLA-B, HLA-E, VAMP8, HLA-F, ITGB2	UP	Effector Memory CD8 T cells	DEG.oJIAU.ctrl.allcells
CELL ADHESION%GOBP%GO:0007155	0.000113849	0.00210467	0.218115	0.39602	2.56716	31	CCL4, MYL12A, RAC2, CLIC1, PLEK, IL32, CX3CR1, CORO1A, CD63, ACTB, SELPLG, PPIA, ICAM2, ITGB2, ADGRG1, LGALS1, ACTG1, ICAM3, CD99, FLNA	UP	Effector Memory CD8 T cells	DEG.oJIAU.ctrl.allcells
REGULATION OF CELL KILLING%GOBP%GO:0031341	0.000172445	0.00310402	0.210181	0.640796	2.45601	10	TYROBP, PRF1, KLRB1, CX3CR1, KLRD1, HLA-B, HLA-E, HLA-F	UP	Effector Memory CD8 T cells	DEG.oJIAU.ctrl.allcells
LEUKOCYTE MEDIATED IMMUNITY%GOBP%GO:0002443	0.000298297	0.00457262	0.201935	0.602688	2.40054	11	PRF1, FCER1G, NKG7, GZMB, KLRD1, CORO1A, VAMP8, FCGR3A	UP	Effector Memory CD8 T cells	DEG.oJIAU.ctrl.allcells
RESPONSE TO WOUNDING%GOBP%GO:0009611	0.000463593	0.00598298	0.201935	0.470495	2.37291	18	TYROBP, MYL12A, CLIC1, PLEK, CX3CR1, ACTB, RHOC, PPIA, LCK, ANXA6, ACTG1, FLNA, LCP1, ZFP36, RHOA, ZFP36L2, CD44	UP	Effector Memory CD8 T cells	DEG.oJIAU.ctrl.allcells
LOCALIZATION%GOBP%GO:0051179	0.000564841	0.00689912	0.193338	0.195812	2.30506	128	TYROBP, PRF1, FCER1G, MT-ND4, NKG7, MT-CO1, ISG15, GZMB, CLIC1, PLEK, CORO1A, CFL1, TMSB4X, CD63, ACTB, GSTP1, TAP2, VAMP8, TMED9, VPS28, RNASEK, FCGR3A, ATP6V0E1, CKLF, RNF167, SCP2, COPE, BCAP31, UBB, BSG, ANXA2, ITGB2, LCK, TMEM50A, ANXA6, CDC37, TRAPPC1, CALR, NDUFA13, ACTG1, SRGN, M6PR, HSPA8, WDR83OS, ARL6IP5, UXT, FTL, S100A10, FLNA, G3BP2, IK, SRP9, TXNIP, LAPTM5, TUBA1B, TAPBP, FTH1, CCL…	UP	Effector Memory CD8 T cells	DEG.oJIAU.ctrl.allcells
CELL MOTILITY%GOBP%GO:0048870	0.00096221	0.0103511	0.193338	0.295188	2.26041	45	FCER1G, CCL4, CX3CR1, CORO1A, ACTR3, CD63, ACTB, RHOC, SELPLG, PPIA, ARPC2, CKLF, PPIB, BSG, ITGB2, LCK, ANXA6, ADGRG1, ACTG1, ARPC5, CD99, FLNA, LCP1, PDE4B, BTG1, CCL5, ARPC3, RHOG, HMGB1, ANXA1	UP	Effector Memory CD8 T cells	DEG.oJIAU.ctrl.allcells
REGULATION OF RESPONSE TO EXTERNAL STIMULUS%GOBP%GO:0032101	0.00323382	0.0232835	0.174881	0.259158	2.10105	51	TYROBP, CCL4, NKG7, ISG15, RAC2, KLRB1, CST7, KLRD1, HLA-B, TMSB4X, GSTP1, HLA-E, CARD16, VAMP8, CASP4, PSMA6, HLA-F, CDC37, CALR, LGALS1, BANF1, HSPA8, NONO, CASP8, USP15, CCL5, NCR3, STMP1, PTPN6, IFI16, HMGB1, ANXA1, GBP5	UP	Effector Memory CD8 T cells	DEG.oJIAU.ctrl.allcells
ANTIGEN PROCESSING AND PRESENTATION OF PEPTIDE ANTIGEN%GOBP%GO:0048002	0.00299736	0.0225558	0.174881	0.519934	2.07092	11	FCER1G, B2M, HLA-B, TAP2, HLA-E, HLA-F, CALR, HLA-DPA1, TAPBP, HLA-C, CTSS	UP	Effector Memory CD8 T cells	DEG.oJIAU.ctrl.allcells
POSITIVE REGULATION OF TRANSPORT%GOBP%GO:0051050	0.00726631	0.041418	0.164879	0.260751	1.96262	43	FCER1G, CCL4, B2M, GZMB, RAC2, TMSB4X, CD63, ACTB, PPIA, OAZ1, VAMP8, CIB1, VPS28, SCP2, BCAP31, HLA-F, ANXA2, ITGB2, CALR, UBE2L3, S100A10, FLNA	UP	Effector Memory CD8 T cells	DEG.oJIAU.ctrl.allcells
CELLULAR NITROGEN COMPOUND METABOLIC PROCESS%GOBP%GO:0034641	1.37389e-13	8.54313e-12	0.382257	-0.332554	-4.51436	194	RPS4Y1, MT-ATP8, RPS29, EEF2, RPL4, RPL38, RPL13A, RPS6, RPL27A, NR4A2, RPL37, RPS27, RPS21, RPL14, RPL3, RPS12, RPS16, RPLP0, RPL10, DDX5, EEF1A1, PABPC1, RPL34, RPL10A, RPS8, RPL17, RPL36A, NOP58, RPS18, RPS20, RPL35A, RPLP2, RPS25, RPS3, RPL37A, RPL32, RPL35, RPS5, HMGB2, RPL5, DDX24, RBM39, RPS14, RPL41, RPL19, RPL22, RPS19, RPS11, RPL15, CSDE1, RPL30, DDX3X, RPL12, RPL28, RACK1, RSL1D1, RPL2…	DOWN	Effector Memory CD8 T cells	DEG.oJIAU.ctrl.allcells
AMIDE BIOSYNTHETIC PROCESS%GOBP%GO:0043604	1.40827e-31	3.21086e-29	0.591615	-0.672835	-6.73856	83	RPS4Y1, RPS29, EEF2, RPL4, RPL38, RPL13A, RPS6, RPL27A, RPL37, RPS27, RPS21, RPL14, RPL3, RPS12, RPS16, RPLP0, RPL10, EEF1A1, RPL34, RPL10A, RPS8, RPL17, RPL36A, RPS18, RPS20, RPL35A, RPLP2, RPS25, RPS3, RPL37A, RPL32, RPL35, RPS5, RPL5, RPS14, RPL41, RPL19, RPL22, RPS19, RPS11, RPL15, RPL30, DDX3X, RPL12, RPL28, RACK1, RPL21, RPL13, RPL23, RPL36, RPL23A, RPS23, EEF1G, EEF1B2, RPL31, RPL7, RPL29,…	DOWN	Effector Memory CD8 T cells	DEG.oJIAU.ctrl.allcells
ANTIGEN PROCESSING AND PRESENTATION OF PEPTIDE ANTIGEN VIA MHC CLASS I%GOBP%GO:0002474	1.74058e-06	0.00150038	0.223613	0.760341	2.95255	10	HLA-B, HLA-C, HLA-A, CALR, B2M, ERAP2, HLA-E, TAPBP, TAP2, HLA-F	UP	Activated Effector Memory CD8 T cells	DEG.oJIA.oJIAU.allcells
CYTOPLASMIC TRANSLATION%GOBP%GO:0002181	1.80758e-05	0.00779068	0.200006	0.317035	2.7862	59	RPS26, RPS15, RPL8, RPL13, RPS27A, RPS3, RPS4X, RPSA, RPS27, RPL19, RPL31, RPL37A, RPS20, RPL37, RPL18, RPL38, RPS7, RPL5, RPS11, EIF3G, RPL4, RPS23, RPL11, RPS17, RPL7A, RPLP2, RPL17, RPL6, RPS9, RPS3A, RPS14, RPL27A, NEMF, RPL23, RPL34, RPL36A, RPS21, RPS15A, RPL36, RPL32	UP	Activated Effector Memory CD8 T cells	DEG.oJIA.oJIAU.allcells
CELLULAR RESPONSE TO CYTOKINE STIMULUS%GOBP%GO:0071345	4.33192e-05	0.00930927	0.199491	0.367785	2.69485	40	MT1X, GAPDH, CCL5, CXCL13, MT2A, PLP2, GBP5, MX1, TMSB4X, BIRC3, HLA-DPA1, RIPOR2, PIK3R1, PTPN6, OASL, CIB1, RPL13A, NDUFA13, TANK, IFI16, HNRNPU, IL2RG, HCLS1, IFITM1	UP	Activated Effector Memory CD8 T cells	DEG.oJIA.tissue.allcells
DEFENSE RESPONSE%GOBP%GO:0006952	0.000353081	0.0325227	0.17843	0.249096	2.38809	73	GAPDH, CCL5, CD74, CXCL13, ANXA1, GBP5, APOBEC3C, MX1, GNLY, ADGRE5, IL32, CD44, HLA-DPA1, KLRD1, CCR5, GZMB, OASL, ISG20, RPL13A, KLRK1, RPS19, SAMHD1, CORO1A, HLA-DRB1, TANK, HMGB1, IFI16, OPTN, ZNFX1, CD84, HLA-E	UP	Activated Effector Memory CD8 T cells	DEG.oJIA.tissue.allcells
CYTOPLASMIC TRANSLATION%GOBP%GO:0002181	0.000102555	0.0127697	0.192727	-0.264528	-2.60542	77	RPS18, RPL3, RPS8, RPS12, RPS3A, RPL18A, RPS13, RPL34, RPL30, RPL32, RPS6, RPS28, RPL29, RPL21, RPS23, RPS14, RPL10A, RPL26, RPL23A, RPL6, RPL39, RPL38	DOWN	Activated Effector Memory CD8 T cells	DEG.oJIA.tissue.allcells
REGULATION OF LEUKOCYTE MEDIATED IMMUNITY%GOBP%GO:0002703	7.74881e-09	5.71087e-06	0.284459	0.699289	3.43799	17	HLA-B, HLA-A, HLA-C, B2M, TYROBP, HLA-E, ITGB2, HLA-F, KLRB1, BST2, PTPRC, KLRD1, NCR3, KLRC2, KLRC4, VAMP8	UP	NKG2C+ Effector Memory CD8 T cells	DEG.oJIA.oJIAU.allcells
POSITIVE REGULATION OF LEUKOCYTE MEDIATED IMMUNITY%GOBP%GO:0002705	1.60946e-07	2.37235e-05	0.262544	0.764275	3.18285	12	HLA-B, HLA-A, HLA-C, B2M, TYROBP, HLA-E, ITGB2, HLA-F, KLRD1, NCR3, KLRC2, KLRC4	UP	NKG2C+ Effector Memory CD8 T cells	DEG.oJIA.oJIAU.allcells
ANTIGEN PROCESSING AND PRESENTATION%GOBP%GO:0019882	5.40782e-07	6.64261e-05	0.250869	0.79927	3.06701	10	HLA-B, HLA-A, HLA-C, CALR, B2M, HLA-E, TAP2, HLA-F, TAPBP	UP	NKG2C+ Effector Memory CD8 T cells	DEG.oJIA.oJIAU.allcells
REGULATION OF ADAPTIVE IMMUNE RESPONSE%GOBP%GO:0002819	6.56627e-06	0.000483934	0.23226	0.743796	2.85414	10	HLA-B, HLA-A, HLA-C, B2M, HLA-E, HLA-F, IRF1, PTPRC, KLRD1	UP	NKG2C+ Effector Memory CD8 T cells	DEG.oJIA.oJIAU.allcells
RESPONSE TO EXTERNAL STIMULUS%GOBP%GO:0009605	5.8498e-05	0.00359275	0.212023	0.260463	2.67179	85	HLA-B, HLA-A, DDIT4, IFITM2, ISG15, CORO1A, NKG7, HLA-E, ZFP36, UBE2L6, BSG, AUP1, CNN2, HSPA5, CFL1, ITGB2, ISG20, ARF1, GNLY, IRF1, IFI44L, BST2, PTPRC, LCK, STAT1, RHOG, KLRD1, GZMB, RNF167, PPP1CA, HNRNPA1, GBP5, RAC2, GABARAP, GSTP1, KLRC2, ID2, CALM1, MX1	UP	NKG2C+ Effector Memory CD8 T cells	DEG.oJIA.oJIAU.allcells
RESPONSE TO STIMULUS%GOBP%GO:0050896	0.000247692	0.0114093	0.189639	0.168762	2.48555	236	HLA-B, HLA-A, HLA-C, ACTB, CD7, LY6E, DDIT4, CALR, IFITM2, CHCHD2, ISG15, CORO1A, B2M, NKG7, TYROBP, HLA-E, ZFP36, PSMB10, MYL12A, UBE2L6, BSG, AUP1, NME2, CNN2, HSPA5, GZMA, CFL1, ITGB2, CIRBP, IL32, ARHGDIA, ISG20, HLA-F, ARF1, GNLY, EEF1D, IL2RB, KLRB1, LSP1, TRDV1, TWF2, GPX4, XAF1, BCLAF1, IRF1, RPS6, IL7R, LCP1, IFI44L, BST2, PTPRC, IRF9, PGK1, IFI27L2, LCK, STAT1, RHOG, CTSW, KLRD1, NCR3, …	UP	NKG2C+ Effector Memory CD8 T cells	DEG.oJIA.oJIAU.allcells
REGULATION OF CELL POPULATION PROLIFERATION%GOBP%GO:0042127	0.00113371	0.038258	0.173116	0.234573	2.24511	73	HLA-A, ACTB, CALR, B2M, TYROBP, ARPC2, HLA-E, ZFP36, NME2, CFL1, RPS9, PFN1, TWF2, IRF1, RPS6, RBBP4, IL7R, BST2, PTPRC, STAT1, RHOG, S100A11, ACTR3, RAC2, PPP2R5C, PRMT1, GSTP1, ID2, PIK3R1, RPL23, HMGB2, RIPOR2, ATP5IF1, EVL, SLC25A5, FTH1, NAP1L1, HCLS1, CSNK2B, CIB1, PLAAT4, ANXA1, CD300A, TIMP1	UP	NKG2C+ Effector Memory CD8 T cells	DEG.oJIA.oJIAU.allcells
RESPONSE TO CYTOKINE%GOBP%GO:0034097	1.30465e-05	0.00316091	0.232867	0.38749	2.84306	41	IFITM2, MT1X, GAPDH, CCL5, IFITM1, IFITM3, PLP2, MX1, MT2A, PLSCR1, BIRC3, ANXA1, XAF1, TIMP1, XCL1, TMSB4X, IL2RB, IFI16, GBP5, RPL13A, ZFP36L2, RHOA, SELL	UP	NKG2C+ Effector Memory CD8 T cells	DEG.oJIA.tissue.allcells
REGULATION OF VIRAL PROCESS%GOBP%GO:0050792	3.52372e-05	0.00325041	0.218741	0.547846	2.67925	17	IFITM2, LGALS1, CCL5, IFITM1, IFITM3, MX1, PLSCR1, HMGB1, IFI16, DYNLT1, ISG20	UP	NKG2C+ Effector Memory CD8 T cells	DEG.oJIA.tissue.allcells
NEGATIVE REGULATION OF VIRAL GENOME REPLICATION%GOBP%GO:0045071	0.000517501	0.0217959	0.187318	0.563542	2.35019	12	IFITM2, CCL5, IFITM1, IFITM3, MX1, PLSCR1, IFI16, ISG20	UP	NKG2C+ Effector Memory CD8 T cells	DEG.oJIA.tissue.allcells
RESPONSE TO ORGANIC SUBSTANCE%GOBP%GO:0010033	0.000663628	0.0250083	0.187318	0.218086	2.31187	95	IFITM2, MT1X, CRIP1, GAPDH, CCL5, IFITM1, IFITM3, PLP2, MX1, MT2A, PLSCR1, BIRC3, ANXA1, XAF1, TIMP1, XCL1, TMSB4X, HMGB1, HSPA8, IL2RB, IFI16, VIM, PDE4B, OPTN, ACTB, GSTP1, GBP5, RPL13A, EZR, ZFP36L2, RHOA, SELL, RBX1, SELENOT, CDK5RAP3, GNG2, BST2, FYN, ALOX5AP, HMGB2, LEF1, LAMTOR5, DAXX, RIPOR2, TXN, HSPB1, DENND4C, DNAJA1, RACK1, MSN, SNX6, ARL6IP5, FOXP1, RTF2, PTPN22	UP	NKG2C+ Effector Memory CD8 T cells	DEG.oJIA.tissue.allcells
REGULATION OF VESICLE-MEDIATED TRANSPORT%GOBP%GO:0060627	0.000940161	0.030598	0.187318	0.433544	2.2882	20	S100A10, ANXA2, PLSCR1, ANXA1, B2M, VAMP8, CD63, HMGB1, IL2RB, KLRC2	UP	NKG2C+ Effector Memory CD8 T cells	DEG.oJIA.tissue.allcells
POSITIVE REGULATION OF RESPONSE TO EXTERNAL STIMULUS%GOBP%GO:0032103	0.000925873	0.030598	0.187318	0.362318	2.2806	29	LGALS1, CCL5, PLSCR1, VAMP8, XCL1, TMSB4X, HMGB1, KLRC2, IFI16, OPTN, GBP5, RAC2, PARP9, KLRC4, NCR3, KLRC3	UP	NKG2C+ Effector Memory CD8 T cells	DEG.oJIA.tissue.allcells
RRNA METABOLIC PROCESS%GOBP%GO:0016072	0.000790241	0.0282906	0.187318	-0.379081	-2.31398	27	RPS8, RPL5, RPS14, RPS27, RPL10A, RPS6, RPS28, RPL11, SNU13, RSL1D1, NOP58, NSA2, XRN2	DOWN	NKG2C+ Effector Memory CD8 T cells	DEG.oJIA.tissue.allcells
RIBOSOMAL SMALL SUBUNIT BIOGENESIS%GOBP%GO:0042274	0.000325802	0.0164888	0.195648	-0.427939	-2.43289	23	RPS8, RPS3A, RPS13, RPS12, RPS14, RPS27, RPS23, RPS15A, RPS6, RPS28, SNU13, NOP58	DOWN	NKG2C+ Effector Memory CD8 T cells	DEG.oJIA.tissue.allcells
CYTOPLASMIC TRANSLATION%GOBP%GO:0002181	2.20734e-05	0.00316091	0.225914	-0.300569	-2.79137	69	RPS8, RPS3A, RPL5, RPL3, RPS13, RPS12, RPS3, RPS14, RPS27, RPL10A, RPS23, RPS15A, RPL30, RPL37, RPL32, RPS6, RPL19, RPS28, RPL12, RPL34, RPL6, RPL11, RPL39, RPL4, EIF3H	DOWN	NKG2C+ Effector Memory CD8 T cells	DEG.oJIA.tissue.allcells
PEPTIDE BIOSYNTHETIC PROCESS%GOBP%GO:0043043	1.5864e-05	0.00316091	0.225914	-0.283654	-2.8356	82	RPS8, RPS3A, EEF1A1, RPL5, RPL3, RPS13, EEF1B2, RPS12, RPS3, RPS14, RPS27, RPL10A, RPS23, RPS15A, RPL30, RPL37, RPL32, RPS6, RPL19, RPS28, RPL12, RPL34, RPL6, EEF2, RPL11, RPL39, RPL4	DOWN	NKG2C+ Effector Memory CD8 T cells	DEG.oJIA.tissue.allcells
RESPONSE TO EXTERNAL STIMULUS%GOBP%GO:0009605	2.1634e-05	0.0091758	0.219293	0.277283	2.77944	81	NKG7, GZMB, IFITM2, HLA-B, ISG15, CORO1A, BST2, CFL1, IFI44L, RAC2, GNLY, UBE2L6, GBP5, BSG, HLA-A, PPP1CA, CCL5, STAT1, LCK, VAMP2, HSPA8, KLRD1, ANXA1, LEF1, HLA-E, TRAC, IFI16, SP100, RNF167, ISG20, EEF1G, IFITM1, MX1, HMGB2, ID2, ITGB2, CD63, DDX3X, BANF1, HNRNPA1, CASP4, AUP1, NPC2, GSTP1, GABARAP, CKLF, FOXP1, PPIB, HMGN2, ENO1, CD74, CALM1, PJA2, CNN2, TNFAIP3, YWHAZ	UP	NKG2C+ Effector Memory CD8 T cells	DEG.oJIAU.ctrl.allcells
ANTIGEN PROCESSING AND PRESENTATION%GOBP%GO:0019882	0.000156987	0.0165734	0.197668	0.646041	2.4932	10	B2M, HLA-B, HLA-C, HLA-A, TAP2, HLA-F, TAPBP, HLA-E	UP	NKG2C+ Effector Memory CD8 T cells	DEG.oJIAU.ctrl.allcells
PEPTIDE BIOSYNTHETIC PROCESS%GOBP%GO:0043043	0.000244007	0.0448741	0.209159	0.252974	2.46259	78	RPL10, RPL32, RPS8, RPS27, RPL3, RPS6, RPS13, RPL22, RPL38, MRPL10, RPL18, RPL37, RPL36, EEF1D, RPL4, RPL35, RPL37A, RPS14, RPL19, RPS26, EEF1A1, ZC3H15, RPL35A, RPS25, EIF3E, RPS21, EIF4A1, RPS28, RPL11, RPL23, RPL27, RPL12, EEF2, RPL29, RPS20, RPS12, RPL15, RPS16, RPL24, RPS3A, EEF1B2, RPL13, RPL34, RPL13A, RPS11, RPL23A, RPL27A, EIF3H, RPS18	UP	Central Memory CD8 T cells	DEG.oJIAU.ctrl.allcells
CYTOPLASMIC TRANSLATION%GOBP%GO:0002181	7.47447e-09	8.32656e-06	0.196158	0.344795	3.59825	83	RPL4, RPS6, RPL37, RPS29, RPS15, RPL12, RPL27A, RPL35A, RPS27, RPL14, RPS12, RPS26, RPS25, RPS21, RPL13A, RPL3, RPS11, RPS20, RPL26, RPS23, RPL27, RPS19, RPL21, RPL31, RPL13, RPL34, RPL30, RPL37A, RPL22L1, RPL10A, RPL18, RPS14, FAU, RPS16, RPL35, RPS28, RPL41, RPL32, DENR, RPL10, UBA52, RPL6, RPS3A, RPS3, EIF3D, RPLP0, RPL8, EIF3H, RPL7, EIF4A2, RPS8, RPLP2, ZC3H15, RPS27A, RPL15, RPL24, RBM4, RP…	UP	DN T cells	DEG.oJIAU.ctrl.allcells
RIBOSOMAL LARGE SUBUNIT BIOGENESIS%GOBP%GO:0042273	0.000197331	0.0219827	0.136112	0.454085	2.46988	21	RPL35A, RPL14, RPL26, NSA2, EBNA1BP2, RPL10A, CINP, RPL35, RPL10, RPL6, DDX18, RPLP0, EIF6, RPL7, RSL1D1, RPF2, NHP2, SNU13	UP	DN T cells	DEG.oJIAU.ctrl.allcells
CYTOPLASMIC TRANSLATION%GOBP%GO:0002181	8.50155e-08	2.09563e-05	0.216218	-0.366409	-3.36658	64	RPS26, RPS15, RPL8, RPL13, RPL3, RPL10, RPS4X, RPS3, RPL32, RPL19, RPL11, RPL18, RPL12, RPS3A, RPS7, EIF3G, RPL14, RPL29, RPS14, RPL7A, FAU, RPS9, RPL24, RPL6, RPS25, RPL30	DOWN	T reg	DEG.oJIA.ctrl.allcells
CYTOPLASMIC TRANSLATION%GOBP%GO:0002181	3.79389e-05	0.040329	0.156883	0.298626	2.75994	63	RPS26, RPS15, RPL8, RPL13, RPS4X, RPL18, EIF3G, RPS12, RPL36A, UBA52, RPL31, RPL36, RPL41, RPS11, RPS3, RPL18A, RPL11, RPS19, RPL21, RPL17, RPS9, EIF3A, RPS27A, RPL34, RPL35, RPSA, RPS7, ZC3H15, RPLP1, RPS17, RPL10, RPS16, RPL7A, RPS6, RPL19, RPL6	UP	T reg	DEG.oJIA.oJIAU.allcells
CELL COMMUNICATION%GOBP%GO:0007154	7.78963e-05	0.00553063	0.159423	0.167754	2.64733	224	CCL5, GZMA, CXCL13, CXCR6, BIRC3, HLA-DRB1, SRGN, CRIP1, CD2, S100A11, HLA-A, PLP2, CLIC1, IFITM2, EZR, RBX1, CAP1, TRBC2, MX1, S100A6, OASL, CTLA4, SOD1, TNFSF10, IFI16, IL2RB, HCLS1, IFITM1, LPXN, SH3KBP1, CDC42SE1, CD28, PDCL, GABARAP, RHOA, ARHGDIB, HNRNPK, ARL6IP5, PTPN6, CASP8AP2, ARHGEF6, STK38, CDC42, NDUFA13, CD40LG, IFITM3, EVL, PDCD10, HSPA8, YWHAB, MYH9, LCK, BRK1, IL2RA, CD3E, RPL26,…	UP	T reg	DEG.oJIA.tissue.allcells
NEGATIVE REGULATION OF CELL MIGRATION%GOBP%GO:0030336	0.000131436	0.00868093	0.153624	0.512114	2.52757	17	CD74, CXCL13, IFITM1, RHOA, ARHGDIB, HMGB1, ATP2B4, EVL, PDCD10, MIA3, RBBP4, CSNK2B, KRIT1, OGT, BST2	UP	T reg	DEG.oJIA.tissue.allcells
PROGRAMMED CELL DEATH%GOBP%GO:0012501	0.000232207	0.0117597	0.153624	0.322693	2.47571	43	GZMA, SRGN, CRIP1, CD2, GAPDH, MX1, IFI16, PKM, CYFIP2, GABARAP, EMP3, ARL6IP5, CASP8AP2, ARHGEF6, NDUFA13, PDCD10, IL2RA, CASP3, STK4, FAS, CYLD, NKG7, BNIP3L, CYCS, CD27, PPIA	UP	T reg	DEG.oJIA.tissue.allcells
INTRACELLULAR MONOATOMIC CATION HOMEOSTASIS%GOBP%GO:0030003	0.000260275	0.0117597	0.147597	0.440715	2.46444	22	CCL5, B2M, MT1X, MT2A, SOD1, RNASEK, ATP6V1F, ATP6V1G1, HSP90B1, ATP2B4, MT1E, LCK, FTL, ARF1, BCAP31	UP	T reg	DEG.oJIA.tissue.allcells
POSITIVE REGULATION OF CATALYTIC ACTIVITY%GOBP%GO:0043085	0.00025462	0.0117597	0.147597	0.249042	2.45603	74	CCL5, CD74, CXCL13, HLA-DRB1, HSP90AA1, TXN, CAP1, S100A10, SOD1, TNFSF10, IFI16, CYFIP2, RHOA, PLAAT4, ARL6IP5, HMGB1, CASP8AP2, LAPTM5, ATP2B4, HMGB2, NDUFA13, COX17, PDCD10, YWHAB, LCK, ZC3H15, RPS2, PSAP, DOCK11, NDUFA4, FAS, SERINC1, IQGAP1, BCAP31, DBI, CYCS, CALM1, HNRNPA2B1, PPIA	UP	T reg	DEG.oJIA.tissue.allcells
CELLULAR RESPONSE TO CYTOKINE STIMULUS%GOBP%GO:0071345	0.000646568	0.0229531	0.141314	0.273301	2.33588	54	CCL5, CXCL13, BIRC3, GBP5, MT1X, HLA-DPA1, PLP2, IFITM2, GAPDH, MX1, MT2A, OASL, IFI16, IL2RB, HCLS1, IFITM1, SELPLG, RHOA, GBP2, PTPN6	UP	T reg	DEG.oJIA.tissue.allcells
IMMUNE SYSTEM PROCESS%GOBP%GO:0002376	0.00118215	0.0335731	0.134737	0.160757	2.22545	162	CCL5, CD74, GZMA, CXCL13, CXCR6, B2M, HLA-DRB1, GBP5, CRIP1, CD2, HLA-DPA1, HLA-A, HSP90AA1, IFITM2, GAPDH, RBX1, TRBC2, MX1, CTLA4, SOD1, PRDX1, IFI16, IL2RB, HCLS1, HLA-B, IFITM1, SELPLG, CD28, PPIB, RPS17, CD5, GBP2, HLA-DMA, RPS24, SLAMF1, PTPN6, HMGB1, HLA-C, KLF6, HMGB2, CD40LG, IFITM3, HLA-DRB5, MYH9, LCK, SELL, IL2RA, CD3E, ADGRE5, CASP3, DOCK11, GNLY, CD44, IRF2, FAS, CD96, IL2RG, CYLD, …	UP	T reg	DEG.oJIA.tissue.allcells
POSITIVE REGULATION OF MAPK CASCADE%GOBP%GO:0043410	0.00144733	0.0368885	0.134737	0.38057	2.2139	24	CCL5, CD74, HLA-DRB1, SOD1, ARL6IP5, SLAMF1, HMGB1, LAPTM5, GADD45B, PDCD10, CD44, SDCBP, IQGAP1, GPR183, CD27, PPIA	UP	T reg	DEG.oJIA.tissue.allcells
REGULATION OF VIRAL LIFE CYCLE%GOBP%GO:1903900	0.00212287	0.0438798	0.127823	0.344876	2.16454	28	CCL5, CD74, HLA-DRB1, IFITM2, MX1, OASL, IFI16, IFITM1, CD28, HMGB1, ISG20, IFITM3, ZNFX1, PPIA, RESF1, SRPK2, OAS1, CSNK2B, APOBEC3C, BST2	UP	T reg	DEG.oJIA.tissue.allcells
CARBOHYDRATE CATABOLIC PROCESS%GOBP%GO:0016052	0.00216309	0.0438798	0.127823	0.503968	2.12323	12	ENO1, LDHA, GAPDH, TPI1, PGK1, PKM, GALT	UP	T reg	DEG.oJIA.tissue.allcells
REGULATION OF RNA BIOSYNTHETIC PROCESS%GOBP%GO:2001141	0.00191662	0.0414157	0.134737	-0.14857	-2.16173	184	TCF7, LEF1, PLAC8, RPS14, FOXP1, PIK3R1, RPS3, TXK, ATM, PHF20, DDX3X, HAX1, SLTM, LBH, POLE3, PARP1, GATA3, MAF, ZNF148, CHD4, MED10, HNRNPU, NCOA7, RNF4, IKZF2, XPC, PRDX5, CD4, JMJD1C, FOXN2, KAT6A, ENY2, SMARCA2, ZNF217, DMTF1, NFX1, ERBIN, PSMC3, CNOT1, ZEB1, ZKSCAN1, KAT6B, MED1, CHD1, CHD8, CTR9, PSMC5, BPTF, USP16, HSBP1, CARD16, ID2, SF3B5, KDM2A, ATF6B, CALCOCO1, PHC3, EID1, MED4, SKAP1…	DOWN	T reg	DEG.oJIA.tissue.allcells
RIBOSOMAL SMALL SUBUNIT BIOGENESIS%GOBP%GO:0042274	4.75998e-06	0.000430129	0.180769	-0.441483	-2.95312	32	RPS8, RPS3A, RPS5, RPS13, RPS12, RPS23, RPS6, RPSA, RPS4X, RPS14, RPS21, RPS16, RPS28, RPS25, RPS27, RPS15A, RPS15	DOWN	T reg	DEG.oJIA.tissue.allcells
AMIDE BIOSYNTHETIC PROCESS%GOBP%GO:0043604	5.09811e-20	1.01351e-17	0.343514	-0.461411	-5.47052	113	RPS8, RPS3A, RPS5, RPS13, RPS18, RPS12, RPL4, RPS23, EEF1A1, EEF2, RPL37, RPL22, RPL11, EEF1G, RPL10A, RPS6, RPSA, RPL18A, RPL30, RPL29, RPS4X, RPS14, RPS21, RPL5, RPL32, RPL13A, RPS3, RPLP2, RPL3, EIF2S3, RPL21, RPLP1, RPL19, RPL39, RPS16, RPL15, EEF1B2, RPL7A, EIF3E, RPS28, RPLP0, RACK1, EIF3L, RPL17, RPS29, UBA52, RPL7, RPL13, RPL36, RPL8, RPS25, RPS27, RPL35, RPL27, RPS20, RPS15A, RPS15, RPL3…	DOWN	T reg	DEG.oJIA.tissue.allcells
CYTOPLASMIC TRANSLATION%GOBP%GO:0002181	4.59266e-24	4.5651e-21	0.3763	-0.560255	-5.91851	87	RPS8, RPS3A, RPS5, RPS13, RPS18, RPS12, RPL4, RPS23, RPL37, RPL22, RPL11, RPL10A, RPS6, RPSA, RPL18A, RPL30, RPL29, RPS4X, RPS14, RPS21, RPL5, RPL32, RPL13A, RPS3, RPLP2, RPL3, EIF2S3, RPL21, RPLP1, RPL19, RPL39, RPS16, RPL15, RPL7A, EIF3E, RPS28, RPLP0, RACK1, EIF3L, RPL17, RPS29, UBA52, RPL7, RPL13, RPL36, RPL8, RPS25, RPS27, RPL35, RPL27, RPS20, RPS15A, RPS15, RPL36A	DOWN	T reg	DEG.oJIA.tissue.allcells
NEGATIVE REGULATION OF VIRAL PROCESS%GOBP%GO:0048525	2.25508e-05	0.0159755	0.171784	0.552634	2.73428	17	ISG15, IFITM2, MX1, ISG20, BST2, OAS1, STAT1, LY6E, PPIA, EIF2AK2, CSNK2B	UP	T reg	DEG.oJIAU.ctrl.allcells
MRNA PROCESSING%GOBP%GO:0006397	3.17921e-05	0.0159755	0.166329	-0.295613	-2.6821	64	DDX5, HNRNPH3, WDR33, PRPF6, DHX9, SNRPC, HNRNPM, SYNCRIP, DDX17, NUDT21, RNF113A, SMU1, PNN, TRA2B, SF1, SF3A3, HNRNPH1, DDX39B, SETX, SRRM2, SF3B1, DDX46, SRSF5, DHX15, SF3B2, IK, PRPF4B, STRAP, SNRPF, SRSF7, SNRNP200, SNU13, CHD8, HNRNPF, BUD31, HNRNPA2B1, HNRNPA3, CELF2, SRRM1, TENT2, CDC40, HNRNPA1, SRSF10, SNRPB, RNMT	DOWN	T reg	DEG.oJIAU.ctrl.allcells
REGULATION OF PROTEIN SERINE/THREONINE KINASE ACTIVITY%GOBP%GO:0071900	1.61888e-05	0.00221121	0.247762	-0.683616	-2.70382	11	ACTB, CDKN1B, CALM1, RPS3, CCND3, CDC37, GSTP1, PDCD4, CCNG1, DNAJA1, DDX3X	DOWN	Effector Memory CD4 T cells	DEG.oJIA.ctrl.allcells
AMIDE METABOLIC PROCESS%GOBP%GO:0043603	3.48998e-05	0.00340522	0.239894	-0.289212	-2.73816	74	RPS26, RPS15, RPL8, RPL13, EIF1, EIF3G, RPS3, RPS4X, RPS9, RPL3, EEF1A1, RPL10, RPL5, RPL32, RPL18, RPL19, RPL14, RPS3A, RPS23, EEF1G, RPL24, RPL7A, RPL11, RACK1, RPL29, RPL12, RPS5, EEF1B2, RPLP2, EEF1D, RPS14, RPS7, RPS13, EIF3H, RPSA	DOWN	Effector Memory CD4 T cells	DEG.oJIA.ctrl.allcells
ANTIGEN PROCESSING AND PRESENTATION OF PEPTIDE ANTIGEN VIA MHC CLASS I%GOBP%GO:0002474	1.93609e-05	0.00476525	0.212931	0.682823	2.71356	11	HLA-B, HLA-C, HLA-A, CALR, HLA-E, B2M, TAPBP, HLA-F, TAP2	UP	Effector Memory CD4 T cells	DEG.oJIA.oJIAU.allcells
PROTEIN CATABOLIC PROCESS%GOBP%GO:0030163	0.000195174	0.0104093	0.191933	0.370227	2.50256	34	ISG15, UBXN1, CALR, PSMB10, HSPA5, UBE2L6, PSMB9, RAD23A, ARRB2, PSMB8, GZMA, PSMD7, RPS27A, PSMF1, PSMC5, PSMB3, PSMB6, PSMA2, UBE2L3, SEC61B, CTSW, PSMA6, PSMA7, VPS28, PSMD13, UBE2N, RNF167, PPP2R5C, SKP1, RNF7	UP	Effector Memory CD4 T cells	DEG.oJIA.oJIAU.allcells
NEGATIVE REGULATION OF PROTEIN MODIFICATION PROCESS%GOBP%GO:0031400	0.00056193	0.0224772	0.176553	0.374817	2.34557	29	ISG15, UBXN1, CALM1, CDKN1B, ARRB2, RPS3, RPS7, RTRAF, CIB1, PDE4D, TNFAIP3, RPL11, PDCD4, NPM1, PPIA, GSTP1, VPS28, YWHAB, PPP2R1A, RACK1, ENSA, CALM2, OGT, DBI, DNAJA1	UP	Effector Memory CD4 T cells	DEG.oJIA.oJIAU.allcells
RESPONSE TO STRESS%GOBP%GO:0006950	0.000838307	0.0279436	0.176553	0.187271	2.29641	133	HLA-B, HLA-A, ACTB, CHCHD2, ISG15, CORO1A, CALR, ZFP36, AQP3, GPX4, HLA-E, DNAJB1, DDIT4, IRF1, IFI44L, LSP1, CIRBP, NKG7, ZFP36L1, LAT, HSPA5, BST2, CALM1, ATP5IF1, MX1, JUNB, UBE2L6, CDKN1B, STAT1, ISG20, RAD23A, CD44, ID2, FLNA, CLIC1, IFITM2, ITGB2, GABARAP, IL32, HMGN2, VAMP2, MYL12A, FOS, GBP1, RPS3, PPP1CA, PRDX1	UP	Effector Memory CD4 T cells	DEG.oJIA.oJIAU.allcells
CHROMATIN REMODELING%GOBP%GO:0006338	0.00147532	0.0384013	0.168336	-0.378592	-2.22546	25	SF3B1, USP15, HNRNPC, DDX21, DDB1, NAP1L1, SMARCC2, RBBP4, SMCHD1, HMGB1, ATRX, MPHOSPH8, IFI16, NAP1L4, BPTF, SMARCE1, HMGB2, SUPT16H, SKP1, HNRNPU, HAT1, CHD2	DOWN	Effector Memory CD4 T cells	DEG.oJIA.oJIAU.allcells
CELLULAR NITROGEN COMPOUND METABOLIC PROCESS%GOBP%GO:0034641	0.00120484	0.0356991	0.168336	-0.158095	-2.27515	210	RPS4Y1, RPS29, MT-ATP8, DDX5, RPS27, RPL38, MT-ND6, RPL4, RPL13A, RPL37A, RPL37, EEF2, RPS20, RPL27A, SAMHD1, MT-ND3, RPL23, MT-ND5, RPL36A, RPS21, RPL35, RPS28, RPL34, CSDE1, ATP5F1E, RPL31, RBM39, RPS12, RPS17, PRPF8, MBNL1, RPL21, RPS11, ALDOA, RPL7, RPS6, RPL36, RPL27, SF3B1, USP15, HNRNPK, HNRNPC, PRPF4B, RPL17, RAD21, SRRM1, DDX21, THRAP3, IK, UBE2V1, ATP5MF, RSL1D1, MT-ND4L, POLR2L, NSA2, …	DOWN	Effector Memory CD4 T cells	DEG.oJIA.oJIAU.allcells
RNA METABOLIC PROCESS%GOBP%GO:0016070	0.000219661	0.0109831	0.191933	-0.236622	-2.48696	91	DDX5, RPS27, RPS21, RPL35, RPS28, CSDE1, RBM39, RPS17, PRPF8, MBNL1, RPL7, RPS6, RPL27, SF3B1, USP15, HNRNPK, HNRNPC, PRPF4B, SRRM1, DDX21, THRAP3, IK, RSL1D1, POLR2L, NSA2, C9orf78, SNRNP200, DDX3X, SCAF11, ELOB, CCNH, RPS16, DDX24, NOLC1, HNRNPH3, SF3B2, NOP58, SRSF5, HNRNPF, UBL5, ANXA2, SON, HNRNPR, PNRC2, RPL35A, ACIN1, DDX46, ATM, PNN, CNOT6L, PRPF40A, CELF2, POLR2G, SRRM2, DDX18, SETX, SF3…	DOWN	Effector Memory CD4 T cells	DEG.oJIA.oJIAU.allcells
CYTOPLASMIC TRANSLATION%GOBP%GO:0002181	1.55172e-05	0.00476525	0.212931	-0.313324	-2.76487	61	RPS29, RPS27, RPL38, RPL4, RPL13A, RPL37A, RPL37, RPS20, RPL27A, RPL23, RPL36A, RPS21, RPL35, RPS28, RPL34, RPL31, RPS12, RPS17, RPL21, RPS11, RPL7, RPS6, RPL36, RPL27	DOWN	Effector Memory CD4 T cells	DEG.oJIA.oJIAU.allcells
POSITIVE REGULATION OF CATALYTIC ACTIVITY%GOBP%GO:0043085	0.000703947	0.0143688	0.189065	0.27384	2.33103	56	CCL5, CD74, S100A10, HMGB1, HLA-DRB1, IFI16, IQGAP1, HSP90AA1, SOD1, TXN, PLAAT4, TNFSF10, YWHAB, ATP2B4, CASP8, NDUFA13, ABI1, TMSB4X, CALM2, RHOA, NDUFA4, CCT2, SERINC1, SKP1, DBI, HSP90AB1, CIB1, ARL6IP5, PSAP, FIS1, XRCC6, SSBP1, CALM1, PPIA, CCR7, PARK7, DOCK8, PDCD10, CAP1, LCP2, RAPGEF6, HNRNPA2B1, HMGB2	UP	Effector Memory CD4 T cells	DEG.oJIA.tissue.allcells
POSITIVE REGULATION OF PHOSPHATE METABOLIC PROCESS%GOBP%GO:0045937	0.000693291	0.0143688	0.189065	0.37791	2.29006	27	CCL5, CD74, ENO1, HLA-DRB1, IQGAP1, HSP90AA1, TXN, ATP2B4, ABI1, TMSB4X, CALM2, RHOA, HSP90AB1, CIB1, HCLS1, XRCC6, CALM1, CD44, PPIA, CCR7, PARK7, PDCD10, LCP2	UP	Effector Memory CD4 T cells	DEG.oJIA.tissue.allcells
CARBOHYDRATE DERIVATIVE METABOLIC PROCESS%GOBP%GO:1901135	0.000771629	0.0148753	0.189065	0.282064	2.2777	50	GIMAP7, TPI1, HSPA8, ATP5MC3, ATP5MC2, NDUFB8, KRTCAP2, GPI, NDUFA13, NDUFB2, ATP5F1E, TMEM59, NDUFA6, DAD1, NDUFA2, NDUFA11, ATP5MG, NDUFC2, ATP5MF, TECR, ATP5PF, ATP5F1C, TMEM258, ERH, RAN, NDUFA1, NDUFB9, OSTC, CD44, ATP5PD, ATP5PB, NDUFB4, ALDOA, PARK7, ATP5F1A	UP	Effector Memory CD4 T cells	DEG.oJIA.tissue.allcells
RESPONSE TO ORGANIC SUBSTANCE%GOBP%GO:0010033	0.0013648	0.0236793	0.180266	0.213467	2.22629	91	GAPDH, CCL5, CD74, BIRC3, MT2A, MT1X, CRIP1, IL2RG, HMGB1, GBP5, DNAJA1, PLP2, IFI16, ALOX5AP, ACTB, IQGAP1, HSP90AA1, HSPA8, SOD1, VIM, EZR, TXN, PKM, ATP2B4, HLA-DPA1, CASP8, NDUFA13, IFITM2, IL7R, TMSB4X, CALM2, RHOA	UP	Effector Memory CD4 T cells	DEG.oJIA.tissue.allcells
CARBOHYDRATE METABOLIC PROCESS%GOBP%GO:0005975	0.00129694	0.0230789	0.180266	0.576387	2.2083	10	GAPDH, ENO1, TPI1, LDHA, PGK1, PKM, GPI	UP	Effector Memory CD4 T cells	DEG.oJIA.tissue.allcells
PEPTIDE BIOSYNTHETIC PROCESS%GOBP%GO:0043043	1.27012e-38	2.93821e-36	0.639882	-0.723931	-7.31673	85	RPS6, RPS8, EEF1A1, RPS12, RPS3A, RPL3, RPL18A, RPL34, RPL10A, RPS13, EEF1B2, RPL21, RPS18, EEF2, RPL19, RPL32, RPL4, RPL30, RPL39, RPS28, RPL37, RPS23, RPL11, RPS5, RPS14, RPL5, RPLP2, RPL22, RPS25, RPL29, RPS15A, RPL36A, EEF1G, RPL27, RPS3, RPL38, RPL15, RPL23A, RPS27, RPS16, RPL12, USP10, RPL10, RPL7, RPS20, RPL13A, RPL35A, EIF3L, RPS9, RPL35, RPL36, RPL18, RPS21, RPL37A, RPSA, RPS17, RPL6, RP…	DOWN	Effector Memory CD4 T cells	DEG.oJIA.tissue.allcells
CYTOPLASMIC TRANSLATION%GOBP%GO:0002181	5.93965e-42	4.12212e-39	0.667229	-0.777825	-7.4439	74	RPS6, RPS8, RPS12, RPS3A, RPL3, RPL18A, RPL34, RPL10A, RPS13, RPL21, RPS18, RPL19, RPL32, RPL4, RPL30, RPL39, RPS28, RPL37, RPS23, RPL11, RPS5, RPS14, RPL5, RPLP2, RPL22, RPS25, RPL29, RPS15A, RPL36A, RPL27, RPS3, RPL38, RPL15, RPL23A, RPS27, RPS16, RPL12, RPL10, RPL7, RPS20, RPL13A, RPL35A, EIF3L, RPS9, RPL35, RPL36, RPL18, RPS21, RPL37A, RPSA, RPS17, RPL6, RPS11, RPS27A, RPL27A, RPL26, RPS7, EI…	DOWN	Effector Memory CD4 T cells	DEG.oJIA.tissue.allcells
PROTEOLYSIS INVOLVED IN PROTEIN CATABOLIC PROCESS%GOBP%GO:0051603	4.93842e-08	1.53607e-05	0.275713	0.446009	3.41282	45	ISG15, PSMB9, PSMB10, UBE2L6, GZMA, PSMB3, CTSC, CALR, PSMB8, RAD23A, SEC61B, PSMA6, UBXN1, RNF213, UBE2L3, PSMC5, UBB, PSMB6, SKP1, PSMA2, PSMD13, RNF167, PSMA7, VPS28, RPS27A, PSMB1, PSMA1, PSMA4, SH3BGRL, ARRB2, PSMD7, ANAPC16, PCBP2, UBE2N, CTSW, PSMD4, PSMB2, PSMA5, NEDD8, PSMA3	UP	Effector Memory CD4 T cells	DEG.oJIAU.ctrl.allcells
RESPONSE TO EXTERNAL STIMULUS%GOBP%GO:0009605	8.54335e-05	0.0025452	0.206325	0.264881	2.60952	79	NKG7, ISG15, IFITM2, IFI44L, CORO1A, ID2, UBE2L6, HLA-B, RAC2, BST2, MX1, GBP5, CFL1, STAT1, CNN2, HSPA8, ISG20, GBP1, AQP3, PPP1CA, BSG, CASP1, CARD16, IRF1, TRIM22, PPIA, CD74, CASP4, RNF213, SP100, CKLF, ENO1, BANF1, GABARAP, GBP4, GBP2, RHOA, CCT5, PSMA2, RNF167, ITGB2, LCK, CD2, RPL39, LAMTOR5, HLA-E, IFI16, ARRB2, HMGB1	UP	Effector Memory CD4 T cells	DEG.oJIAU.ctrl.allcells
REGULATION OF CATALYTIC ACTIVITY%GOBP%GO:0050790	0.00196307	0.0275215	0.165428	0.211961	2.15609	85	PSMB9, GZMA, NOSIP, CDC37, TMSB4X, TNFSF10, PSMB8, LAT, ARL6IP5, RTRAF, CASP1, CARD16, UBXN1, CIB1, PPIA, CD74, CCND3, GPR65, ACTB, TIMP1, UBE2L3, TXN, BANF1, APH1A, BIN1, BCAP31, LCP2, RHOA, PTGES3, SKP1, RPS2, ITGB2, RBL2, LCK, PDCD10, NDUFA4, ATP5IF1, LAMTOR5, ERP29, SERPINB1, IFI16, CAP1, HMGB1, NDUFA13, RPS27L, HNRNPA2B1, FAM162A, EIF4A2, PSMA3, CSTB, SSBP1, DOCK8, CALM2, PARK7, DDX3X, DBI, …	UP	Effector Memory CD4 T cells	DEG.oJIAU.ctrl.allcells
REGULATION OF PROTEOLYSIS%GOBP%GO:0030162	0.00255309	0.0331902	0.165428	0.27856	2.13151	45	PSMB9, PSME2, CTSC, TNFSF10, PSMB8, RAD23A, ARL6IP5, CASP1, CARD16, UBXN1, PSME1, TIMP1, ENO1, APH1A, GABARAP, BIN1, PSMC5, BCAP31, UBB, LCK, ATP5IF1, LAMTOR5, SERPINB1, SUMO2, IFI16, HMGB1, NDUFA13, RPS27L, NEDD8, FAM162A, PSMA3, CSTB, PARK7, DDX3X, IGBP1	UP	Effector Memory CD4 T cells	DEG.oJIAU.ctrl.allcells
SMALL MOLECULE BIOSYNTHETIC PROCESS%GOBP%GO:0044283	0.00281282	0.0346753	0.165428	0.452317	2.08858	15	SCP2, ALOX5AP, TPI1, CASP1, CD74, ENO1, MGST3, FDFT1, PTGES3, MDH1, MDH2	UP	Effector Memory CD4 T cells	DEG.oJIAU.ctrl.allcells
DEFENSE RESPONSE TO SYMBIONT%GOBP%GO:0140546	0.00313501	0.0373589	0.165428	0.412913	2.0802	18	ISG15, IFITM2, IFI44L, BST2, MX1, GBP5, STAT1, ISG20, CASP1, IRF1	UP	Effector Memory CD4 T cells	DEG.oJIAU.ctrl.allcells
REGULATION OF RESPONSE TO EXTERNAL STIMULUS%GOBP%GO:0032101	0.00273433	0.03467	0.165428	0.259117	2.07651	50	NKG7, ISG15, HLA-B, RAC2, GBP5, STAT1, HSPA8, CDC37, CALR, TMSB4X, KLRB1, PSMA6, HLA-F, LYAR, VAMP8, CASP1, CARD16, IRF1, TRIM22, CD74, CASP4	UP	Effector Memory CD4 T cells	DEG.oJIAU.ctrl.allcells
REGULATION OF BINDING%GOBP%GO:0051098	0.00401706	0.0441876	0.155967	0.37535	2.02084	21	B2M, GZMA, PPP1CA, CSNK2B, CARD16, SP100, ACTB, TXN, LAMTOR5, EDF1, IFI16, ARRB2, HMGB1, EIF3E, RAN, LEF1, PARK7, STK4, HMGB2	UP	Effector Memory CD4 T cells	DEG.oJIAU.ctrl.allcells
REGULATION OF RNA SPLICING%GOBP%GO:0043484	4.69928e-05	0.00177475	0.213566	-0.520301	-2.72677	19	DDX5, PIK3R1, AHNAK, RBM39, NCL, SRRM1, SF1, CIRBP, MBNL1, HNRNPH3, SF3B5, TRA2B, FUS, HNRNPU, HNRNPK	DOWN	Effector Memory CD4 T cells	DEG.oJIAU.ctrl.allcells
REGULATION OF MRNA METABOLIC PROCESS%GOBP%GO:1903311	1.02084e-05	0.000521356	0.227359	-0.470657	-2.82528	26	DDX5, PABPC1, CSDE1, ZFP36, RBM39, NCL, SRRM1, SF1, CIRBP, ZC3HAV1, TRA2B, FUS, BTG2, HNRNPU, TENT5C, HNRNPK, POLR2G, YBX1, CNOT6L, FXR1, RBM25, ZFP36L2, RBMX, VIM, THRAP3	DOWN	Effector Memory CD4 T cells	DEG.oJIAU.ctrl.allcells
NUCLEIC ACID METABOLIC PROCESS%GOBP%GO:0090304	1.42496e-06	0.000101884	0.246605	-0.273329	-3.09384	110	DDX5, PABPC1, RPS6, CSDE1, RPS27, PRPF8, ZFP36, RBM39, RPS17, DDX24, RSL1D1, DNTTIP2, C9orf78, RPS16, DDX21, SNRNP200, SRRM1, CCNH, NOP58, SF1, USP15, MBNL1, GTF2B, IK, HNRNPH3, RPL35, PRPF4B, KMT2E, MORF4L1, RPL27, SF3B1, RPL35A, SF3B5, TRA2B, SNU13, FUS, BUD23, SAMHD1, CNBP, RPL14, NAP1L1, RPL5, RPS21, NSA2, BTG2, SUPT5H, HNRNPU, UBE2V1, PNRC2, PNN, HNRNPK, MTERF4, PRPF40A, SF3B6, RNMT, ATM, PO…	DOWN	Effector Memory CD4 T cells	DEG.oJIAU.ctrl.allcells
GENE EXPRESSION%GOBP%GO:0010467	8.6521e-07	6.87362e-05	0.252695	-0.248144	-3.1802	153	RPS4Y1, RPS29, EEF2, RPL4, DDX5, PABPC1, RPS6, RPL38, RPL27A, RPS27, PRPF8, RPL13A, RPS20, RPL17, RPL37, RBM39, FLNA, EIF1, RPL31, RPS17, RSL1D1, DNTTIP2, C9orf78, RPS16, DDX21, SNRNP200, SRRM1, RPL3, CCNH, NOP58, SF1, USP15, RPL23, ST13, RPL15, RPS12, MBNL1, RPL37A, GTF2B, IK, HNRNPH3, CANX, SRGN, DNAJB1, RPL35, PRPF4B, RPL27, SF3B1, RPL13, YME1L1, RPL35A, SF3B5, TRA2B, SNU13, EIF3A, FUS, BUD23,…	DOWN	Effector Memory CD4 T cells	DEG.oJIAU.ctrl.allcells
RNA PROCESSING%GOBP%GO:0006396	1.79148e-07	2.13485e-05	0.264455	-0.377564	-3.28127	60	DDX5, PABPC1, RPS6, RPS27, PRPF8, RBM39, RPS17, RSL1D1, DNTTIP2, C9orf78, RPS16, SNRNP200, SRRM1, NOP58, SF1, MBNL1, IK, HNRNPH3, RPL35, PRPF4B, RPL27, SF3B1, RPL35A, SF3B5, TRA2B, SNU13, FUS, BUD23, RPL14, RPL5, RPS21, NSA2, HNRNPU, PNN, HNRNPK, PRPF40A, SF3B6, RNMT, SRRM2, SNRPD1, BCAS2, RPL10A, PPIG, SCAF11	DOWN	Effector Memory CD4 T cells	DEG.oJIAU.ctrl.allcells
AMIDE METABOLIC PROCESS%GOBP%GO:0043603	0.000294353	0.0298474	0.255533	-0.294014	-2.48777	60	RPS26, RPS15, RPL8, RPL13, RPS9, EIF3G, RPS3, EIF1, RPL18, RPS4X, RPL14, RPL32, EEF1A1, RPLP2, RPL5, RPL19, RPL3, RPL11, RPS23, RPS3A, EEF1D, RPS13, EEF1G, RPS5, EEF1B2, RACK1	DOWN	Central Memory CD4 T cells	DEG.oJIA.ctrl.allcells
REGULATION OF IMMUNE EFFECTOR PROCESS%GOBP%GO:0002697	0.00124017	0.0479236	0.216879	0.575	2.1963	10	HLA-B, HLA-C, HLA-A, HLA-E, B2M, BST2, ITGB2	UP	Central Memory CD4 T cells	DEG.oJIA.oJIAU.allcells
MACROMOLECULE BIOSYNTHETIC PROCESS%GOBP%GO:0009059	0.000879778	0.0387932	0.227464	-0.203846	-2.32004	130	RPS4Y1, RPS29, RPS27, RPL38, RPL37, RPL13A, RPS20, RPL37A, RPL34, DDX5, RPL27A, EEF2, RPS21, RPS12, RPS28, RPL23, RPL35, RPS8, RPL36A, RPL4, RPL41, RPS6, RPS16, RPS11, RPL36, RPL31, RPLP1, RPL7, SF3B1, RPL22, RPL15, HNRNPK, RPL28, RPS17, RPL35A, RPL21, RPL17, CD40LG, RPL10A	DOWN	Central Memory CD4 T cells	DEG.oJIA.oJIAU.allcells
AMIDE BIOSYNTHETIC PROCESS%GOBP%GO:0043604	1.64746e-11	1.48546e-09	0.411498	-0.475042	-4.12298	62	RPS4Y1, RPS29, RPS27, RPL38, RPL37, RPL13A, RPS20, RPL37A, RPL34, RPL27A, EEF2, RPS21, RPS12, RPS28, RPL23, RPL35, RPS8, RPL36A, RPL4, RPL41, RPS6, RPS16, RPS11, RPL36, RPL31, RPLP1, RPL7, RPL22, RPL15, RPL28, RPS17, RPL35A, RPL21, RPL17, RPL10A	DOWN	Central Memory CD4 T cells	DEG.oJIA.oJIAU.allcells
RESPONSE TO ORGANIC SUBSTANCE%GOBP%GO:0010033	2.74971e-06	9.26307e-05	0.293046	0.349976	3.03927	62	CCL5, GAPDH, BIRC3, MT2A, CD74, DNAJA1, HSPA8, IL7R, HMGB1, EZR, CRIP1, GBP5, NDUFA13, HSP90AA1, VIM, ANXA1, IFITM2, HSP90AB1, IFITM1, HSPE1, IL2RG, PLP2, CCR7, HSPD1, TMBIM6, SNX6, SOD1, RHOA, PKM, MSN, IFI16, RBX1, SELPLG, TIMP1, ACTB, LAMTOR4, ALOX5AP, GSTP1, RIPOR2, IFITM3, LIMS1, CALM2, PARK7, ATRX, SEC61B, RPL13A	UP	Central Memory CD4 T cells	DEG.oJIA.tissue.allcells
REGULATION OF CELLULAR LOCALIZATION%GOBP%GO:0060341	5.30393e-05	0.00114353	0.260378	0.469801	2.68376	24	CCL5, DNAJA1, HSPA8, OAZ1, EZR, ANXA2, HSP90AA1, HSP90AB1, TMBIM6, MSN, RSL1D1, ERGIC3, ACTB, UBL5, FIS1, RIPOR2, RAC2, PARK7, RAN, VAMP8, YWHAZ, TMEM59, VPS28	UP	Central Memory CD4 T cells	DEG.oJIA.tissue.allcells
TISSUE DEVELOPMENT%GOBP%GO:0009888	0.000521874	0.00879032	0.222974	0.428186	2.35519	22	PGK1, EZR, S100A4, CRIP1, MYL6, ANXA1, SOD1, RHOA, MSN, HNRNPH3, NDUFV2, EDF1, TAGLN2, TUBB, ANXA6, ACTB	UP	Central Memory CD4 T cells	DEG.oJIA.tissue.allcells
REGULATION OF PROTEIN METABOLIC PROCESS%GOBP%GO:0051246	0.00129372	0.0174328	0.212598	0.229836	2.2375	82	CCL5, GAPDH, BIRC3, CD74, DNAJA1, S100A10, HMGB1, OAZ1, EZR, ANXA2, NDUFA13, ENO1, HSP90AA1, VIM, CNBP, UBB, ELOB, NCL, HSP90AB1, RBM3, HSPE1, PSMB8, PSME1, CCR7, HSPD1, SNX6, YWHAB, SOD1, RHOA, PKM, MSN, IFI16, SUMO2, RBX1, PPIB, SF3B1, TIMP1, EIF4G2, ACTB, STK4, FIS1, GSTP1, PASK, DDX6, EIF4A2, NEDD8, CALM2, PARK7, EIF3D	UP	Central Memory CD4 T cells	DEG.oJIA.tissue.allcells
POSITIVE REGULATION OF PROTEIN METABOLIC PROCESS%GOBP%GO:0051247	0.00169134	0.0202585	0.212598	0.272122	2.22986	54	CCL5, BIRC3, CD74, S100A10, HMGB1, OAZ1, EZR, ANXA2, NDUFA13, ENO1, HSP90AA1, VIM, CNBP, UBB, ELOB, HSP90AB1, RBM3, HSPE1, CCR7, HSPD1, RHOA, PKM, MSN, IFI16, SUMO2, RBX1	UP	Central Memory CD4 T cells	DEG.oJIA.tissue.allcells
REGULATION OF MACROMOLECULE METABOLIC PROCESS%GOBP%GO:0060255	0.00120158	0.0170435	0.212598	0.185061	2.22589	162	CCL5, GAPDH, GZMA, BIRC3, CD74, S100A11, B2M, DNAJA1, S100A10, HSPA8, IL7R, HMGB1, OAZ1, EZR, ANXA2, CRIP1, GBP5, NDUFA13, ENO1, SUB1, RPS26, HSP90AA1, VIM, CNBP, HLA-A, RBM25, HNRNPF, UBB, ELOB, NCL, GPI, ANXA1, TRMT112, HSP90AB1, RBM3, HLA-B, POLR2L, HSPE1, AHNAK, PSMB8, CD2, PSME1, CCR7, HSPD1, PA2G4, NONO, TMBIM6, SNX6, YWHAB, SOD1, RHOA, PKM, MSN, IFI16, SUMO2, TAX1BP1, RBX1, HNRNPH3, PPIB, …	UP	Central Memory CD4 T cells	DEG.oJIA.tissue.allcells
REGULATION OF IMMUNE EFFECTOR PROCESS%GOBP%GO:0002697	0.0021696	0.0230747	0.201688	0.544645	2.1741	11	CD74, B2M, HMGB1, HLA-A, GPI, ANXA1, HLA-B, HSPD1	UP	Central Memory CD4 T cells	DEG.oJIA.tissue.allcells
NEGATIVE REGULATION OF MULTICELLULAR ORGANISMAL PROCESS%GOBP%GO:0051241	0.00192537	0.0220803	0.212598	0.431624	2.15855	18	B2M, PGK1, HMGB1, EZR, ANXA1, HSP90AB1, CCR7, SOD1, RHOA, RBX1, TIMP1, SRGN, GSTP1, RIPOR2	UP	Central Memory CD4 T cells	DEG.oJIA.tissue.allcells
REGULATION OF VESICLE-MEDIATED TRANSPORT%GOBP%GO:0060627	0.00337819	0.0331063	0.201688	0.526422	2.10136	11	B2M, S100A10, HMGB1, EZR, ANXA2, ANXA1, IL2RG, MSN, HNRNPK	UP	Central Memory CD4 T cells	DEG.oJIA.tissue.allcells
RIBOSOME BIOGENESIS%GOBP%GO:0042254	7.89945e-08	3.54817e-06	0.329355	-0.47381	-3.45297	40	RPS8, RPS3A, RPS12, RPS13, RPS6, RPL6, RPS23, RPS15A, RPS14, RPL5, RPL10A, RPS28, RPS5, RPL11, RPL7, RPS25, RPS21, RPS7, RPS27, RPSA, RPS15, RPL35A, RPS11, RPL27	DOWN	Central Memory CD4 T cells	DEG.oJIA.tissue.allcells
RIBOSOMAL SMALL SUBUNIT BIOGENESIS%GOBP%GO:0042274	3.48859e-08	1.88035e-06	0.336147	-0.620137	-3.50601	23	RPS8, RPS3A, RPS12, RPS13, RPS6, RPS23, RPS15A, RPS14, RPS28, RPS5, RPS25, RPS21, RPS7, RPS27, RPSA, RPS15, RPS11	DOWN	Central Memory CD4 T cells	DEG.oJIA.tissue.allcells
PEPTIDE BIOSYNTHETIC PROCESS%GOBP%GO:0043043	2.33533e-22	6.29371e-20	0.57046	-0.608964	-5.73332	76	RPS8, RPS3A, RPS12, RPS13, RPS6, RPL18A, RPL37, RPL32, EEF1A1, RPL34, RPL22, RPL6, RPS23, RPS15A, RPL3, RPL29, RPL30, EEF1B2, RPS14, RPS18, RPL39, RPL19, RPL4, RPL5, EEF1G, RPL10A, RPS28, RPS5, RPL11, RPS3, RPL7, RPS25, RPS21, RPS7, RPL12, RPLP2, RPS27, RPL21, RPSA, RPS15, EIF2S3, RPL36A, RPL35A, RPS11, RPL15, RPL27, RPL13, EEF2, RPS20, EIF3H, RPS29, RPL37A, RPL23A, RPL36	DOWN	Central Memory CD4 T cells	DEG.oJIA.tissue.allcells
GENE EXPRESSION%GOBP%GO:0010467	1.18369e-07	7.36521e-06	0.325146	-0.296131	-3.39195	130	RPS4Y1, RPS29, EEF2, RPS6, RPL38, RPS20, RPS27, RPL37, RPL4, RPL13A, RPL3, RPL27A, RPS16, RPL37A, RPL14, DDX5, RPS8, RPS12, RACK1, RPL10, RPS5, RPL34, RPL35, RPS21, PABPC1, RPL17, RPL32, RPL23, RPL35A, RPLP2, RPS14, RPL10A, RPL41, RPL12, RPL22, RPL15, RPS11, RPL31, RPS3, EEF1B2, RPL7, RPL19, RPL29, RPS13, RPL24, CCT3, HSPB1, ELOB	DOWN	Central Memory CD4 T cells	DEG.oJIAU.ctrl.allcells
AMIDE METABOLIC PROCESS%GOBP%GO:0043603	4.63468e-18	5.19084e-16	0.50546	-0.568598	-5.15963	69	RPS4Y1, RPS29, EEF2, RPS6, RPL38, RPS20, RPS27, RPL37, RPL4, RPL13A, RPL3, RPL27A, RPS16, RPL37A, RPL14, RPS8, RPS12, RACK1, RPL10, RPS5, RPL34, RPL35, RPS21, RPL17, RPL32, RPL23, RPL35A, RPLP2, RPS14, RPL10A, RPL41, RPL12, RPL22, RPL15, RPS11, RPL31, RPS3, EEF1B2, RPL7, RPL19, RPL29, RPS13, RPL24	DOWN	Central Memory CD4 T cells	DEG.oJIAU.ctrl.allcells
CYTOPLASMIC TRANSLATION%GOBP%GO:0002181	5.70123e-18	5.32115e-16	0.50546	-0.617433	-5.35724	59	RPS29, RPS6, RPL38, RPS20, RPS27, RPL37, RPL4, RPL13A, RPL3, RPL27A, RPS16, RPL37A, RPL14, RPS8, RPS12, RACK1, RPL10, RPS5, RPL34, RPL35, RPS21, RPL17, RPL32, RPL23, RPL35A, RPLP2, RPS14, RPL10A, RPL41, RPL12, RPL22, RPL15, RPS11, RPL31, RPS3, RPL7, RPL19, RPL29, RPS13, RPL24	DOWN	Central Memory CD4 T cells	DEG.oJIAU.ctrl.allcells
POSITIVE REGULATION OF T CELL MEDIATED IMMUNITY%GOBP%GO:0002711	5.85258e-05	0.0321307	0.156883	0.626327	2.62807	12	HLA-C, HLA-B, HLA-A, HLA-E, B2M, HLA-DRA, HLA-F, CD1C, HSPD1, HLA-DRB1	UP	Non-switched Memory B cells	DEG.oJIA.oJIAU.allcells
DETOXIFICATION%GOBP%GO:0098754	9.46128e-07	9.23765e-05	0.187861	0.718597	3.02213	12	MT1X, MT2A, MT1E, PRDX1, PRDX2, MT1F, PARK7, AKR1A1, TXN, CAT, SELENOT, PRDX6	UP	Non-switched Memory B cells	DEG.oJIA.tissue.allcells
MHC CLASS II PROTEIN COMPLEX ASSEMBLY%GOBP%GO:0002399	7.94802e-06	0.000533511	0.169025	0.701193	2.82452	11	B2M, HLA-DQB1, HLA-DRB1, HLA-DPA1, HLA-DRA, HLA-DQA1, HLA-DRB5, HLA-DPB1	UP	Non-switched Memory B cells	DEG.oJIA.tissue.allcells
REGULATION OF CYTOKINE PRODUCTION%GOBP%GO:0001817	0.000617681	0.02457	0.135964	0.247703	2.34092	67	HSP90AB1, B2M, HLA-DRB1, CCR7, HLA-DPA1, GAPDH, CD74, HLA-DPB1, HSP90AA1, PTPN6, CD86, PTPRC, SLAMF1, EZR, LITAF, PARK7, RBX1, POU2F2, TANK, LTB, IL16, PDE4B, SYT11, GSTP1, HLA-F, BTK, SYK, ZC3HAV1, CD40, OAS1, ATP2B1, BANF1, FXR1, LAPTM5, APPL1, ARHGEF2, FCGR2B, IFNGR1, SCIMP, CASP8, BTN2A2, SRGN	UP	Non-switched Memory B cells	DEG.oJIA.tissue.allcells
POSITIVE REGULATION OF RESPONSE TO STIMULUS%GOBP%GO:0048584	0.00134053	0.046443	0.129636	0.152547	2.20671	179	HSP90AB1, B2M, HLA-DQB1, HLA-DRB1, ACTB, CCR7, LGALS1, S100A4, RHOA, RHOC, HLA-DPA1, HLA-DRA, GAPDH, HLA-DQA1, HLA-DRB5, CD74, HLA-DPB1, HSP90AA1, ACTG1, CXCR4, RPS20, PRKCB, RPL37, PTPN6, RPL23, CD180, CD86, TRBC2, UBB, CD79A, SMCHD1, PTPRC, GPSM3, SLAMF1, ACTR2, RAB29, IGHG2, TRAF5, LITAF, LY86, LAMTOR4, PARK7, RPS15, RBX1, GBP2, RPL26, TMSB4X, LTB, SMARCB1, HLA-DOB, IL16, TXN, PDE4B, ZNHIT1, I…	UP	Non-switched Memory B cells	DEG.oJIA.tissue.allcells
NON-MEMBRANE-BOUNDED ORGANELLE ASSEMBLY%GOBP%GO:0140694	0.000852421	0.0326964	0.135964	-0.297777	-2.29332	44	RPS23, RPS28, RPL23A, RPS19, RPL11, RPL5, RPS3, RPS5, RPSA, DYNC1H1, STAG2, LSM3, G3BP2, DBNL, XRCC5, SUGT1, DDX3X, RNF213, DAZAP2, NUMA1, WDR1, MRPL20, ZNF207, BIN2, MAPRE2, CENPC	DOWN	Non-switched Memory B cells	DEG.oJIA.tissue.allcells
RIBOSOMAL SMALL SUBUNIT BIOGENESIS%GOBP%GO:0042274	1.10068e-07	1.47767e-05	0.200832	-0.507791	-3.3053	31	RPS16, RPS12, RPS13, RPS8, RPS6, RPS23, RPS21, RPS3A, RPS28, RPS4X, RPS11, RPS15A, RPS19, RPS5, RPS17, RPS24, RPSA	DOWN	Non-switched Memory B cells	DEG.oJIA.tissue.allcells
CYTOPLASMIC TRANSLATION%GOBP%GO:0002181	7.23195e-17	7.76711e-14	0.301247	-0.481782	-4.99727	83	RPL18A, RPS18, RPS16, RPS12, RPS13, RPS8, RPL19, RPL22, RPS6, RPL4, RACK1, RPL3, RPS23, RPL32, RPS21, RPS3A, RPS28, RPLP2, RPL29, RPS4X, RPL34, RPS11, RPS15A, RPL23A, RPS19, RPL39, RPL11, RPL37A, RPL7, RPL41, RPL5, RPS3, RPL21, RPS5, RPL13A, RPS17, RPS24, RPL10A, RPL12, RPSA, RPL15, RPL28	DOWN	Non-switched Memory B cells	DEG.oJIA.tissue.allcells
ANTIGEN PROCESSING AND PRESENTATION OF PEPTIDE ANTIGEN VIA MHC CLASS I%GOBP%GO:0002474	9.83216e-06	0.00485217	0.181297	0.671366	2.83082	12	B2M, HLA-B, HLA-E, HLA-A, TAPBP, CALR, HLA-C, IFI30, ERAP2, TAP2, TAP1	UP	Non-switched Memory B cells	DEG.oJIAU.ctrl.allcells
NEGATIVE REGULATION OF VIRAL PROCESS%GOBP%GO:0048525	9.06789e-06	0.00485217	0.181297	0.59033	2.82995	16	MX1, IFITM1, ISG15, BST2, ISG20, OAS1, LY6E, IFITM2, ZFP36, IFI16, EIF2AK2	UP	Non-switched Memory B cells	DEG.oJIAU.ctrl.allcells
IMMUNE SYSTEM PROCESS%GOBP%GO:0002376	5.95469e-05	0.0117546	0.170299	0.185982	2.67425	177	MX1, IFITM1, B2M, ISG15, IFI44L, BST2, HLA-B, IGHG2, IFIT3, OAS1, UBE2L6, IFITM2, CXCR3, CD79B, HLA-E, CD27, IGKC, HLA-A, TNFRSF14, CORO1A, HLA-DQB2, BSG, PSMB10, PTPN6, CD74, TAPBP, HLA-DRA, POU2AF1, TUBB, CD86, HLA-DMA, IRF9, CALR, VAMP2, MS4A1, IFI16, PPP2R1A, HMGB1, EIF2AK2, HLA-DQB1, STXBP2, REL, HCLS1, HLA-C, MSN, IFI30, IGHA1, FOXP1, TRIM22, ERAP2, CD81, FCRL1, BTK, MYH9, ATP5IF1, TUBB4B, …	UP	Non-switched Memory B cells	DEG.oJIAU.ctrl.allcells
RESPONSE TO EXTERNAL STIMULUS%GOBP%GO:0009605	0.000141087	0.0198933	0.15854	0.201771	2.50882	127	MX1, IFITM1, ISG15, IFI44L, BST2, HLA-B, IGHG2, ISG20, IFIT3, OAS1, UBE2L6, IFITM2, CXCR3, HSPA8, HLA-E, RAC2, MX2, PPP1CA, HLA-A, GABARAPL2, TNFRSF14, CORO1A, AUP1, BSG, CD74, POU2AF1, TUBB, CD86, ZFP36, GABARAP, VAMP2, IFI16, HMGB1, CHMP5, EIF2AK2, ARF1, REL	UP	Non-switched Memory B cells	DEG.oJIAU.ctrl.allcells
REGULATION OF IMMUNE SYSTEM PROCESS%GOBP%GO:0002682	0.000328722	0.0242528	0.15232	0.189049	2.43475	136	B2M, ISG15, BST2, HLA-B, IGHG2, OAS1, HSPA8, CD79B, HLA-E, RAC2, CD27, IGKC, HLA-A, TNFRSF14, HLA-DQB2, CIB1, PTPN6, DDT, CD74, HLA-DRA, CD86, HLA-DMA, CALR, ZFP36, MEAF6, MS4A1, IFI16, HMGB1, EIF2AK2, HLA-DQB1, STXBP2, HCLS1, PRMT1, HLA-C, MSN, YWHAZ, CUEDC2, IGHA1, FOXP1, CDC37, EVI2B, ACTB, CD81, BTK, TSC22D3, CTSS, USP15, BANF1, ITGB2, BTLA, CTSH, PTPN2, PTPN1, RHOH, GPI, NONO, HSPA9, CD22, I…	UP	Non-switched Memory B cells	DEG.oJIAU.ctrl.allcells
REGULATION OF CYTOKINE PRODUCTION INVOLVED IN IMMUNE RESPONSE%GOBP%GO:0002718	0.000393156	0.0242528	0.15232	0.569549	2.40151	12	B2M, BST2, HLA-E, HLA-A, TNFRSF14, CD74, CUEDC2, CD81, BTK	UP	Non-switched Memory B cells	DEG.oJIAU.ctrl.allcells
IMMUNE RESPONSE%GOBP%GO:0006955	0.000387586	0.0242528	0.15232	0.202319	2.3824	112	MX1, IFITM1, ISG15, IFI44L, BST2, HLA-B, IGHG2, IFIT3, OAS1, UBE2L6, IFITM2, CXCR3, CD79B, HLA-E, CD27, IGKC, HLA-A, TNFRSF14, CORO1A, HLA-DQB2, PSMB10, CD74, HLA-DRA, POU2AF1, TUBB, CD86, VAMP2, MS4A1, HMGB1, EIF2AK2, HLA-DQB1, STXBP2, REL	UP	Non-switched Memory B cells	DEG.oJIAU.ctrl.allcells
PROTEIN-CONTAINING COMPLEX ASSEMBLY%GOBP%GO:0065003	0.000660255	0.0308263	0.145836	-0.176256	-2.3161	146	MT-ND6, MT-ND5, HMGB2, JCHAIN, RBMX, MDM4, SSBP1, USP4, ATRX, SF3B4, ALOX5AP, NDUFA5, HLA-DOB, EIF3I, EIF5, MED10, MRPL20, DHX9, SDHAF2, SNRPB2, PRKACB, HLA-DPB1, NDUFA6, BIN2, CLNS1A, HLA-DOA, NDUFB9, ZNF207, CD40, SF3B2, SNAP23, POLE3, TTC17, HLA-DQA2, RPS5, DDX46, EIF3H, COX14, SF3A3, ANP32B, LUC7L3, TCF4, SCAF11, NIN, DDX39B, SF3B1, GTF2B, RPS27L, POMP, SUGT1, CASP4, NDUFB2, CAPZA1, USP16, SA…	DOWN	Non-switched Memory B cells	DEG.oJIAU.ctrl.allcells
HETEROCYCLE METABOLIC PROCESS%GOBP%GO:0046483	0.000653938	0.0308263	0.145836	-0.143054	-2.32422	251	MT-ATP8, MT-ND6, MT-ND3, HNRNPA1, BACH1, MT-ND5, PABPC1, MT-ND4L, RPS21, HMGB2, RPS17, RPS6, RPL35, C9orf78, DDX5, COPS2, LSM8, SUMO1, ENTPD1, RBMX, NDUFA7, HNRNPH1, SSBP1, NFX1, IMPDH2, LARP7, USP4, ATRX, SF3B4, OLA1, ATM, HNRNPK, NDUFA5, PRPF40A, MT-ATP6, MED10, BOD1L1, DHX9, SNRPB2, DDX18, TRMT112, NDUFA6, SNU13, U2AF1L4, DDX17, CLNS1A, POLR2K, NDUFB9, NOP56, SF3B2, SUCLG1, RBM6, POLE3, PWP1, …	DOWN	Non-switched Memory B cells	DEG.oJIAU.ctrl.allcells
ANTIGEN PROCESSING AND PRESENTATION OF PEPTIDE ANTIGEN VIA MHC CLASS I%GOBP%GO:0002474	4.26095e-06	0.000582898	0.24895	0.743434	2.86057	10	HLA-B, HLA-A, HLA-C, HLA-E, B2M, CALR, TAP2, HLA-F, TAPBP	UP	Switched Memory B cells	DEG.oJIA.oJIAU.allcells
DEFENSE RESPONSE TO SYMBIONT%GOBP%GO:0140546	1.57961e-05	0.00129339	0.234712	0.597963	2.77502	15	ISG15, ISG20, IFI44L, IFIT3, IFITM1, IRF1, MX1, EIF2AK2, BST2, IFITM2, PMAIP1, CD40	UP	Switched Memory B cells	DEG.oJIA.oJIAU.allcells
REGULATION OF CELL POPULATION PROLIFERATION%GOBP%GO:0042127	3.83995e-05	0.00218877	0.227259	0.297396	2.70569	67	HLA-A, ACTB, HLA-E, RPS9, IFIT3, TNFRSF14, IFITM1, B2M, IRF1, NME2, ZFP36, CALR, ARPC2, ZFP36L1, CD74, ATP5IF1, CFL1, EIF2AK2, BST2, PRMT1, RAC2, SEPTIN9, EVL, FTH1, RHOG, CIB1, CD40, HDAC1, GSTP1, CNBP, HLA-DPA1, HCLS1, CSNK2B, RPS4X, HLA-DMB, MEF2C, NAP1L1, ARHGAP24, GDI2, RPS3, NCKAP1L, CDC42, SETX, XRCC5, PIAS1, ATP5F1A, RPS15A	UP	Switched Memory B cells	DEG.oJIA.oJIAU.allcells
NEGATIVE REGULATION OF CELL DIFFERENTIATION%GOBP%GO:0045596	3.09979e-05	0.00192751	0.227259	0.692929	2.66624	10	ACTB, B2M, IRF1, ZFP36, CALR, ZFP36L1, PRMT1, CIB1, HDAC1	UP	Switched Memory B cells	DEG.oJIA.oJIAU.allcells
REGULATION OF VIRAL PROCESS%GOBP%GO:0050792	9.8825e-05	0.0048283	0.219553	0.497166	2.56869	19	LY6E, ISG15, ISG20, IFITM1, ZFP36, MX1, CD74, EIF2AK2, BST2, IFITM2, PPIA, TRIM22, RAD23A, CSNK2B, PABPC1	UP	Switched Memory B cells	DEG.oJIA.oJIAU.allcells
REGULATION OF CYTOKINE PRODUCTION INVOLVED IN IMMUNE RESPONSE%GOBP%GO:0002718	0.000112876	0.00514715	0.219553	0.655219	2.52114	10	HLA-A, HLA-E, TNFRSF14, B2M, LAPTM5, CD74, BST2, HLA-F	UP	Switched Memory B cells	DEG.oJIA.oJIAU.allcells
RESPONSE TO STIMULUS%GOBP%GO:0050896	0.000272879	0.0113751	0.203267	0.177611	2.47445	213	HLA-B, HLA-A, HLA-C, ACTB, LY6E, HLA-DQA2, ISG15, HLA-E, CHCHD2, ISG20, IFI44L, CORO1A, IFIT3, TNFRSF14, CIRBP, IFITM1, B2M, IRF1, NME2, ZFP36, MX1, LAPTM5, CALR, PSMB10, PTGES3, HMGN2, EEF1D, ZFP36L1, HERPUD1, CD74, GPX4, IGHG2, ATP5IF1, CFL1, EIF2AK2, CD19, BST2, APH1A, PRMT1, LAMTOR1, EEF1A1, VDAC2, LSP1, XAF1, ARF1, HLA-F, RAC2, IFITM2, IRF9, IGKC, EVL, EPC1, PMAIP1, KPNB1, NPC2, UBE2L6, FTH1…	UP	Switched Memory B cells	DEG.oJIA.oJIAU.allcells
CYTOPLASMIC TRANSLATION%GOBP%GO:0002181	9.41474e-07	0.000582898	0.268897	-0.358211	-3.11936	60	RPS29, RPL37, RPL37A, RPS27, RPL38, RPL36A, RPS21, RPS20, RPL13A, RPL35, RPL27A, RPS28, RPL31, RPS11, RPL36, RPL7, RPL34, RPL23, RPL4, RPS12, RPS8, EIF3I, RPL15, RPL22, RPL27, RPS24, RPL14, RPL35A	DOWN	Switched Memory B cells	DEG.oJIA.oJIAU.allcells
RESPONSE TO STIMULUS%GOBP%GO:0050896	2.2073e-06	0.000136411	0.270491	0.233406	3.03421	187	IFITM1, MX1, ISG15, IFI44L, IFIT3, B2M, LY6E, RAC2, CD79B, ISG20, XAF1, UBE2L6, IFITM2, HLA-B, IGHG2, HLA-E, BST2, EIF2AK2, PSMB10, TNFRSF14, PRMT1, CD53, CORO1A, IRF9, TRIM22, MYL12A, CLIC1, CD19, LAT2, HMGN2, IGKC, ARL6IP5, PTPN6, FCRLA, PTGES3, HSPA8, MS4A1, ARHGAP24, CNN2, IRF1, BLNK, ATP5IF1, PLEK, HLA-F, CIB1, RAD23A, TNFRSF13B, PPIA, EEF1D, VDAC2, HLA-A, LAMTOR4, SP100, SHMT2, TRBC2, BCAP3…	UP	Switched Memory B cells	DEG.oJIAU.ctrl.allcells
NEGATIVE REGULATION OF CELL POPULATION PROLIFERATION%GOBP%GO:0008285	1.0443e-05	0.000430251	0.255859	0.565541	2.83492	18	IFITM1, IFIT3, B2M, HLA-E, EIF2AK2, TNFRSF14, PTPN6, ARHGAP24, IRF1, ATP5IF1, CIB1, TNFRSF13B, GDI2, EVL	UP	Switched Memory B cells	DEG.oJIAU.ctrl.allcells
IMMUNE RESPONSE%GOBP%GO:0006955	4.44414e-05	0.00149471	0.240337	0.307731	2.6935	62	IFITM1, MX1, ISG15, IFI44L, IFIT3, CD79B, UBE2L6, IFITM2, HLA-B, IGHG2, HLA-E, BST2, EIF2AK2, PSMB10, TNFRSF14, CORO1A, TRIM22, CD19, HMGN2, IGKC, MS4A1, IRF1, BLNK, HLA-F, HLA-A, SP100, SHMT2, TRBC2, POU2AF1, CD40, TUBB, CD74, NUB1, GAPT, VAMP8	UP	Switched Memory B cells	DEG.oJIAU.ctrl.allcells
CELL SURFACE RECEPTOR SIGNALING PATHWAY%GOBP%GO:0007166	3.80485e-05	0.00138318	0.240337	0.329531	2.68922	53	IFITM1, MX1, ISG15, LY6E, CD79B, IFITM2, IGHG2, TNFRSF14, PRMT1, IRF9, CD19, LAT2, IGKC, PTPN6, FCRLA, MS4A1, IRF1, BLNK, PLEK, CIB1, TNFRSF13B, HLA-A, SP100, TRBC2, TMSB4X, PPP1CA, CD40, EVL	UP	Switched Memory B cells	DEG.oJIAU.ctrl.allcells
DEFENSE RESPONSE TO SYMBIONT%GOBP%GO:0140546	4.83726e-05	0.00149471	0.240337	0.571483	2.64528	15	IFITM1, MX1, ISG15, IFI44L, IFIT3, ISG20, IFITM2, BST2, EIF2AK2	UP	Switched Memory B cells	DEG.oJIAU.ctrl.allcells
RESPONSE TO EXTERNAL STIMULUS%GOBP%GO:0009605	8.74731e-05	0.00257421	0.232188	0.284804	2.62524	70	IFITM1, MX1, ISG15, IFI44L, IFIT3, RAC2, ISG20, UBE2L6, IFITM2, HLA-B, IGHG2, HLA-E, BST2, EIF2AK2, TNFRSF14, CORO1A, TRIM22, HMGN2, HSPA8, CNN2, IRF1, PPIA, HLA-A, SP100, SHMT2, ZFP36, CASP4, POU2AF1, CFL1, PPP1CA, CD40, TUBB, PSMA2, CD74, NUB1, ARF1, GABARAP, IFI16, NPC2, SCIMP	UP	Switched Memory B cells	DEG.oJIAU.ctrl.allcells
REGULATION OF PRODUCTION OF MOLECULAR MEDIATOR OF IMMUNE RESPONSE%GOBP%GO:0002700	0.000969809	0.0157722	0.205813	0.587382	2.24423	10	B2M, HLA-E, BST2, TNFRSF14, HLA-F, HLA-A, CD40, CD74, SCIMP	UP	Switched Memory B cells	DEG.oJIAU.ctrl.allcells
PROTEIN MATURATION%GOBP%GO:0051604	0.00305763	0.0393669	0.186165	0.388828	2.09368	21	PTGES3, HSPA8, SPCS2, PPIA, CASP4, CCT8, SELENOF, CCT7, CDC37, IFI16, SPCS1, ST13, CTSS, SEC11A, CIAO2A, PPIG	UP	Switched Memory B cells	DEG.oJIAU.ctrl.allcells
RNA PROCESSING%GOBP%GO:0006396	0.000284517	0.0068909	0.214964	-0.293497	-2.48815	57	DDX5, HNRNPA1, PABPC1, SON, RBM39, RPS21, RPL7, RPS27, RPL35, RPL14, RPS6, HNRNPA3, SRRM1, SNRPD2, FUS, RPS14, RSL1D1, RBM8A, RPS8, SNRPD1, DDX39B, NHP2, RPL10A, SNRPG, RPS28, RPL27, PRPF8, RSRP1, PNN, LUC7L3, DNTTIP2, NSA2, SF3B6, RPS24, NOP58, RTRAF, RPS17, RBMX, HNRNPF, DDX46, SRSF3, RPL35A, SNU13, MBNL1, SF3B1, RPS16, HNRNPC, RBM3, PPIG, CLNS1A, TRMT112	DOWN	Switched Memory B cells	DEG.oJIAU.ctrl.allcells
ANIMAL ORGAN DEVELOPMENT%GOBP%GO:0048513	0.000139452	0.00374701	0.223742	-0.410749	-2.54353	28	EZR, CSDE1, MSN, DDX5, TXNIP, PSAP, MEF2C, RPL13, ARID5B, CALM1, RHOA, RPL10, CXCR4, UFC1, FOXP1, ATP5PF, ACTB, COX6B1, NDUFV2, CDC42, SYK, PARP1, ANXA6, SOD1	DOWN	Switched Memory B cells	DEG.oJIAU.ctrl.allcells
CELLULAR BIOSYNTHETIC PROCESS%GOBP%GO:0044249	1.46438e-06	0.000118591	0.277518	-0.239034	-3.06674	182	RPS4Y1, MT-ATP8, RPS29, RPL38, RPS20, DDX5, MT-ND6, RPL36A, HNRNPA1, MT-ND3, RPL37, RPL27A, PABPC1, SON, RBM39, RPS21, EEF2, RPS11, RPL7, NDUFB8, TMEM258, RPS27, RPL35, RPL13A, RPL4, RPL13, RPL37A, RPL36, RPL14, MT-ND4L, RPL31, RPS6, ATP5F1A, HNRNPA3, RPL23, SRRM1, SNRPD2, ELOB, FUS, RPS14, HSP90AA1, RSL1D1, RBM8A, ATP5F1E, RPL10, RPL12, NDUFB2, RPS8, RPS12, ZC3H15, USP15, SNRPD1, RPLP2, NDUFS5, …	DOWN	Switched Memory B cells	DEG.oJIAU.ctrl.allcells
CYTOPLASMIC TRANSLATION%GOBP%GO:0002181	1.66748e-06	0.000118591	0.277518	-0.369256	-3.11082	56	RPS29, RPL38, RPS20, RPL36A, RPL37, RPL27A, RPS21, RPS11, RPL7, RPS27, RPL35, RPL13A, RPL4, RPL13, RPL37A, RPL36, RPL14, RPL31, RPS6, RPL23, RPS14, RPL10, RPL12, RPS8, RPS12, ZC3H15, RPLP2, RPS5, UBA52, FAU, RPL10A, RPS28, RPL27, RPL24, RPL17, EIF2S3, RPLP1, RPS24, RPL3, RPL34, RPL41	DOWN	Switched Memory B cells	DEG.oJIAU.ctrl.allcells
CELLULAR NITROGEN COMPOUND METABOLIC PROCESS%GOBP%GO:0034641	1.12642e-07	2.32042e-05	0.304006	-0.263556	-3.35136	173	RPS4Y1, MT-ATP8, RPS29, RPL38, RPS20, CSDE1, DDX5, MT-ND6, RPL36A, HNRNPA1, HMGB2, MT-ND3, RPL37, RPL27A, PABPC1, SON, RBM39, RPS21, EEF2, RPS11, KMT2E, RPL7, NDUFB8, RPS27, RPL35, RPL13A, RPL4, RPL13, RPL37A, RPL36, RPL14, MT-ND4L, RPL31, RPS6, ATP5F1A, HNRNPA3, RPL23, SRRM1, SNRPD2, ELOB, FUS, RPS14, HSP90AA1, RSL1D1, RBM8A, ATP5F1E, RPL10, RPL12, NDUFB2, RPS8, RPS12, ZC3H15, USP15, SNRPD1, RPL…	DOWN	Switched Memory B cells	DEG.oJIAU.ctrl.allcells
CELLULAR NITROGEN COMPOUND BIOSYNTHETIC PROCESS%GOBP%GO:0044271	5.57498e-09	3.44534e-06	0.328364	-0.325008	-3.60671	112	RPS4Y1, MT-ATP8, RPS29, RPL38, RPS20, DDX5, MT-ND6, RPL36A, MT-ND3, RPL37, RPL27A, RPS21, EEF2, RPS11, RPL7, NDUFB8, RPS27, RPL35, RPL13A, RPL4, RPL13, RPL37A, RPL36, RPL14, MT-ND4L, RPL31, RPS6, ATP5F1A, RPL23, ELOB, RPS14, HSP90AA1, ATP5F1E, RPL10, RPL12, NDUFB2, RPS8, RPS12, ZC3H15, USP15, RPLP2, NDUFS5, NDUFC2, DDX21, RPS5, MRPS21, UBA52, FAU, NHP2, ATP5MF, PCBP2, RPL10A, RPS28, RPL27, ATP5PF…	DOWN	Switched Memory B cells	DEG.oJIAU.ctrl.allcells
CYTOPLASMIC TRANSLATION%GOBP%GO:0002181	0.000381339	0.0270751	0.201606	0.297559	2.42742	51	RPL37A, RPL39, RPL37, RPL41, RPS27, RPL36A, RPL34, RPL13A, RPS21, RPS28, RPL35, RPS2, EIF3G, RPL36, RPL17, UBA52, RPL27A, RPL38, RPS15A, RPS12, RPL23, RPL3, RPS8, RPS24, RPL28, RPS11, RPS29, EIF3D, RPL31, RPL22L1, EIF5	UP	ABCs-like Memory B cells	DEG.oJIA.ctrl.allcells
REGULATION OF MACROMOLECULE BIOSYNTHETIC PROCESS%GOBP%GO:0010556	0.000330382	0.0270751	0.201606	-0.178636	-2.43224	201	RPS26, HLA-B, HLA-A, ACTB, PABPC1, EZR, PTMA, CHCHD2, CIRBP, NME2, ZFP36, EIF1, LAPTM5, NR4A2, REL, SF1, CDKN1B, RBM3, ATF7IP, CALR, FLNA, EIF4H, ZFP36L1, HIF1A, MIF, FUS, DDX39B, GPI, TRMT112, PNRC1, GSTP1, EIF4G2, NONO, CIITA, RBBP4, SP110, IKZF1, SH3BGRL, HNRNPH1, MBNL1, DBI, TRAF3IP3, CRIP1, TRIM22, HSP90AB1, CEBPZ, PAIP2, RBM25, DDX3X, HNRNPH3, EIF3E, SF3B1, TRA2B, HNRNPU, CELF2, BZW1, RAN, …	DOWN	ABCs-like Memory B cells	DEG.oJIA.ctrl.allcells
REGULATION OF NUCLEOBASE-CONTAINING COMPOUND METABOLIC PROCESS%GOBP%GO:0019219	0.000207454	0.0270751	0.209838	-0.200587	-2.47622	145	RPS26, ACTB, PABPC1, EZR, PTMA, CHCHD2, CIRBP, NME2, ZFP36, NR4A2, REL, SF1, CDKN1B, RBM3, ATF7IP, CALR, FLNA, ZFP36L1, HIF1A, FUS, DDX39B, TRMT112, NONO, CIITA, RBBP4, SP110, IKZF1, HNRNPH1, FIS1, MBNL1, TRIM22, HSP90AB1, CEBPZ, RBM25, DDX3X, HNRNPH3, SF3B1, TRA2B, HNRNPU, CELF2, CLNS1A, CREM, DDX17, PRKCB, PRDX6, PIAS1, HNRNPK, IGBP1, EPC1, SP100, ENO1, PAX5, ZNF107, PA2G4, NDUFA13, TAF7, DDX5,…	DOWN	ABCs-like Memory B cells	DEG.oJIA.ctrl.allcells
NEGATIVE REGULATION OF PROTEIN-CONTAINING COMPLEX ASSEMBLY%GOBP%GO:0031333	0.000500429	0.0366648	0.122069	-0.490789	-2.36474	16	CAPG, ADD3, RIOK3, ADD1, RPL13A, HMGB1, TMSB4X, SSH2, HSPA8, TMSB10, TFIP11, CAPZA1	DOWN	CD69+ Naive B cells	DEG.oJIA.tissue.allcells
RIBONUCLEOPROTEIN COMPLEX BIOGENESIS%GOBP%GO:0022613	6.8444e-05	0.015044	0.137712	-0.229387	-2.64974	102	XRCC5, PRPF8, EIF3E, SNU13, TRMT112, RPS21, RIOK3, NSA2, EIF3I, SNRPB2, SRSF10, EIF3H, RPS27L, RPL5, CLNS1A, RAN, SNRPD2, SF1, CELF2, RPL7, MRPL20, SF3B6, RPLP0, NOB1, NUP88, RPL35, EIF3K, PIH1D1, RPS12, RPL10, RPL6, SF3B2, SRSF5, DDX39B, USP4, RPS17, RSRP1, XRN2, TGS1, RPS4X, DNTTIP2, NOL11, RPS3A, PIN4, RPS8, RPL10A, SF3B5, DDX46, PRKDC, SBDS, RBM34, SLU7, RSL1D1, ABT1, RSL24D1, MPHOSPH10, SF3B…	DOWN	CD69+ Naive B cells	DEG.oJIA.tissue.allcells
RNA METABOLIC PROCESS%GOBP%GO:0016070	3.28021e-05	0.00943645	0.142546	-0.173794	-2.7424	206	RBM8A, HNRNPA3, HNRNPF, PRPF8, PPIG, EIF3E, SNU13, SUB1, EAF2, PTMA, SRSF3, TRMT112, MBNL1, RPS21, SRRM1, RIOK3, NSA2, RBM3, PNRC1, HNRNPH3, SNRPB2, SRSF10, TAF7, ZCCHC7, DDX24, MAGOH, SRSF7, SMNDC1, RPL5, CLNS1A, BCAS2, LSM5, EPC1, SNRPD2, SF1, CELF2, PRPF4B, RPL7, CBLL1, CWC15, SF3B6, TRMT10C, SON, TCEA1, PQBP1, NOB1, RPL35, RBM39, PIH1D1, GTF2A2, CREB1, VIRMA, HSPA8, CDC5L, PRMT1, PRPF38A, SF3…	DOWN	CD69+ Naive B cells	DEG.oJIA.tissue.allcells
GENERATION OF PRECURSOR METABOLITES AND ENERGY%GOBP%GO:0006091	2.73097e-05	0.00943645	0.14722	-0.300272	-2.79195	64	NDUFB9, COX6C, ENO1, LDHA, ATP5F1C, PKM, PGK1, UQCRH, OXA1L, UCP2, NDUFA11, PHKB, UQCRB, COX7B, COX8A, MT-CO3, NDUFA3, NDUFV2, NDUFA12, COX6A1, ATP5PO, ATP5PD, MT-ND2, NDUFB4, TPI1, MT-ND3, UQCR10, MT-CYB, NDUFS5, ATP5F1E, NDUFA6, ETFB	DOWN	CD69+ Naive B cells	DEG.oJIA.tissue.allcells
AMIDE METABOLIC PROCESS%GOBP%GO:0043603	0.000114628	0.0184517	0.251005	0.281585	2.50714	67	RPS26, RPS27A, RPS9, RPLP1, RPL18A, RPL18, RPS3A, EEF1A1, EEF1D, RPL39, RPS4X, RPL28, RPS13, UBA52, RPSA, RPS15A, RPL30, RPS7, RPL19, RPS19, SPCS1, RPL35, RPLP0, RPS23, RPS24, RPS15, RPL15, EEF1B2, RPL23, RPL8, RPL22L1, DDX3X, RPL29, RPL7, RPS6, RPS18, RPL34, LTA4H, MRPL54	UP	CD69+ Naive B cells	DEG.oJIAU.ctrl.allcells
PEPTIDE METABOLIC PROCESS%GOBP%GO:0006518	6.49468e-06	0.00338373	0.0966521	0.169205	2.92236	233	RPL18A, RPS15, EEF1A1, RPL8, RPSA, RPS14, RPL29, RPL39, RPS7, RPS27A, RPS23, RPL26, EIF4E2, RPS8, RPS18, MRPL21, MRPL20, RPL23, EIF2A, RPS4Y1, RPL6, RPL32, MRPS23, SEC11C, MRPS21, EIF3I, RPS25, RPL10A, MRPS14, EEF1B2, MRPS18A, EEF1D, MRPL22, LTA4H, EIF1, RPL10, MRPL15, MRPL24, RPS3A, RPL27A, HBS1L, MRPL35, RBM4, RWDD1, MRPL14, MRPL48, CHCHD1, EIF2S2, RPS20, TAPBP, RPS9, RPL41, MRPL52, RPS24, EIF3…	UP	Plasmablasts	DEG.oJIA.oJIAU.allcells
PURINE RIBONUCLEOTIDE BIOSYNTHETIC PROCESS%GOBP%GO:0009152	6.82697e-05	0.0203249	0.0852392	0.248257	2.6406	83	NDUFB8, NDUFC2, ATP5MC1, ATP5MC3, ATP5F1E, NDUFA9, ADSL, MT-ND4, NDUFA5, NDUFV2, APRT, ELOVL6, MT-ND2, NDUFS6, ATP5PF, NDUFB2, ALDOA, NDUFB6, TECR, PDHB, NDUFA13, NDUFB5, ATP5MC2, ATP5F1A, NDUFB4, ATIC, ATP5PD, PAICS, NDUFA2, NDUFB10, NDUFV1, GART, ACAT1, NDUFS1, NDUFA11, HPRT1, ATP5F1B, NDUFA10	UP	Plasmablasts	DEG.oJIA.oJIAU.allcells
HUMORAL IMMUNE RESPONSE%GOBP%GO:0006959	0.000203565	0.046133	0.0821385	0.35914	2.47414	34	RPL39, MS4A1, HLA-DQB1, IGHA1, IGKV3-20, IGHG1, YTHDF2, JCHAIN, HLA-E, RNASE6, ROMO1, BLNK, HLA-DRB1, FAU, ST6GAL1, HLA-A, PSMB10, RPL30	UP	Plasmablasts	DEG.oJIA.oJIAU.allcells
MHC PROTEIN COMPLEX ASSEMBLY%GOBP%GO:0002396	0.000265641	0.046133	0.0789161	0.523237	2.46011	15	HLA-DRB5, HLA-DQB1, HLA-DRA, HLA-DPB1, HLA-DQA1, HLA-DMB, HLA-DMA, TAPBP, HLA-DRB1, CALR, HLA-DQA2, PDIA3, B2M	UP	Plasmablasts	DEG.oJIA.oJIAU.allcells
CYTOPLASMIC TRANSLATION%GOBP%GO:0002181	6.85328e-06	0.0143713	0.0948255	0.258261	2.90412	94	RPS12, RPL37, RPS2, RPL35, RPS3, RPL8, RPL28, RPL7A, RPS27, RPL29, RPL34, RPL7, RPS28, RPS14, RPS23, RPL19, EIF2B3, RPS8, RPL21, EIF2S3, RPLP0, EIF3H, RPL30, RPS20, RPS11, RPS16, RPS4X, RPL12, RPL32, RACK1, RPS9, RPSA, EIF3F, RPL37A, RPL35A, RPL27, RPS27A, RPS13, RPL23, RPS6, RPL26, RPL38, RPLP1, DRG2, RPS21, RPL36A, RPS5, RPL27A, RPS19	UP	Plasmablasts	DEG.oJIA.tissue.allcells
PROTON MOTIVE FORCE-DRIVEN ATP SYNTHESIS%GOBP%GO:0015986	2.07726e-08	4.54505e-05	0.110945	0.400046	3.48628	55	ATP5MC1, ATP5MF, ATP5PF, NDUFB4, NDUFV2, MT-ND2, ATP5PO, MT-ND6, NDUFB5, NDUFS1, NDUFB6, NDUFB8, MT-ND4, NDUFC2, NDUFA9, SDHA, NDUFS4, NDUFS6, NDUFA2, ATP5F1B, ATP5MC2, NDUFB3, NDUFB2, ATP5F1C, NDUFA13, ATP5MG, NDUFA5, ATP5F1A, MT-ND3, ATP5F1E, ATP5MC3, NDUFB9, NDUFC1	UP	Plasmablasts	DEG.oJIAU.ctrl.allcells
OXIDATIVE PHOSPHORYLATION%GOBP%GO:0006119	4.91574e-08	5.37781e-05	0.108791	0.333347	3.41588	77	ATP5MF, ATP5PF, NDUFB4, NDUFV2, MT-ND2, NDUFA4, ATP5PO, MT-ND6, UQCRQ, COX6A1, UQCRH, NDUFB5, NDUFS1, NDUFB6, NDUFB8, MT-ND4, NDUFC2, NDUFA9, SDHA, NDUFS4, COX7B, UQCRB, NDUFS6, UQCR10, COX8A, NDUFA2, ATP5F1B, COX7A2, NDUFB3, NDUFB2, ATP5F1C, COX6B1, NDUFA13, ATP5MG, COX5A, NDUFA5, ATP5F1A, MT-ND3, ATP5F1E, NDUFB9, NDUFC1	UP	Plasmablasts	DEG.oJIAU.ctrl.allcells
ANTIGEN PROCESSING AND PRESENTATION OF EXOGENOUS PEPTIDE ANTIGEN VIA MHC CLASS II%GOBP%GO:0019886	2.26466e-05	0.00226875	0.0870324	0.551415	2.741	17	HLA-DRA, HLA-DQA1, HLA-DRB5, HLA-DMB, HLA-DMA, B2M, HLA-DPB1, HLA-DQB1, CTSS, HLA-DRB1, IFI30, HLA-DPA1, DNM2	UP	Plasmablasts	DEG.oJIAU.ctrl.allcells
MITOCHONDRIAL RESPIRATORY CHAIN COMPLEX ASSEMBLY%GOBP%GO:0033108	0.00020613	0.0125281	0.0784499	0.272241	2.49494	61	COX14, PET100, NDUFB4, MT-ND2, COA3, STMP1, MT-ND6, NDUFAF3, NDUFB5, NDUFS1, NDUFB6, NDUFB8, MT-ND4, NDUFC2, NDUFA9, NDUFS4, NDUFA2, NDUFB3, NDUFB2, NDUFA13, NDUFAF4, OMA1, COA5, NDUFA5, UQCC2, NDUFB9, NDUFC1, CHCHD7, UQCRFS1, FOXRED1, NDUFAF7, NUBPL, TMEM126B	UP	Plasmablasts	DEG.oJIAU.ctrl.allcells
PEPTIDE METABOLIC PROCESS%GOBP%GO:0006518	0.000332254	0.0191309	0.0753723	0.137439	2.42725	243	RPS14, SEC11C, RPSA, RPL26, RPS27A, CTSH, RPL34, RPS23, RPL6, RPL39, RPL23, RPL18A, EEF1A1, MRPS14, MRPL22, RPS8, RPS7, EIF3H, RPL30, RPL29, MRPL57, AURKAIP1, EIF4E2, EIF5A, MRPS5, RWDD1, RPS18, MRPS21, MRPL21, RPS24, EIF3E, EIF3G, GIGYF2, RPS4Y1, TSFM, MRPS15, CHCHD1, HM13, LTA4H, RRBP1, MRPS9, EEF1D, EIF1, MRPL20, RPS11, RPL35, RPL8, EIF5B, RPS3A, RPL10A, EIF3L, EIF4G1, MRPL14, MRPL32, MRPL35, …	UP	Plasmablasts	DEG.oJIAU.ctrl.allcells
MONOATOMIC ION TRANSPORT%GOBP%GO:0006811	0.000402888	0.0209885	0.0753723	0.208627	2.39335	97	MS4A1, ATP5MF, ATOX1, ANXA6, TMCO1, ATP5PO, PTPRC, ATP6V0D1, BAK1, CAV1, HVCN1, MT-ND4, ATP6V0E1, ATP6V0B, NDUFA9, PLCG2, VDAC2, SELENOK, ATP5F1B, TRPV2, ATP2A2, MCUB, TRPM7, GHITM, ATP6V1F, ATP6V1E1, DNM2, ITPR2, ATP2B1, ATP6AP1, ATP6AP2, ATP6V1B2, CHERP, COX15, SLC3A2, SMDT1, NNT, P2RX5, CNNM4, OSTM1, TMEM163, CCL5, CLCN3, LRRC8C, MCU, SLC15A2, SLC20A2, SLC39A10, KCNMA1, LRRC8B, SLC25A26, IBTK,…	UP	Plasmablasts	DEG.oJIAU.ctrl.allcells
PROTEIN INSERTION INTO MITOCHONDRIAL INNER MEMBRANE%GOBP%GO:0045039	0.000373205	0.0204923	0.0753723	0.588763	2.36868	11	TIMM13, TIMM10, TIMM8B, ROMO1, NDUFA13, AGK, TIMM8A, TIMM9, TIMM10B	UP	Plasmablasts	DEG.oJIAU.ctrl.allcells
POSITIVE REGULATION OF NF-KAPPAB TRANSCRIPTION FACTOR ACTIVITY%GOBP%GO:0051092	0.000703068	0.0307663	0.0721635	0.305631	2.31192	41	UBE2V1, CD40, TRAF5, TRIM25, TRIM8, NPM1, PSMA6, PRDX3, PLCG2, MAP3K13, CIB1, DDRGK1, TERF2IP, UBE2N, MTDH, ERC1, PRKD2, RNF25, TRIM52, TRIM22, IL1B, TRAF1, HSPA1A, IRAK1, RPS6KA5, TIRAP, TRIM38, EIF2AK2, TRIM13, AIM2, CARD16, LAMTOR5	UP	Plasmablasts	DEG.oJIAU.ctrl.allcells
GLUTAMINE FAMILY AMINO ACID METABOLIC PROCESS%GOBP%GO:0009064	0.000681471	0.0304298	0.0721635	-0.567555	-2.28608	11	DGLUCY, OAT, SLC38A1, GLUL, GLS, ALDH18A1, GOT1, GLUD1, NIT2	DOWN	Plasmablasts	DEG.oJIAU.ctrl.allcells
REGULATION OF ATP-DEPENDENT ACTIVITY%GOBP%GO:0043462	0.000491953	0.0233998	0.0721635	-0.412581	-2.3583	23	ATP1B3, VMP1, PPIF, MSH2, DNAJC9, ATP5IF1, UBLCP1, DNAJB11, SSBP1, MSH6, VMA21, TP53, AHSA1, HNRNPU, OXA1L, DHX9, PFN1	DOWN	Plasmablasts	DEG.oJIAU.ctrl.allcells
PEPTIDE BIOSYNTHETIC PROCESS%GOBP%GO:0043043	6.01077e-06	0.00275645	0.153865	0.219819	2.91179	141	RPL32, RPL29, RPS3, RPL3, MRPS24, RPS14, RPS9, RPL14, RPS18, RPLP0, RPS4Y1, RPS24, RPL26, EIF1, MRPS12, EEF1G, RPS6, RPL24, RPL18, RPL19, RPS6KB2, MRPL27, RPL30, DHPS, RPL6, RPS5, EEF2, RPSA, RPL11, EIF1AY, RPL7A, RPS25, RPS3A, RPL17, RPS8, RPL38, RPL15, EIF3D, FARSB, RPS27A, EIF3L, RPS19, RPL5, AURKAIP1, RPS15A, RPL41, RPS13, TUFM, RPL18A, EIF5B, RPL4, EIF3G, FTSJ1, EIF3K, TNIP1, EIF3E, MRPS6, R…	UP	Plasma B cells	DEG.oJIA.ctrl.allcells
CARBOXYLIC ACID CATABOLIC PROCESS%GOBP%GO:0046395	0.000217538	0.0264309	0.13076	-0.546026	-2.43933	14	GSTZ1, HADHA, ETFB, SCP2, HSD17B4, MCEE, SHMT2, PGD, AASDHPPT, AKR1A1	DOWN	Plasma B cells	DEG.oJIA.ctrl.allcells
MHC CLASS II PROTEIN COMPLEX ASSEMBLY%GOBP%GO:0002399	8.16334e-10	5.39189e-07	0.195597	0.88747	3.41502	10	HLA-DRA, HLA-DRB1, HLA-DPB1, HLA-DMA, HLA-DPA1, HLA-DRB5, HLA-DQB1, HLA-DQA2, HLA-DQA1	UP	Plasma B cells	DEG.oJIA.oJIAU.allcells
ANTIGEN PROCESSING AND PRESENTATION%GOBP%GO:0019882	3.00738e-07	7.9455e-05	0.164775	0.502841	3.18125	29	HLA-DRA, HLA-DRB1, CD74, HLA-DPB1, HLA-B, HLA-A, HLA-C, HLA-DMA, HLA-DPA1, HLA-DRB5, HLA-DQB1, HLA-DQA2, HLA-DQA1, HLA-E, PDIA3, ERAP1	UP	Plasma B cells	DEG.oJIA.oJIAU.allcells
CYTOPLASMIC TRANSLATION%GOBP%GO:0002181	3.45038e-06	0.00527907	0.130827	0.264337	3.0229	98	RPL29, RPL37A, RPS15A, RPL6, RPS23, RPS3, RPS3A, RPS18, RPLP0, RPS6, RPL18A, RPL23, EIF4A2, RPS2, RPS8, RPS16, RPL24, RPS13, RPL38, RPL36, RPL15, RPL23A, RPS12, RPL34, RPL31, RPL14, RPL10A, RPL27A, EIF4A1, RPL37, RPL26, RPL19, RPL7A, RPSA, NCBP2, RPS19, RPS14, RPL11, RPS27, RPL17, EIF3K, RPL5, RPL36A, RPL35, RPL7, NEMF, RPL22, RPS21, RPS25, DENR, EIF3H, RPL30	UP	Plasma B cells	DEG.oJIA.tissue.allcells
MHC CLASS II PROTEIN COMPLEX ASSEMBLY%GOBP%GO:0002399	1.25357e-05	0.0063932	0.12375	0.710435	2.74621	10	HLA-DRB1, HLA-DQB1, HLA-DPA1, HLA-DRB5, HLA-DPB1, HLA-DQA1, HLA-DMA, HLA-DQB2, B2M, HLA-DRA	UP	Plasma B cells	DEG.oJIA.tissue.allcells
REGULATION OF CELL-CELL ADHESION%GOBP%GO:0022407	4.72856e-05	0.0180867	0.116243	0.285044	2.66696	65	HLA-DRB1, CCL5, HLA-DQB1, HLA-DPA1, CXCL13, MYADM, RPS3, HLA-DRB5, HLA-DPB1, LILRB4, IL18, HLA-DQA1, HLA-DMA, RIPOR2, PTPN6, AKT1, DOCK8, HLA-DQB2, SPN, PTPN22, IRF1, B2M, TGFBR2, SMARCA2, ANXA1, FXYD5, ZBTB1, PAG1, YTHDF2, KAT5, RHOA, JAK1, LILRB1, HLA-DRA, HSPD1, CCR2, LAPTM5, MIA3, SOX4, TMX1, CD44, TFRC, ITGB2, HLA-A, SMARCB1, IL12RB1, GTPBP4, PTPN2, LCK, ARID1A	UP	Plasma B cells	DEG.oJIA.tissue.allcells
PROTON MOTIVE FORCE-DRIVEN ATP SYNTHESIS%GOBP%GO:0015986	6.13652e-05	0.00926295	0.129839	0.316339	2.66122	52	MT-ND4, NDUFB2, ATP5F1A, ATP5PO, NDUFB6, NDUFA6, ATP5MC1, ATP5PB, NDUFA3, ATP5ME, NDUFS5, NDUFA2, ATP5PD, NDUFB8, MT-ND5, NDUFB9, NDUFA9, NDUFC2, NDUFS4, NDUFC1, NDUFA1, NDUFA12, NDUFB1, NDUFV2, NDUFA5, NDUFB3, SDHA, NDUFA13, NDUFB7, NDUFS8, ATP5F1E, NDUFS2, NDUFB10, NDUFB11, NDUFAB1, ATP5PF, MT-ND6, ATP5MC3	UP	Plasma B cells	DEG.oJIAU.ctrl.allcells
ORGANONITROGEN COMPOUND BIOSYNTHETIC PROCESS%GOBP%GO:1901566	0.000279263	0.0142075	0.120207	0.141148	2.49977	266	MT-ND4, NDUFB2, RPS29, RPL39, ATP5F1A, OST4, TMEM258, RPS3, RPL15, RPS15A, ATP5PO, RPL37A, MRPL21, NDUFB6, MRPS6, NDUFA6, RPS6KB2, ATP5MC1, RPS21, RPL35, ASCC3, PIGK, ATP5PB, RPS18, MRPS35, RPS6, EIF3D, NDUFA3, STT3A, DLD, ATP5ME, MRPL22, RPS2, NDUFS5, UBA52, DPM2, NDUFA2, ATP5PD, EIF3A, SAT1, RPL17, NDUFB8, RPL38, MT-ND5, ST8SIA4, RPL36A, ADA2, RPS20, NDUFB9, RPS5, NDUFA9, ASAH1, NDUFC2, MRPL40,…	UP	Plasma B cells	DEG.oJIAU.ctrl.allcells
SENSORY ORGAN DEVELOPMENT%GOBP%GO:0007423	0.00175907	0.0405249	0.109734	-0.559686	-2.12699	10	MPV17, PLAAT3, NIPBL, ATF6, HIPK2, ATF4, ACTL6A, C12orf57, RAB18	DOWN	Plasma B cells	DEG.oJIAU.ctrl.allcells
POSITIVE REGULATION OF DNA-TEMPLATED TRANSCRIPTION%GOBP%GO:0045893	0.000159314	0.00926295	0.125116	-0.190906	-2.52702	138	SUPT5H, MED28, ACTB, EAPP, CALCOCO1, RHOG, OGT, HNRNPD, MED10, PHIP, DDX39B, TAF11, IRF2, PWP1, CD40, IRF1, PARP1, ZNF24, LARP7, TNIP1, SMARCB1, ZFX, ARF4, MED8, DDX17, KAT6B, KLF10, RHOQ, S100A10, SP100, TAF9, MEF2C, ATF6, PHF5A, ATF6B, SUPT6H, KDM5A, RBMX, HIPK2, ATF4, ACTN4, SS18, IRF9, ELF1, SMARCC2, PLAC8, RSF1, CCNK, PSMC6, PIM2, KMT2A, ELL2, ACTL6A, MCRS1, POU2AF1, ILF3, LITAF, ILK, TAF15,…	DOWN	Plasma B cells	DEG.oJIAU.ctrl.allcells
REGULATION OF DEVELOPMENTAL PROCESS%GOBP%GO:0050793	1.92981e-06	0.00166661	0.151257	-0.220998	-3.04671	151	ACTB, RHOG, OGT, ZFP36, PDCD10, CNOT2, PLAAT4, PHIP, FOXP1, IKZF3, BRMS1, IQCB1, CXCR4, BTG1, ITGB1, CD40, IRF1, DYNLT1, PARP1, PLAAT3, NUMB, MTPN, SMARCB1, FBXW7, VPS35, DDX17, NUMA1, KAT6B, NIPBL, RACK1, S100A10, MTCH2, PRMT1, MAP3K13, SP100, SEPTIN7, ZEB1, ZDHHC6, EIF2AK2, MEF2C, BTK, ITGB2, NCKAP1L, SUPT6H, FLOT2, HIPK2, BAG6, ARHGAP15, ATF4, OCIAD1, SS18, ADD1, SMARCC2, RBM4, PTK2B, SINHCAF,…	DOWN	Plasma B cells	DEG.oJIAU.ctrl.allcells
CYTOPLASMIC TRANSLATION%GOBP%GO:0002181	2.54485e-11	3.40502e-08	0.212553	0.392323	4.12495	83	RPL8, RPS15, RPL18, RPS29, RPS5, RPL35, RPL13A, RPS6, RPL10A, RPS21, RPL31, RPL19, RPL15, RPS8, RPLP0, RPS16, RPL14, RPS18, RPL37A, RPL41, RPL5, RPS20, RPL26L1, RPS28, RPL32, RPL35A, RPS3, RPS27, RPL29, RPS12, RPSA, RPS19, EIF3H, RPL17, RPL21, RPL3, EIF2S3, EIF3D, RPL34, RPS11, RPL7A, RPL10, RPL23A, RACK1, RPL27A, RPS15A, EIF3L, RPS23, EIF3K, RPL12, RPL38, RPS26, RPL22, FAU, EIF2S2, RPL23, RPS7, …	UP	DC1	DEG.oJIAU.ctrl.allcells
IMMUNE SYSTEM PROCESS%GOBP%GO:0002376	2.42564e-06	0.000540918	0.154416	0.185562	3.0086	224	HLA-B, S100A8, B2M, MX1, HLA-DQA2, TYROBP, RPL13A, FCN1, PDE4B, CD14, LCP1, VAMP2, PDIA3, PHB2, PTPRC, IFNAR2, CTSS, HLA-DQA1, IFI44L, TNFRSF14, UFL1, S100A9, ALAS1, IFIT3, TAP2, CD46, AIF1, PJA2, IFITM3, IFITM2, HLA-E, FPR1, CCR1, ISG15, HLA-C, MSN, FCER1A, HMOX1, HLA-DRB5, PSMB10, HLA-A, JAK1, APOBEC3A, MNDA, SLAMF8, BST2, SAMHD1, CORO1A, NAIP, FYB1, LYZ, FTH1, GBP5, HCK, NMI, RPS19, ROCK1, GBP…	UP	DC1	DEG.oJIAU.ctrl.allcells
REGULATION OF CELL ADHESION%GOBP%GO:0030155	0.000226958	0.0253058	0.127729	0.238785	2.51063	83	ACTB, B2M, HLA-DQA2, PTPRC, FERMT3, HLA-DQA1, TNFRSF14, RUNX3, CD46, AIF1, HLA-E, SMARCE1, HLA-DRB5, HLA-A, JAK1, MACF1, RPS3, VSIR, CYTH1, ROCK1, GBP1, SOX4, LGALS9, ACTG1, CD44, HLA-DQB1, DUSP1, ANXA1, HLA-DOA, FXYD5, TNF, LGALS3, IL1B, P4HB, TNFAIP8L2, HLA-DMA, LIMS1, CXCR4, PTPN2, S100A10, RSU1, PPP1CB, HSPD1, PPP2R1A, FLOT2, CD36, MAP3K8, IL18, ARL2, HLA-DRA, TLN1, PYCARD, CIB1, TMX1, ADAM10…	UP	DC1	DEG.oJIAU.ctrl.allcells
RIBOSOME ASSEMBLY%GOBP%GO:0042255	0.000389555	0.0323059	0.122718	0.444387	2.38317	20	RPS15, RPS5, RPLP0, RPL5, RPS28, RPS27, RPSA, RPS19, EIF5B, EIF2A, PRKDC, RPL10, RPL23A	UP	DC1	DEG.oJIAU.ctrl.allcells
POSITIVE REGULATION OF IMMUNE RESPONSE%GOBP%GO:0050778	0.000798523	0.0469759	0.117493	0.203618	2.29857	97	HLA-B, B2M, HLA-DQA2, TYROBP, FCN1, PDE4B, CD14, PHB2, PTPRC, CTSS, HLA-DQA1, CD46, PJA2, HLA-E, FPR1, HLA-C, HLA-DRB5, HLA-A, MNDA, RPS3, NAIP, FYB1, GBP5, HCK, NMI, RPS19, EP300, LGALS9, SPPL3, LCP2, PRKDC, ITCH, HLA-DQB1, ANXA1, VAMP8, RAB29, HLA-DOA, TLR2, IL1B, NONO, HLA-DMA, MEF2C, XRCC5, GBP2, IFI35, NLRC5, HLA-F, HSPD1, FGR	UP	DC1	DEG.oJIAU.ctrl.allcells
ORGANELLE TRANSPORT ALONG MICROTUBULE%GOBP%GO:0072384	0.000865728	0.0469759	0.117493	-0.538555	-2.26441	12	UBB, BORCS7, HSBP1, CDC42, BLOC1S1, BLOC1S2, UXT, BLOC1S6, COPG1, AP3B1, KXD1, KIF5B	DOWN	DC1	DEG.oJIAU.ctrl.allcells
DEFENSE RESPONSE%GOBP%GO:0006952	6.84437e-06	0.0118134	0.126089	0.182748	2.92411	204	GBP1, GRN, ISG15, IFITM1, TYROBP, IFITM3, RNF213, IFI16, FCN1, IFI44L, ISG20, HLA-A, S100A8, BST2, FCGR1A, C3AR1, CASP4, UBE2N, IFITM2, ITGB2, EIF2AK2, VAMP2, GBP4, WAS, MX1, PTPRC, TLR1, LSP1, HLA-B, LILRB1, HLA-DRB1, CD74, PPP1R11, RPL13A, MNDA, IFIT3, LGALS9, BTK, NRROS, HCK, CYBB, CD40, FPR1, CALCOCO2, LILRA2, HLA-DPA1, NAGK, UBE2L6, SYNCRIP, ADGRE5, FAU, IFI6, LAPTM5, APOBEC3A, LGALS3BP, APO…	UP	Non-classical Monocytes	DEG.oJIAU.ctrl.allcells
ORGANONITROGEN COMPOUND BIOSYNTHETIC PROCESS%GOBP%GO:1901566	2.56829e-05	0.0233201	0.111504	-0.151732	-2.75248	270	RPS23, EEF1G, RPL4, EIF2S3, RPN2, NDUFA11, RPS21, RPS15, KRTCAP2, NDUFA12, GART, RPS27A, FAU, TSPO, RPL19, ATP5MC2, VAPA, EIF3E, EEF1A1, ACSL4, RPS19, RPS8, RPL12, ATP5MF, NDUFV2, RPL27A, NDUFS6, ATP5MC3, ATP5F1C, RPS17, RPS28, TET2, PIGC, TUFM, SPTSSA, SPTLC2, NDUFA2, MRPL54, MRPL36, ATP5ME, ABHD3, IL1B, EIF5, EIF3M, EIF3A, ABCE1, RPL36A, NDUFB8, EIF4A2, GUK1, RPL22L1, RPS9, RPS14, DDX3X, RPL26,…	DOWN	aDCs	DEG.oJIAU.ctrl.allcells
CYTOPLASMIC TRANSLATION%GOBP%GO:0002181	1.1298e-06	0.00205172	0.124665	-0.293496	-3.08046	83	RPS23, RPL4, EIF2S3, RPS21, RPS15, RPS27A, FAU, RPL19, EIF3E, RPS19, RPS8, RPL12, RPL27A, RPS17, RPS28, EIF5, EIF3M, EIF3A, RPL36A, EIF4A2, RPL22L1, RPS9, RPS14, RPL26, RPL8, RPS25, RPS26, RPL28, RPS11, RPS15A, RPL35, RPL11, RPL22, EIF3G, RPS27, RPL36, EIF4A1, RPS3A, RPL23, RPLP0, RPS2, RPS13, RPL10	DOWN	aDCs	DEG.oJIAU.ctrl.allcells
