# Supplementary material for: Single-cell profiling reveals CCL5Hi GZMAHi effector memory CD8 T cell association to oligoarticular JIA
Source: Rheumatology (Oxford). 2026 Apr 27;65(6):keag211. doi: 10.1093/rheumatology/keag211 (PMC13278834; doi:10.1093/rheumatology/keag211)
Supplement: keag211_Supplementary_Data [file keag211_supplementary_data.zip › rhe-25-3245-File007.xlsx]

## Sheet: Legend
Supplementary Table 6. DEGs between expanded and not expanded clones in each condition.
DEGs_expvsnotexpanded_oJIA_uve	DEGs between expanded and not expanded TCRsequenced cells in oJIA+uveitis blood, computed by T cell type (CD8, CD4, MAIT, Proliferative)
DEGs_expvsnotexpoJIA_SF	DEGs between expanded and not expanded TCRsequenced cells in oJIA synovial fluid, computed by T cell type (CD8, CD4, MAIT, Proliferative)
DEGs_expvsnotexpoJIA_blood	DEGs between expanded and not expanded TCRsequenced cells in oJIA blood, computed by T cell type (CD8, CD4, MAIT, Proliferative)

## Sheet: DEGs_expvsnotexpanded_oJIA_uve
p_val	avg_log2FC	pct.1	pct.2	p_val_adj	genes	population
4.61319e-36	1.40377	0.98	0.53	8.8361e-32	NKG7	CD8
1.0825e-33	1.86365	0.786	0.214	2.07343e-29	GZMH	CD8
9.13377e-30	1.21126	0.985	0.576	1.74948e-25	CCL5	CD8
7.39774e-27	-0.725173	0.99	0.996	1.41696e-22	RPL18A	CD8
1.22493e-23	-0.743766	0.99	0.998	2.34623e-19	RPL11	CD8
1.29572e-23	1.9409	0.622	0.181	2.48182e-19	GZMB	CD8
1.32891e-23	-0.63372	1	1	2.54539e-19	EEF1A1	CD8
6.18626e-22	-1.01684	0.954	0.981	1.18492e-17	RPS13	CD8
5.12193e-20	-1.71408	0.168	0.582	9.81055e-16	IL7R	CD8
1.08316e-19	2.06897	0.367	0.048	2.07469e-15	TRGV3	CD8
2.18793e-19	-0.781622	0.969	0.998	4.19076e-15	RPS23	CD8
3.31078e-19	-0.822069	0.995	0.998	6.34146e-15	RPS8	CD8
3.58498e-19	1.90438	0.51	0.141	6.86667e-15	LGALS1	CD8
7.9159e-19	1.65034	0.658	0.212	1.51621e-14	PRF1	CD8
7.99463e-19	2.22914	0.51	0.2	1.53129e-14	GNLY	CD8
2.21416e-17	-0.673479	0.995	0.998	4.241e-13	RPL28	CD8
6.22443e-17	2.31834	0.781	0.089	1.19223e-12	GZMA	CD4
6.92811e-17	1.0871	0.857	0.42	1.32701e-12	CST7	CD8
8.96209e-17	-0.762414	0.995	0.998	1.7166e-12	RPL30	CD8
1.13704e-16	0.891372	0.959	0.767	2.17788e-12	SH3BGRL3	CD8
1.15378e-16	-0.85415	0.969	0.99	2.20995e-12	RPL34	CD8
1.22719e-16	1.04465	0.77	0.355	2.35057e-12	GZMA	CD8
2.85834e-16	-0.909499	0.893	0.971	5.47487e-12	RPS5	CD8
2.91474e-16	-0.615981	0.964	0.987	5.5829e-12	RPL12	CD8
3.11773e-16	-0.696383	0.985	0.99	5.97171e-12	RPL29	CD8
7.72767e-16	0.850448	0.985	0.817	1.48016e-11	HLA-B	CD8
7.93238e-16	-1.04416	0.959	0.979	1.51937e-11	RPS3A	CD8
8.54097e-16	-0.821329	0.995	0.996	1.63594e-11	RPL32	CD8
1.93078e-15	-0.602156	1	1	3.69821e-11	RPL19	CD8
6.23234e-15	-0.68835	1	1	1.19374e-10	RPS12	CD8
8.07488e-15	2.00294	0.367	0.085	1.54666e-10	TYROBP	CD8
1.3084e-14	1.00982	0.918	0.657	2.50611e-10	S100A4	CD8
1.90334e-14	1.40642	0.577	0.206	3.64566e-10	FGFBP2	CD8
3.89015e-14	-0.678997	0.939	0.956	7.4512e-10	RPS25	CD8
4.75169e-14	-0.722475	0.913	0.958	9.10138e-10	RPLP0	CD8
1.23662e-13	-0.766802	0.918	0.969	2.36863e-09	RPL5	CD8
2.7835e-13	-0.558138	1	1	5.33151e-09	RPL10	CD8
2.99413e-13	0.432665	1	1	5.73496e-09	B2M	CD8
3.49234e-13	-1.33232	0.061	0.299	6.68922e-09	CD27	CD8
6.13285e-13	-0.905015	0.76	0.881	1.17469e-08	EEF1B2	CD8
1.36636e-12	0.947493	0.995	0.838	2.61712e-08	ACTB	CD8
1.46399e-12	-0.713358	0.969	0.988	2.80412e-08	RPL39	CD8
3.14165e-12	1.5546	0.311	0.064	6.01751e-08	CX3CR1	CD8
3.87277e-12	-0.161064	0.954	0.821	7.41791e-08	RPL8	CD8
6.13045e-12	-0.551743	0.923	0.965	1.17423e-07	RPSA	CD8
6.96851e-12	1.29911	0.286	0.064	1.33475e-07	TRBV4-2	CD8
7.11578e-12	0.523471	1	0.992	1.36296e-07	TMSB4X	CD8
8.58825e-12	1.00172	0.76	0.432	1.64499e-07	CLIC1	CD8
1.1643e-11	0.841924	0.964	0.742	2.2301e-07	HLA-C	CD8
1.70939e-11	-0.584393	0.995	0.994	3.27416e-07	RPS14	CD8
1.76544e-11	-0.756085	0.954	0.988	3.38152e-07	RPS28	CD8
1.88949e-11	1.4055	0.26	0.048	3.61914e-07	ADGRG1	CD8
3.00595e-11	0.990961	0.684	0.331	5.75759e-07	ANXA1	CD8
3.41055e-11	0.790307	0.995	0.778	6.53257e-07	HLA-A	CD8
3.85259e-11	-1.03136	0.189	0.32	7.37925e-07	NOSIP	CD8
4.47167e-11	-1.34516	0.071	0.299	8.56504e-07	TCF7	CD8
6.52664e-11	1.15049	0.796	0.435	1.25011e-06	EMP3	CD8
1.00444e-10	-0.714031	0.995	0.992	1.9239e-06	TPT1	CD8
1.36931e-10	-0.555764	0.934	0.96	2.62278e-06	RACK1	CD8
1.75564e-10	0.978032	0.755	0.451	3.36276e-06	S100A6	CD8
1.82311e-10	-0.428618	0.883	0.923	3.49199e-06	RPS9	CD8
1.899e-10	-1.54665	0.02	0.227	3.63734e-06	CCR7	CD8
4.38121e-10	2.09649	0.594	0.084	8.39176e-06	GZMK	CD4
5.62868e-10	1.13833	0.515	0.237	1.07812e-05	S100A10	CD8
5.86882e-10	-0.572161	0.995	0.994	1.12411e-05	RPS27A	CD8
6.03074e-10	1.15037	0.658	0.304	1.15513e-05	LSP1	CD8
1.00231e-09	-0.425839	1	0.998	1.91982e-05	RPL41	CD8
1.02576e-09	-0.626194	0.827	0.936	1.96473e-05	RPL10A	CD8
1.3199e-09	1.32593	0.143	0.01	2.52813e-05	TRAV36DV7	CD8
1.55309e-09	1.14625	0.684	0.356	2.97478e-05	CD99	CD8
2.39814e-09	1.17019	0.311	0.091	4.59341e-05	APOBEC3G	CD8
2.62479e-09	-0.51671	0.969	0.971	5.02752e-05	RPL14	CD8
3.99395e-09	-0.655228	0.995	0.998	7.65002e-05	RPLP1	CD8
7.51994e-09	-0.321098	0.954	0.965	0.000144037	RPL18	CD8
1.00192e-08	1.09904	0.367	0.148	0.000191908	ANXA2	CD8
1.15252e-08	0.520992	0.985	0.879	0.000220753	IL32	CD8
1.33327e-08	-0.616976	0.964	0.981	0.000255374	RPS6	CD8
1.85991e-08	-0.718554	0.806	0.884	0.000356247	RPL9	CD8
1.99106e-08	2.04583	0.594	0.125	0.000381367	NKG7	CD4
2.27908e-08	-0.602373	0.954	0.967	0.000436534	RPL35A	CD8
2.34913e-08	1.99035	0.438	0.063	0.000449952	PRF1	CD4
3.82352e-08	-0.216447	0.755	0.717	0.000732357	RPL13	CD8
3.97526e-08	1.10415	0.434	0.177	0.000761421	KLRD1	CD8
5.53702e-08	0.965172	0.357	0.125	0.00106056	ZEB2	CD8
6.26539e-08	-0.455592	0.995	1	0.00120007	RPS3	CD8
1.11519e-07	0.694328	0.73	0.499	0.00213603	CTSW	CD8
1.21958e-07	1.39951	0.327	0.11	0.00233598	KLRC2	CD8
1.42096e-07	0.988833	0.755	0.445	0.00272172	ITGB2	CD8
1.72249e-07	-0.409438	0.786	0.863	0.00329926	RPL13A	CD8
2.29251e-07	-0.58407	0.995	0.994	0.00439108	RPS15A	CD8
2.53556e-07	-0.742439	0.786	0.881	0.00485662	RPL22	CD8
2.649e-07	-0.543316	0.974	0.981	0.00507389	RPL3	CD8
2.97084e-07	-0.397538	0.954	0.983	0.00569035	RPL6	CD8
3.49288e-07	-0.475905	0.964	0.987	0.00669027	FAU	CD8
3.53027e-07	-0.50064	1	0.998	0.00676189	RPS4X	CD8
3.55317e-07	-0.43695	0.337	0.476	0.00680575	PABPC1	CD8
3.57503e-07	-1.1652	0.291	0.557	0.00684761	SNHG29	CD8
4.08625e-07	-0.613981	0.985	0.985	0.00782681	RPS18	CD8
4.26658e-07	0.758574	0.806	0.601	0.00817221	IFITM2	CD8
4.27276e-07	1.1655	0.235	0.058	0.00818404	TGFBR3	CD8
5.00764e-07	0.887209	0.745	0.509	0.00959164	HCST	CD8
5.07744e-07	0.560072	0.908	0.74	0.00972533	GAPDH	CD8
6.22393e-07	1.4278	0.5	0.084	0.0119213	PDE4D	CD4
7.30252e-07	0.83241	0.362	0.168	0.0139872	IQGAP1	CD8
8.23867e-07	1.1074	0.316	0.133	0.0157803	CD63	CD8
9.14896e-07	0.744244	0.628	0.426	0.0175239	CD3G	CD8
9.96272e-07	-0.568175	0.918	0.921	0.0190826	RPL37	CD8
1.09363e-06	-1.30426	0.036	0.2	0.0209474	LEF1	CD8
1.286e-06	1.16611	0.52	0.254	0.0246321	CRIP1	CD8
1.65618e-06	-0.432995	0.949	0.938	0.0317226	RPL15	CD8
1.84592e-06	-0.748798	0.444	0.649	0.0353568	LDHB	CD8
2.21659e-06	-1.03358	0.01	0.146	0.0424566	PRKCQ-AS1	CD8
2.51608e-06	1.03997	0.357	0.158	0.048193	HOPX	CD8
2.64953e-06	-0.570299	0.648	0.74	0.0507491	RPL7	CD8
3.2943e-06	1.10353	0.173	0.031	0.063099	TRGV8	CD8
3.68935e-06	-0.650591	0.816	0.894	0.0706658	RPL36	CD8
4.4599e-06	-0.312604	0.959	0.956	0.0854249	RPLP2	CD8
5.17081e-06	-1.03015	0.02	0.143	0.0990417	PASK	CD8
6.02654e-06	0.621479	0.857	0.707	0.115432	MYL6	CD8
6.18831e-06	0.468368	0.857	0.776	0.118531	CD52	CD8
6.23177e-06	0.688	1	0.661	0.119363	S100A4	CD4
6.54409e-06	0.684328	0.577	0.362	0.125345	CAP1	CD8
7.0709e-06	0.746542	0.128	0.054	0.135436	ACTR1A	CD8
9.71296e-06	0.872403	0.347	0.141	0.186042	KLRG1	CD8
1.16955e-05	1.00214	0.219	0.013	0.224016	IL18R1	CD4
1.18156e-05	1.40304	0.281	0.027	0.226315	PLEK	CD4
1.19608e-05	0.940007	0.418	0.2	0.229098	S100A11	CD8
1.3641e-05	1.05796	0.219	0.014	0.26128	SYTL2	CD4
1.51262e-05	-0.446743	0.939	0.952	0.289727	NACA	CD8
1.51588e-05	-0.920455	0.005	0.1	0.290351	NELL2	CD8
1.58582e-05	0.730485	0.949	0.738	0.303749	CFL1	CD8
1.59908e-05	-1.00664	0.173	0.368	0.306287	LEPROTL1	CD8
1.68032e-05	0.912573	0.505	0.272	0.321849	ANXA6	CD8
1.73172e-05	0.681686	0.561	0.366	0.331693	HSP90B1	CD8
1.83867e-05	0.889228	0.378	0.152	0.352179	PLEK	CD8
1.85464e-05	-0.478696	0.929	0.975	0.355238	RPS24	CD8
2.08049e-05	0.988722	0.188	0.007	0.398498	ZBTB16	CD4
2.16389e-05	1.01625	0.602	0.345	0.414472	CALR	CD8
2.24702e-05	-0.502196	0.867	0.944	0.430395	RPL17	CD8
2.41811e-05	-0.67455	0.648	0.805	0.463165	EEF1G	CD8
2.51864e-05	1.35599	0.281	0.035	0.482421	SLC4A10	CD4
2.82791e-05	0.820952	0.204	0.067	0.541659	TRAV14DV4	CD8
2.91071e-05	0.625954	0.719	0.557	0.557518	RHOA	CD8
2.98895e-05	0.648882	0.505	0.362	0.572503	TMBIM6	CD8
3.15771e-05	-0.85649	0.844	0.831	0.604827	TXNIP	CD4
3.37704e-05	0.831186	0.393	0.218	0.646838	AHNAK	CD8
3.43433e-05	0.521853	0.102	0.062	0.657811	SZRD1	CD8
3.4638e-05	-0.613595	0.449	0.603	0.663457	COX7C	CD8
3.67171e-05	-0.8139	0.755	0.854	0.703279	RPL4	CD8
3.73452e-05	0.723398	0.418	0.197	0.715309	HLA-DPA1	CD8
4.47985e-05	0.948213	0.117	0.017	0.85807	KIR2DL1	CD8
4.49513e-05	-0.571861	0.878	0.934	0.860998	RPS16	CD8
4.63766e-05	0.898011	0.122	0.021	0.888298	JAZF1	CD8
4.70388e-05	-0.453865	0.719	0.776	0.900982	EEF2	CD8
5.17381e-05	-0.435835	0.974	0.988	0.990991	RPS27	CD8
5.20686e-05	-0.457581	0.117	0.235	0.997322	RSL24D1	CD8
0.00023096	1.81001	0.135	0	1	TRBV5-5	MAIT
0.000332825	0.823632	0.135	0.008	1	BICRAL	MAIT
0.00056189	-0.525603	0.135	0.154	1	TRBV20-1	MAIT
0.00107306	0.733435	0.108	0	1	SLC35A1	MAIT
0.00113962	0.6911	0.108	0	1	CDK13	MAIT
0.00113962	0.701175	0.108	0	1	IP6K2	MAIT
0.0013445	-1.23625	0.027	0.252	1	FERMT3	MAIT
0.001954	0.72457	0.135	0.008	1	YWHAG	MAIT
0.0030391	-0.922217	0	0.13	1	DCAF11	MAIT
0.00457663	-0.88321	0	0.122	1	MRPL55	MAIT
0.00457663	-0.896773	0	0.122	1	G6PD	MAIT
0.00642116	-0.701921	0	0.114	1	SUPT16H	MAIT
0.00642116	-0.750849	0	0.114	1	SMARCC1	MAIT
0.00642116	-0.744999	0	0.114	1	ITM2B	MAIT
0.00642116	-0.822953	0	0.114	1	FAM136A	MAIT
0.00684763	0.241314	0.378	0.439	1	COMMD6	MAIT
0.00712052	0.82029	0.27	0.065	1	NDUFB10	MAIT
0.00716254	1.47739	0.135	0.016	1	TRAV8-1	MAIT
0.0083568	-0.82958	0	0.106	1	ZMPSTE24	MAIT
0.00847008	0.999304	0.405	0.163	1	SEC11A	MAIT
0.00856882	-0.810954	0	0.114	1	VCL	MAIT
0.00968178	1.01497	0.216	0.041	1	BORCS7	MAIT
0.0097247	0.65436	0.162	0.033	1	TOB1	MAIT
0.0114858	-0.742617	0.054	0.228	1	TCF7	MAIT
0.0116412	-1.00853	0.027	0.203	1	SYNC	MAIT
0.0116956	-1.02086	0.027	0.179	1	TSTD1	MAIT
0.0119914	-0.698816	0	0.106	1	ZFAND1	MAIT
0.0135936	0.752956	0.189	0.033	1	TNIP1	MAIT
0.0138306	0.846187	0.243	0.057	1	BOLA3	MAIT
0.0163661	0.872673	0.162	0.024	1	ELP5	MAIT
0.0169387	0.81735	0.135	0.016	1	ECI2	MAIT
0.0170416	-0.386097	0.054	0.171	1	JUN	MAIT
0.017151	-0.249816	0.892	0.976	1	EIF1	MAIT
0.018441	0.807415	0.27	0.081	1	SPAG7	MAIT
0.0194532	0.752104	0.135	0.016	1	UBE2K	MAIT
0.019461	0.645441	0.162	0.024	1	MDM2	MAIT
0.019596	0.911417	0.189	0.041	1	ETHE1	MAIT
0.0200312	-0.487574	0.027	0.13	1	MRFAP1	MAIT
0.0200834	1.0991	0.162	0.024	1	TRAV2	MAIT
0.0208732	0.763127	0.216	0.057	1	MYADM	MAIT
0.022213	-0.794697	0.027	0.179	1	TAP1	MAIT
0.0242591	0.859938	0.108	0.008	1	NUP42	MAIT
0.0243285	-0.338936	0.162	0.374	1	AHNAK	MAIT
0.0247688	-0.970005	0.027	0.171	1	TRGV9	MAIT
0.0252001	-0.224551	0.162	0.333	1	GZMM	MAIT
0.0253259	0.678448	0.135	0.016	1	ISOC2	MAIT
0.0263944	0.696316	0.135	0.016	1	MRM2	MAIT
0.0268071	-0.904845	0.027	0.179	1	MGMT	MAIT
0.0269251	-0.467231	0.757	0.813	1	HNRNPA2B1	MAIT
0.0270876	0.387074	0.73	0.748	1	YWHAZ	MAIT
0.0277483	0.932299	0.27	0.089	1	IKZF3	MAIT
0.02823	0.618271	0.108	0.008	1	POLH	MAIT
0.0283377	0.672963	0.108	0.008	1	NQO2	MAIT
0.0283467	-0.982226	0.027	0.171	1	TMEM256	MAIT
0.0292101	0.65389	0.108	0.008	1	ITGB1	MAIT
0.0296794	0.694766	0.108	0.008	1	FAM120A	MAIT
0.0299667	0.720476	0.108	0.008	1	TRIM5	MAIT
0.030652	-0.829291	0.135	0.333	1	TRBC1	MAIT
0.030705	-0.979118	0.054	0.203	1	HAX1	MAIT
0.0312116	0.170779	0.081	0.114	1	IL12RB1	MAIT
0.0321617	0.928424	0.27	0.089	1	TRAT1	MAIT
0.0326434	-0.872851	0.027	0.171	1	CHD2	MAIT
0.0327129	-0.671956	0.459	0.512	1	DNAJB1	MAIT
0.0361742	0.686417	0.108	0.016	1	PAPOLG	MAIT
0.0380743	-0.990252	0.162	0.382	1	SLC2A3	MAIT
0.0388318	-0.920078	0.054	0.203	1	C17orf49	MAIT
0.041253	0.531984	0.73	0.585	1	ANXA1	MAIT
0.0418628	0.396937	0.135	0.122	1	CAT	MAIT
0.0427175	-0.556093	0.514	0.626	1	CD7	MAIT
0.0429585	0.830487	0.243	0.073	1	PARP1	MAIT
0.0430264	0.773554	0.189	0.057	1	GLO1	MAIT
0.0440058	0.724272	0.27	0.098	1	NAP1L4	MAIT
0.0452805	-0.546381	0.757	0.829	1	CCL5	MAIT
0.0454426	-0.325129	0.081	0.195	1	MRPL43	MAIT
0.0459168	0.400367	0.703	0.455	1	BST2	MAIT
0.0463715	-0.927332	0.027	0.154	1	GPS2	MAIT
0.0472971	0.839735	0.189	0.049	1	NDUFB5	MAIT
0.0479705	-0.620773	0.378	0.52	1	TMA7	MAIT
0.048338	0.750236	0.514	0.276	1	SHISA5	MAIT
0.0486896	-0.816854	0.054	0.195	1	IGBP1	MAIT
0.0506764	0.473427	0.838	0.61	1	PRF1	MAIT
0.0509896	0.673134	0.297	0.171	1	IFI16	MAIT
0.0520399	0.705411	0.108	0.024	1	ZNF600	MAIT
0.0522736	0.591882	0.73	0.65	1	EMP3	MAIT
0.0525297	-0.492103	0.054	0.179	1	BBX	MAIT
0.0528078	0.688248	0.135	0.024	1	UBIAD1	MAIT
0.053393	0.720094	0.189	0.049	1	RNF4	MAIT
0.0535111	0.77996	0.216	0.065	1	HNRNPH2	MAIT
0.0537539	0.623326	0.108	0.024	1	DUSP2	MAIT
0.0544081	0.324315	0.73	0.504	1	ARPC3	MAIT
0.0548992	0.399464	0.135	0.041	1	NECAP1	MAIT
0.0560894	0.526092	0.108	0.016	1	YTHDC1	MAIT
0.0565258	-0.731933	0.243	0.455	1	SAP18	MAIT
0.0576668	0.551141	0.162	0.041	1	YEATS4	MAIT
0.0576898	0.622698	0.432	0.26	1	ICAM2	MAIT
0.059146	0.687781	0.243	0.138	1	RSU1	MAIT
0.0611246	0.726815	0.135	0.024	1	DUSP12	MAIT
0.0614884	0.567958	0.162	0.041	1	MLST8	MAIT
0.0618875	-0.771555	0.027	0.138	1	ABCF1	MAIT
0.0621144	-0.176436	0.595	0.52	1	KLRG1	MAIT
0.062716	0.631304	0.135	0.041	1	PSMD1	MAIT
0.0632716	-0.72318	0.189	0.358	1	PAIP2	MAIT
0.0633222	0.497815	0.108	0.016	1	ALDH6A1	MAIT
0.0641579	-0.798688	0.054	0.187	1	PRKCSH	MAIT
0.0643717	0.594777	0.162	0.114	1	IGFLR1	MAIT
0.0645538	0.63263	0.405	0.203	1	TALDO1	MAIT
0.0648364	-0.372413	0.405	0.463	1	CCND3	MAIT
0.0649392	0.608042	0.135	0.024	1	PIGBOS1	MAIT
0.0651725	-0.464287	0.027	0.122	1	PIK3IP1	MAIT
0.0656944	0.290343	1	0.984	1	RPL37	MAIT
0.0674432	0.736034	0.162	0.049	1	NIPSNAP1	MAIT
0.0676903	0.439682	0.189	0.065	1	LTA4H	MAIT
0.0695378	0.751893	0.162	0.041	1	NFIC	MAIT
0.069822	0.615033	0.108	0.016	1	PACC1	MAIT
0.0698476	-0.796568	0.108	0.26	1	UQCRQ	MAIT
0.0710968	0.694708	0.324	0.146	1	PPP4R3B	MAIT
0.0732952	0.388418	0.973	0.878	1	ARHGDIB	MAIT
0.0735135	0.403778	0.189	0.203	1	ARRB2	MAIT
0.0735681	0.546729	0.459	0.366	1	HLA-F	MAIT
0.0745973	0.606328	0.324	0.146	1	TAF7	MAIT
0.0749912	0.622043	0.162	0.041	1	AGA	MAIT
0.0753334	0.509793	0.108	0.016	1	SNAP47	MAIT
0.0753866	-0.236282	0.541	0.699	1	CIRBP	MAIT
0.0769307	0.626281	0.108	0.016	1	CDK10	MAIT
0.0783341	0.643811	0.649	0.463	1	CDC37	MAIT
0.0786223	0.67068	0.162	0.041	1	ANAPC13	MAIT
0.0803072	0.266998	0.973	0.976	1	RPL9	MAIT
0.0803987	0.589447	0.676	0.472	1	ARPC2	MAIT
0.080629	-0.180177	0.108	0.187	1	GPBP1	MAIT
0.0814172	0.410603	0.297	0.138	1	ELOVL5	MAIT
0.0815239	-0.139524	0.784	0.691	1	UBB	MAIT
0.0815522	-0.696912	0.027	0.138	1	TMIGD2	MAIT
0.0826538	-0.646594	0.027	0.138	1	MRPL51	MAIT
0.0829466	-0.723643	0.162	0.301	1	MRPS21	MAIT
0.0837204	0.617362	0.108	0.016	1	AQR	MAIT
0.0840188	0.691115	0.351	0.163	1	EIF2AK2	MAIT
0.084808	0.350342	0.405	0.439	1	MT2A	MAIT
0.0859237	-0.242739	0.297	0.268	1	ACAP1	MAIT
0.0869849	0.344663	0.162	0.057	1	FOXN2	MAIT
0.0872747	1.08062	0.189	0.057	1	TRGV5	MAIT
0.087763	0.703856	0.162	0.057	1	BCAT2	MAIT
0.0882243	0.228638	1	0.919	1	GAPDH	MAIT
0.0892015	-0.420091	0.784	0.821	1	HSP90AA1	MAIT
0.0894235	0.368074	0.919	0.797	1	RPL7	MAIT
0.0898388	0.519988	0.649	0.537	1	ARPC1B	MAIT
0.0907079	-0.247374	0.162	0.276	1	SNHG1	MAIT
0.091972	0.459134	0.108	0.024	1	ASCC1	MAIT
0.0922639	0.560976	0.405	0.341	1	ACTR3	MAIT
0.0935288	0.400229	0.405	0.236	1	ATP5PB	MAIT
0.0935853	-0.169149	0.135	0.228	1	CAPZA1	MAIT
0.0945405	0.733819	0.216	0.081	1	PRDX3	MAIT
0.0946129	0.672029	0.135	0.033	1	DHX29	MAIT
0.0947949	-0.64767	0.027	0.13	1	CLEC2D	MAIT
0.0948126	0.105007	0.243	0.333	1	TNFAIP8	MAIT
0.0953688	-0.595497	0.027	0.138	1	SLU7	MAIT
0.0955021	-0.135934	0.946	0.886	1	RPL27	MAIT
0.0969172	0.440682	0.405	0.22	1	RPN1	MAIT
0.0985137	0.668853	0.189	0.089	1	DCTN1	MAIT
0.0992361	0.716837	0.135	0.033	1	HIST1H2BB	MAIT
0.0993468	-0.30159	0.351	0.341	1	PARK7	MAIT
0.10299	0.30786	1	0.911	1	EEF2	MAIT
0.10322	0.732517	0.351	0.179	1	HNRNPUL1	MAIT
0.105599	-0.281022	0.216	0.35	1	TUBB	MAIT
0.106336	-0.59653	0.027	0.13	1	APOBEC3C	MAIT
0.108393	0.55669	0.108	0.089	1	AGTRAP	MAIT
0.109008	-0.591561	0.297	0.447	1	ARL6IP5	MAIT
0.109295	0.603896	0.135	0.033	1	SLC4A1AP	MAIT
0.110029	0.616648	0.135	0.033	1	MRPL36	MAIT
0.112393	0.184366	0.216	0.114	1	GALM	MAIT
0.115081	0.611064	0.135	0.033	1	MTIF3	MAIT
0.115352	0.601571	0.216	0.13	1	JPT1	MAIT
0.116696	-0.212566	0.081	0.163	1	CDK5RAP3	MAIT
0.117165	0.185133	0.135	0.049	1	LGALS1	MAIT
0.117747	0.506734	0.243	0.106	1	SEC31A	MAIT
0.117994	0.356085	0.162	0.065	1	COPG1	MAIT
0.118565	-0.589368	0.054	0.163	1	DDX39B	MAIT
0.118569	-0.336623	0.135	0.252	1	TMEM14B	MAIT
0.118961	0.542224	0.135	0.041	1	NMI	MAIT
0.119091	-0.530009	0.108	0.244	1	EML4	MAIT
0.119494	-0.62421	0.108	0.244	1	AP2S1	MAIT
0.119692	-0.38565	0.081	0.187	1	ARHGAP30	MAIT
0.12053	-0.623555	0.027	0.13	1	OSER1	MAIT
0.120694	0.218718	0.189	0.211	1	NEAT1	MAIT
0.120757	-0.750276	0.189	0.276	1	PRMT2	MAIT
0.121784	0.6902	0.216	0.138	1	CD8B	MAIT
0.122241	0.738027	0.216	0.081	1	APOL3	MAIT
0.12246	0.704401	0.189	0.073	1	ITGAL	MAIT
0.122474	-0.318639	0.054	0.13	1	COPS2	MAIT
0.124586	-0.666384	0.054	0.163	1	HARS	MAIT
0.124593	0.531464	0.243	0.146	1	LAMTOR5	MAIT
0.124892	-0.720814	0.027	0.13	1	THYN1	MAIT
0.125003	-0.713033	0.027	0.13	1	IKZF2	MAIT
0.126222	-0.170633	0.459	0.61	1	RPL23	MAIT
0.126371	0.626251	0.243	0.114	1	ST3GAL1	MAIT
0.127027	-0.113195	0.946	0.911	1	HLA-A	MAIT
0.129133	0.522622	0.378	0.211	1	CD96	MAIT
0.129191	0.593448	0.378	0.203	1	DYNLT1	MAIT
0.129449	-0.618723	0.243	0.398	1	SPCS1	MAIT
0.129663	-0.68137	0.054	0.171	1	PHAX	MAIT
0.130021	-0.109402	0.108	0.187	1	PPHLN1	MAIT
0.13022	0.512151	0.108	0.041	1	PSMC2	MAIT
0.130523	0.337716	0.243	0.122	1	MVP	MAIT
0.131263	0.131391	0.135	0.122	1	NBDY	MAIT
0.131755	0.615363	0.216	0.081	1	CCDC124	MAIT
0.131888	-0.191767	0.541	0.463	1	SEPTIN7	MAIT
0.132067	-0.56211	0.054	0.163	1	CYB5A	MAIT
0.132121	-0.686342	0.054	0.146	1	PIH1D1	MAIT
0.13283	0.576698	0.189	0.065	1	INO80E	MAIT
0.132942	-0.185699	0.486	0.415	1	PRRC2C	MAIT
0.13358	0.467943	0.432	0.358	1	SERBP1	MAIT
0.135276	-0.560109	0.027	0.122	1	GRN	MAIT
0.136153	-0.700465	0.243	0.398	1	CLEC2B	MAIT
0.136185	0.395815	0.216	0.098	1	TUBA4A	MAIT
0.136569	-0.629529	0.081	0.203	1	LSM7	MAIT
0.137774	-0.639616	0.135	0.228	1	TAGAP	MAIT
0.138042	-0.48175	0.027	0.114	1	MRPS18B	MAIT
0.139036	0.403892	0.811	0.626	1	RPS20	MAIT
0.139561	0.333904	0.459	0.285	1	RPS2	MAIT
0.1396	-0.599152	0.054	0.154	1	NDUFB3	MAIT
0.140575	-0.371852	0.027	0.106	1	SEC22B	MAIT
0.140909	-0.30829	0.757	0.894	1	PFDN5	MAIT
0.142801	0.578222	0.351	0.195	1	ATP5PF	MAIT
0.142991	0.532084	0.189	0.114	1	MRPS23	MAIT
0.143425	-0.44573	0.486	0.634	1	LDHB	MAIT
0.144359	0.618739	0.135	0.041	1	CISD1	MAIT
0.146591	0.47316	0.135	0.041	1	LYRM1	MAIT
0.14718	0.5583	0.351	0.187	1	CNPY2	MAIT
0.148156	0.492453	0.216	0.098	1	CTR9	MAIT
0.149915	0.497738	0.108	0.024	1	MRPL32	MAIT
0.150191	0.69327	0.432	0.276	1	DDX24	MAIT
0.150719	0.367698	0.27	0.138	1	U2SURP	MAIT
0.151053	-0.131849	0.973	1	1	MT-CO2	MAIT
0.151852	0.626887	0.486	0.325	1	GNLY	MAIT
0.151891	0.586929	0.108	0.024	1	ANAPC10	MAIT
0.152763	0.664326	0.162	0.057	1	JPX	MAIT
0.153571	0.473511	0.108	0.024	1	ZFYVE27	MAIT
0.154292	0.441971	0.108	0.024	1	BRWD3	MAIT
0.154545	0.603176	0.162	0.057	1	GPX7	MAIT
0.154997	-0.576538	0.081	0.203	1	KLRD1	MAIT
0.155255	0.326126	0.514	0.341	1	CTSC	MAIT
0.155572	0.436828	0.432	0.268	1	ABRACL	MAIT
0.155644	0.380625	0.297	0.203	1	GNG2	MAIT
0.15626	0.4319	0.108	0.024	1	RCOR3	MAIT
0.156716	0.489705	0.27	0.203	1	HNRNPR	MAIT
0.157463	0.267419	0.324	0.301	1	ARHGAP15	MAIT
0.15763	0.545382	0.189	0.13	1	VSIR	MAIT
0.158275	-0.686301	0.027	0.13	1	KLF12	MAIT
0.159748	-0.276132	0.243	0.268	1	NDUFC2	MAIT
0.160585	0.120503	0.973	0.902	1	EEF1G	MAIT
0.160596	0.617013	0.108	0.049	1	NAA60	MAIT
0.160663	0.489746	0.108	0.024	1	PRRC2B	MAIT
0.161165	0.651893	0.243	0.138	1	HSD17B10	MAIT
0.161366	0.671572	0.243	0.114	1	CCND2	MAIT
0.162759	0.378011	0.135	0.049	1	COPS3	MAIT
0.162922	0.346116	0.108	0.033	1	LMO4	MAIT
0.163131	0.16853	0.405	0.276	1	CAPZB	MAIT
0.163185	0.44611	0.108	0.024	1	PPP1R15B	MAIT
0.163312	0.530645	0.108	0.024	1	FMC1	MAIT
0.16353	0.549771	0.189	0.073	1	ATG5	MAIT
0.163641	0.544886	0.108	0.024	1	GATC	MAIT
0.164814	0.207195	1	0.935	1	UBC	MAIT
0.164999	0.495524	0.459	0.293	1	VAMP8	MAIT
0.166001	-0.636325	0.054	0.163	1	THOC2	MAIT
0.167022	-0.531803	0.027	0.106	1	PDCD6	MAIT
0.167135	-0.192291	0.081	0.154	1	HMGN3	MAIT
0.167203	0.481254	0.108	0.024	1	ZNF410	MAIT
0.167751	0.546728	0.189	0.122	1	SCNM1	MAIT
0.168495	-0.102622	0.054	0.122	1	MED28	MAIT
0.168812	0.320538	0.919	0.829	1	HSPA8	MAIT
0.169102	0.373715	0.189	0.146	1	RAB11A	MAIT
0.169394	0.679854	0.216	0.098	1	LBR	MAIT
0.170333	-0.518454	0.027	0.114	1	TRMT1	MAIT
0.171072	-0.621292	0.135	0.268	1	ATP5F1C	MAIT
0.171744	0.61254	0.162	0.065	1	ATP6V0E2	MAIT
0.172667	0.583738	0.135	0.049	1	RIOK1	MAIT
0.172947	-0.513012	0.027	0.114	1	GSDMD	MAIT
0.173055	-0.603732	0.054	0.171	1	ATG12	MAIT
0.173212	-0.731025	0.027	0.114	1	CDC123	MAIT
0.173555	0.298995	1	0.992	1	TPT1	MAIT
0.175247	0.618138	0.432	0.268	1	SRP9	MAIT
0.175652	0.80858	0.27	0.146	1	SAMD9L	MAIT
0.176836	-0.466485	0.405	0.512	1	CD99	MAIT
0.177187	0.549058	0.135	0.041	1	NMD3	MAIT
0.17769	0.47913	0.351	0.195	1	APOBEC3G	MAIT
0.178404	0.325482	0.676	0.61	1	RPL38	MAIT
0.178719	-0.44497	0.027	0.106	1	LYST	MAIT
0.179131	0.443136	0.135	0.041	1	ACBD5	MAIT
0.179732	0.540694	0.135	0.041	1	SYTL1	MAIT
0.180424	-0.586816	0.081	0.187	1	MKNK1	MAIT
0.180467	0.577437	0.216	0.089	1	TEX264	MAIT
0.181166	0.320604	0.351	0.35	1	ARHGDIA	MAIT
0.182208	0.389997	0.135	0.057	1	THUMPD3	MAIT
0.182397	0.325471	0.189	0.081	1	OASL	MAIT
0.182819	0.554002	0.216	0.089	1	CFAP97	MAIT
0.183402	0.57621	0.135	0.041	1	PAM16	MAIT
0.183575	-0.7548	0.054	0.163	1	TXK	MAIT
0.185413	0.571817	0.351	0.244	1	VIM	MAIT
0.187347	-0.506801	0.243	0.293	1	LBH	MAIT
0.187455	-0.206124	0.892	0.911	1	CFL1	MAIT
0.187996	-0.591834	0.189	0.333	1	EWSR1	MAIT
0.188368	0.534065	0.135	0.041	1	CTSB	MAIT
0.189157	0.68842	0.189	0.081	1	ERCC5	MAIT
0.189179	0.584194	0.108	0.033	1	OAT	MAIT
0.190263	-0.446114	0.324	0.415	1	RBM39	MAIT
0.192492	0.36074	0.459	0.301	1	SNHG6	MAIT
0.19267	0.474777	0.135	0.049	1	DHX8	MAIT
0.192714	0.538553	0.135	0.065	1	ERG28	MAIT
0.194139	0.539035	0.135	0.057	1	PRDM2	MAIT
0.194857	0.593224	0.189	0.089	1	HLA-DPA1	MAIT
0.194969	-0.57647	0.054	0.122	1	ZC3H13	MAIT
0.195145	-0.658399	0.027	0.122	1	SUCLG1	MAIT
0.196063	0.547176	0.189	0.081	1	RNF181	MAIT
0.196274	0.313896	0.216	0.195	1	TES	MAIT
0.197313	-0.491532	0.189	0.244	1	YPEL5	MAIT
0.197873	0.327981	0.486	0.325	1	COX8A	MAIT
0.19861	-0.581629	0.054	0.146	1	CBX3	MAIT
0.201085	0.414266	0.135	0.089	1	BLOC1S2	MAIT
0.20112	0.643227	0.135	0.057	1	HADHB	MAIT
0.201136	-0.181255	0.054	0.114	1	NUCB2	MAIT
0.201418	-0.623553	0.027	0.114	1	TCP1	MAIT
0.202895	-0.448309	0.054	0.146	1	AC004687.1	MAIT
0.203146	0.541402	0.189	0.073	1	TESPA1	MAIT
0.20385	0.210898	0.189	0.098	1	PRPS1	MAIT
0.204041	-0.595351	0.027	0.106	1	VPS72	MAIT
0.205724	0.515153	0.108	0.033	1	RHEBL1	MAIT
0.205935	0.353581	0.162	0.171	1	MYO1F	MAIT
0.206053	-0.609478	0.135	0.26	1	UBE2D3	MAIT
0.206495	-0.467445	0.027	0.106	1	ZDHHC6	MAIT
0.206579	0.222084	0.135	0.065	1	PRPF38A	MAIT
0.207551	0.566517	0.432	0.268	1	ATP5F1A	MAIT
0.207597	-0.390932	0.514	0.667	1	HNRNPDL	MAIT
0.207671	0.395334	0.243	0.195	1	SAMD9	MAIT
0.20769	0.444992	0.324	0.293	1	TECR	MAIT
0.207701	-0.182014	0.892	0.854	1	HSP90AB1	MAIT
0.210562	0.6953	0.135	0.049	1	MAEA	MAIT
0.210822	-0.635691	0.054	0.154	1	LSM6	MAIT
0.211304	-0.251305	0.946	0.967	1	EEF1D	MAIT
0.211582	-0.418223	0.189	0.211	1	PNN	MAIT
0.212167	0.409474	0.432	0.276	1	RAD21	MAIT
0.213002	0.443373	0.378	0.236	1	PARP8	MAIT
0.214253	0.444678	0.162	0.073	1	COPA	MAIT
0.214318	-0.521212	0.027	0.106	1	RNASEH1	MAIT
0.214536	-0.224823	0.216	0.309	1	TC2N	MAIT
0.214921	-0.756259	0.081	0.179	1	PPIG	MAIT
0.215695	-0.651253	0.054	0.154	1	CNOT7	MAIT
0.216075	-0.624809	0.081	0.187	1	GTF2A2	MAIT
0.216383	0.541828	0.162	0.073	1	TXNDC9	MAIT
0.217692	-0.478561	0.027	0.106	1	PAPOLA	MAIT
0.217803	-0.519457	0.027	0.106	1	GYPC	MAIT
0.218164	0.447977	0.378	0.22	1	IK	MAIT
0.218343	-0.459378	0.027	0.114	1	ZMYND8	MAIT
0.219314	0.282247	0.108	0.041	1	APIP	MAIT
0.219401	0.332496	0.135	0.138	1	NR4A2	MAIT
0.219871	0.357389	0.108	0.033	1	SNX20	MAIT
0.21991	0.619924	0.162	0.073	1	HAUS1	MAIT
0.219919	0.655575	0.324	0.195	1	MDH2	MAIT
0.220516	0.497961	0.108	0.033	1	ODF2	MAIT
0.220665	0.31349	0.595	0.423	1	SLC4A10	MAIT
0.221072	0.649382	0.135	0.049	1	PRKCH	MAIT
0.221168	0.611435	0.216	0.106	1	ZNF292	MAIT
0.221784	0.335851	0.243	0.13	1	PRPF31	MAIT
0.221978	-0.523051	0.108	0.228	1	TRA2B	MAIT
0.222245	0.289646	0.622	0.447	1	PSMB10	MAIT
0.222286	-0.536674	0.054	0.146	1	LAPTM4A	MAIT
0.2226	0.300887	0.216	0.154	1	PSMB8-AS1	MAIT
0.222848	0.101264	0.514	0.382	1	ZFP36L1	MAIT
0.224441	-0.318443	0.351	0.382	1	SELL	MAIT
0.226121	-0.832318	0.108	0.163	1	TYROBP	MAIT
0.226222	0.37985	0.135	0.089	1	MTDH	MAIT
0.226473	0.431269	0.162	0.114	1	NUDCD2	MAIT
0.226572	0.150796	1	0.959	1	RPL17	MAIT
0.227856	0.406246	0.108	0.073	1	IPO7	MAIT
0.227972	-0.57945	0.054	0.138	1	STAG2	MAIT
0.227993	-0.609538	0.189	0.309	1	VAMP2	MAIT
0.228691	0.269495	1	0.967	1	SH3BGRL3	MAIT
0.228948	-0.565301	0.027	0.114	1	SORL1	MAIT
0.230523	0.387864	0.514	0.358	1	BIN2	MAIT
0.230561	0.335286	0.162	0.179	1	TRMT112	MAIT
0.230661	0.42086	0.108	0.049	1	LMBRD1	MAIT
0.231084	-0.2019	0.135	0.13	1	RSRC2	MAIT
0.23114	-0.157071	0.054	0.106	1	LY75	MAIT
0.231857	0.245828	0.135	0.057	1	CIAO1	MAIT
0.23188	0.362877	0.243	0.22	1	MOB1A	MAIT
0.234017	0.654069	0.324	0.179	1	BTG1	MAIT
0.234333	0.553731	0.243	0.114	1	TXNL1	MAIT
0.234692	0.457388	0.108	0.033	1	C1orf174	MAIT
0.234696	0.274021	0.108	0.041	1	SMIM29	MAIT
0.235081	-0.578568	0.027	0.106	1	PFDN1	MAIT
0.236186	0.447036	0.378	0.244	1	ARL6IP1	MAIT
0.236587	0.124773	0.162	0.187	1	STAT3	MAIT
0.236659	0.531445	0.243	0.154	1	RGS10	MAIT
0.237136	0.60129	0.108	0.065	1	ATP6V0D1	MAIT
0.23723	-0.579511	0.081	0.187	1	DANCR	MAIT
0.238242	0.166481	0.297	0.309	1	TOMM22	MAIT
0.238313	0.53915	0.189	0.106	1	RPA2	MAIT
0.238692	0.545177	0.216	0.098	1	SEPTIN1	MAIT
0.240132	0.688374	0.351	0.211	1	EIF2A	MAIT
0.240294	-0.288063	0.054	0.114	1	YBX1	MAIT
0.240469	-0.52885	0.054	0.138	1	NDUFAF3	MAIT
0.241239	-0.563828	0.135	0.236	1	ZC3HAV1	MAIT
0.241709	0.369956	0.351	0.317	1	SELENOW	MAIT
0.241925	-0.229044	0.351	0.463	1	MIF	MAIT
0.24309	0.204824	0.324	0.211	1	TMBIM4	MAIT
0.243473	-0.516556	0.27	0.398	1	ANAPC16	MAIT
0.24385	0.471908	0.27	0.146	1	ARF4	MAIT
0.244446	-0.397486	0.216	0.341	1	FUS	MAIT
0.245064	0.141925	1	1	1	RPL11	MAIT
0.245712	-0.401339	0.189	0.228	1	PHB	MAIT
0.24884	-0.406232	0.054	0.138	1	BFAR	MAIT
0.249301	-0.567388	0.081	0.171	1	GRHPR	MAIT
0.250252	0.268969	0.973	0.959	1	RPL13A	MAIT
0.251014	0.132804	0.432	0.309	1	SNRPB	MAIT
0.251568	-0.569934	0.054	0.146	1	SMARCA2	MAIT
0.251603	0.366864	0.108	0.033	1	DDX10	MAIT
0.251756	-0.141433	0.351	0.301	1	OSTF1	MAIT
0.251869	0.451884	0.135	0.057	1	LINC01644	MAIT
0.252186	-0.131462	0.081	0.13	1	PEF1	MAIT
0.2534	-0.393806	0.27	0.301	1	DAD1	MAIT
0.253889	-0.32427	0.162	0.26	1	CREM	MAIT
0.254414	0.193453	0.946	0.951	1	EEF1B2	MAIT
0.254569	0.452546	0.27	0.187	1	DGUOK	MAIT
0.254689	-0.548263	0.081	0.154	1	TTC17	MAIT
0.255182	0.569957	0.162	0.065	1	SAFB2	MAIT
0.25608	-0.44545	0.054	0.138	1	STK38	MAIT
0.257529	0.458606	0.189	0.081	1	CYBA	MAIT
0.257666	-0.365472	0.946	0.919	1	FTL	MAIT
0.257832	0.460815	0.432	0.268	1	HOPX	MAIT
0.258026	0.122927	1	0.943	1	ACTB	MAIT
0.258227	-0.502303	0.054	0.138	1	ITGA4	MAIT
0.259835	0.200874	0.351	0.236	1	PSMA1	MAIT
0.260232	-0.253879	0.27	0.398	1	NEDD8	MAIT
0.260381	-0.570799	0.054	0.154	1	SOD2	MAIT
0.262016	-0.55748	0.081	0.163	1	SSU72	MAIT
0.262153	0.622199	0.135	0.049	1	HACD4	MAIT
0.262235	0.246631	0.216	0.122	1	PSMD6	MAIT
0.262857	0.149752	0.135	0.073	1	SCAMP3	MAIT
0.263495	-0.565444	0.027	0.106	1	CAPN1	MAIT
0.263538	0.503543	0.108	0.033	1	EXOSC8	MAIT
0.263909	0.384113	0.405	0.39	1	MORF4L1	MAIT
0.264004	-0.453157	0.216	0.333	1	SF3B1	MAIT
0.264697	0.418093	0.135	0.049	1	VCPIP1	MAIT
0.264823	-0.10457	0.892	0.943	1	RPL36A	MAIT
0.265276	0.611417	0.162	0.073	1	DPM2	MAIT
0.26536	0.790685	0.135	0.057	1	OPTN	MAIT
0.265711	0.553417	0.108	0.033	1	UPF2	MAIT
0.266196	0.174152	0.162	0.187	1	TIMP1	MAIT
0.266243	0.300739	0.108	0.041	1	GNB1	MAIT
0.267148	-0.617391	0.162	0.252	1	SH3BGRL	MAIT
0.26739	-0.24772	0.27	0.276	1	MICOS13	MAIT
0.267479	0.270566	0.243	0.146	1	HMGN4	MAIT
0.267604	0.344998	0.135	0.057	1	EMB	MAIT
0.268132	0.611816	0.216	0.106	1	PPIE	MAIT
0.269162	0.440185	0.108	0.033	1	NCALD	MAIT
0.269516	0.395575	0.108	0.033	1	LMF2	MAIT
0.270285	-0.551349	0.081	0.171	1	DCAF7	MAIT
0.27137	0.484885	0.189	0.089	1	SAP30BP	MAIT
0.271581	0.234939	0.432	0.301	1	C9orf78	MAIT
0.272629	0.606097	0.405	0.301	1	TOMM20	MAIT
0.27334	-0.55997	0.189	0.293	1	EIF4G2	MAIT
0.273747	0.491783	0.162	0.065	1	HELB	MAIT
0.274286	0.268611	0.108	0.098	1	SIGIRR	MAIT
0.274659	0.417594	0.108	0.033	1	PTAR1	MAIT
0.274785	0.274764	0.514	0.48	1	EVL	MAIT
0.275337	0.392937	0.135	0.057	1	ILF3-DT	MAIT
0.277272	-0.515416	0.189	0.301	1	REEP5	MAIT
0.277719	0.373911	0.108	0.041	1	BSDC1	MAIT
0.277768	0.459847	0.135	0.049	1	RBM48	MAIT
0.277828	-0.493333	0.108	0.203	1	IMPDH2	MAIT
0.277838	0.180614	0.108	0.106	1	ZCRB1	MAIT
0.277988	0.548679	0.432	0.276	1	THRAP3	MAIT
0.278569	0.274791	0.297	0.187	1	TMEM258	MAIT
0.279093	0.382284	0.162	0.073	1	RBMS1	MAIT
0.279834	0.429128	0.432	0.276	1	ANXA2	MAIT
0.281278	0.273514	0.541	0.472	1	EIF3E	MAIT
0.281845	-0.441284	0.351	0.496	1	MBNL1	MAIT
0.281859	-0.604906	0.081	0.179	1	RPS10	MAIT
0.282916	0.238479	0.162	0.081	1	EPSTI1	MAIT
0.28372	0.394863	0.297	0.179	1	STOM	MAIT
0.284181	-0.476662	0.108	0.195	1	RNH1	MAIT
0.28458	0.614732	0.216	0.122	1	EIF3F	MAIT
0.285491	-0.150072	0.432	0.398	1	ZFP36L2	MAIT
0.285566	-0.578767	0.135	0.22	1	SNRNP200	MAIT
0.285566	0.289431	0.703	0.659	1	TOMM7	MAIT
0.285915	0.365621	0.324	0.187	1	AC253572.2	MAIT
0.28606	0.206412	0.27	0.285	1	PRDX1	MAIT
0.286921	0.346725	0.108	0.041	1	PTER	MAIT
0.287647	-0.290034	0.054	0.122	1	DHX15	MAIT
0.288283	-0.497264	0.135	0.244	1	PSMB4	MAIT
0.288336	0.388552	0.297	0.171	1	VAMP5	MAIT
0.288344	0.398212	0.108	0.041	1	CLK1	MAIT
0.29049	0.489143	0.108	0.049	1	IDH3A	MAIT
0.291439	-0.400997	0.162	0.26	1	RESF1	MAIT
0.29162	0.299527	0.189	0.098	1	SARS	MAIT
0.291884	0.40077	0.135	0.057	1	CNOT4	MAIT
0.292603	0.333593	0.135	0.057	1	USP33	MAIT
0.292867	0.153973	1	1	1	RPS7	MAIT
0.292885	-0.234355	0.081	0.146	1	SH2D2A	MAIT
0.29326	0.387529	0.297	0.195	1	TBCA	MAIT
0.29351	0.651142	0.162	0.081	1	TRBV6-2	MAIT
0.293572	0.279288	0.243	0.138	1	SH2D1A	MAIT
0.294145	0.378166	0.135	0.057	1	SDE2	MAIT
0.294262	0.382443	0.135	0.057	1	SCRN2	MAIT
0.294612	-0.507949	0.054	0.138	1	CPNE2	MAIT
0.294843	0.184564	0.595	0.512	1	C12orf57	MAIT
0.295253	0.409509	0.135	0.057	1	C14orf119	MAIT
0.295305	0.152423	0.135	0.154	1	MRPS24	MAIT
0.295599	0.464108	0.27	0.163	1	MDH1	MAIT
0.29563	-0.538246	0.081	0.171	1	SDCBP	MAIT
0.296153	0.101732	1	1	1	RPL6	MAIT
0.296319	-0.282273	0.081	0.154	1	PSMA3	MAIT
0.296725	0.511924	0.216	0.114	1	PIAS1	MAIT
0.296798	-0.389898	0.405	0.528	1	CUTA	MAIT
0.296981	0.178034	1	0.927	1	RPS15	MAIT
0.298453	0.215573	0.973	0.902	1	HLA-C	MAIT
0.298753	0.183891	0.432	0.317	1	C11orf58	MAIT
0.299812	-0.375554	0.054	0.13	1	PDCL3	MAIT
0.300663	0.229337	0.432	0.447	1	UCP2	MAIT
0.301525	-0.393849	0.108	0.203	1	EMC4	MAIT
0.301804	-0.153569	0.973	0.992	1	MT-CYB	MAIT
0.301813	0.525617	0.189	0.13	1	HSH2D	MAIT
0.303006	0.22323	0.865	0.837	1	SERF2	MAIT
0.303754	-0.48985	0.027	0.106	1	USP10	MAIT
0.30404	-0.706479	0.027	0.106	1	PTK2B	MAIT
0.304598	-0.143616	0.459	0.447	1	MSN	MAIT
0.305415	-0.303474	0.243	0.35	1	GIMAP4	MAIT
0.30619	0.109747	0.216	0.146	1	HDAC1	MAIT
0.306466	0.46712	0.297	0.171	1	UBAC2	MAIT
0.307367	-0.628483	0.054	0.138	1	ATP5ME	MAIT
0.307519	-0.416673	0.243	0.374	1	ZFAS1	MAIT
0.307595	-0.496506	0.189	0.317	1	FIS1	MAIT
0.307651	-0.175516	0.081	0.146	1	ADAM10	MAIT
0.308063	0.324809	0.486	0.333	1	MGAT4A	MAIT
0.308076	-0.473448	0.297	0.407	1	TSC22D3	MAIT
0.308079	-0.231832	0.054	0.114	1	NUMA1	MAIT
0.309613	0.34125	0.135	0.073	1	ZNF267	MAIT
0.310844	0.415659	0.135	0.081	1	ANXA4	MAIT
0.312092	0.481711	0.108	0.041	1	NELFCD	MAIT
0.313767	0.194686	0.243	0.236	1	PLEK	MAIT
0.314164	0.178943	1	0.992	1	TMSB4X	MAIT
0.314582	-0.233759	0.081	0.146	1	PDCD10	MAIT
0.31462	0.494671	0.108	0.041	1	NUDT1	MAIT
0.3148	-0.433967	0.108	0.154	1	PHACTR2	MAIT
0.315055	-0.281204	0.162	0.26	1	SEC61G	MAIT
0.315729	0.519543	0.135	0.065	1	SLC7A6	MAIT
0.317089	0.433833	0.297	0.187	1	CCNL1	MAIT
0.317577	0.501514	0.135	0.057	1	AHSA1	MAIT
0.317917	0.43421	0.432	0.317	1	SRRM1	MAIT
0.318391	-0.495365	0.054	0.138	1	DIAPH1	MAIT
0.31903	0.346634	0.162	0.138	1	ZNF394	MAIT
0.319224	-0.476515	0.054	0.138	1	C1GALT1	MAIT
0.319283	0.101899	0.135	0.081	1	COMMD8	MAIT
0.319892	0.498463	0.189	0.13	1	NUBP2	MAIT
0.321083	0.341842	0.297	0.236	1	SNHG8	MAIT
0.323051	0.386188	0.216	0.114	1	SEM1	MAIT
0.324638	0.340456	0.541	0.504	1	NOSIP	MAIT
0.324792	0.241843	0.216	0.122	1	DSTN	MAIT
0.325886	-0.500784	0.081	0.138	1	GTF2B	MAIT
0.326906	-0.117524	0.676	0.602	1	ALOX5AP	MAIT
0.327121	-0.427404	0.622	0.707	1	LITAF	MAIT
0.327551	0.344013	0.162	0.081	1	USP34	MAIT
0.328575	0.213761	0.378	0.407	1	UFC1	MAIT
0.331742	0.116222	0.108	0.057	1	SLC39A7	MAIT
0.332064	-0.618832	0.054	0.154	1	CEBPZ	MAIT
0.332206	-0.39041	0.162	0.26	1	DDX46	MAIT
0.332267	0.246807	0.135	0.065	1	TMEM87A	MAIT
0.332808	-0.149845	0.973	1	1	RPS25	MAIT
0.333105	-0.374176	0.162	0.187	1	WSB1	MAIT
0.333889	0.456151	0.216	0.114	1	STAU1	MAIT
0.334496	0.22038	0.811	0.878	1	MT-ND5	MAIT
0.335054	0.200673	0.162	0.163	1	DCTN2	MAIT
0.335313	0.437984	0.135	0.073	1	PHF5A	MAIT
0.335912	-0.614139	0.108	0.211	1	CCT2	MAIT
0.336442	0.2666	0.189	0.106	1	ARHGEF6	MAIT
0.336511	0.338445	0.243	0.187	1	PARVG	MAIT
0.337103	0.165705	0.108	0.049	1	LIMS1	MAIT
0.337234	-0.21648	0.081	0.138	1	SMNDC1	MAIT
0.337621	-0.163833	0.054	0.106	1	PNRC1	MAIT
0.340026	-0.118793	0.081	0.122	1	GNAI3	MAIT
0.340206	0.360697	0.135	0.057	1	DDA1	MAIT
0.340699	-0.486167	0.108	0.171	1	SRSF10	MAIT
0.340831	-0.196178	0.054	0.106	1	ARFGAP2	MAIT
0.34321	0.474071	0.189	0.098	1	NCOA4	MAIT
0.343296	0.502513	0.405	0.317	1	CRIP1	MAIT
0.343643	-0.35954	0.405	0.504	1	CD3G	MAIT
0.343788	0.364745	0.324	0.309	1	MX1	MAIT
0.344621	-0.52823	0.135	0.22	1	KIF2A	MAIT
0.345334	-0.438504	0.081	0.163	1	MMADHC	MAIT
0.345991	0.456951	0.108	0.041	1	SDR39U1	MAIT
0.346116	-0.499075	0.054	0.122	1	ELF2	MAIT
0.346909	0.217089	0.108	0.081	1	EXOC7	MAIT
0.348214	0.484443	0.351	0.236	1	PRMT1	MAIT
0.348621	-0.32893	0.081	0.106	1	TMEM35B	MAIT
0.349169	-0.537105	0.054	0.13	1	C12orf10	MAIT
0.349609	-0.529352	0.189	0.309	1	C4orf3	MAIT
0.35009	-0.378265	0.135	0.179	1	ATP5MPL	MAIT
0.35031	0.465332	0.378	0.285	1	SELENOH	MAIT
0.350318	-0.28308	0.162	0.244	1	NDUFA6	MAIT
0.35135	0.464125	0.135	0.057	1	RGS14	MAIT
0.352802	0.390688	0.486	0.423	1	UBE2L6	MAIT
0.353628	-0.593225	0.081	0.154	1	CAMK4	MAIT
0.353723	0.297475	0.162	0.089	1	TTC3	MAIT
0.353961	0.272489	0.189	0.106	1	SP140	MAIT
0.354836	-0.190183	0.351	0.333	1	EIF2S3	MAIT
0.356087	-0.154346	0.108	0.163	1	UBE2G2	MAIT
0.356646	0.40666	0.216	0.187	1	SBDS	MAIT
0.357884	-0.948959	0.081	0.163	1	HIST1H1D	MAIT
0.357933	-0.484952	0.054	0.122	1	ERICH1	MAIT
0.358782	-0.447954	0.135	0.22	1	GIMAP5	MAIT
0.358795	0.372651	0.432	0.293	1	RTRAF	MAIT
0.359971	-0.38558	0.324	0.431	1	ANXA6	MAIT
0.360254	-0.353246	0.162	0.252	1	CTSS	MAIT
0.360759	0.119771	0.135	0.163	1	DUSP1	MAIT
0.361198	0.126754	1	1	1	RPL3	MAIT
0.361992	-0.516222	0.108	0.179	1	NASP	MAIT
0.362041	-0.189251	0.162	0.244	1	GTF3C1	MAIT
0.362086	0.490341	0.162	0.073	1	CD8A	MAIT
0.362577	0.289328	0.243	0.236	1	BUB3	MAIT
0.363812	0.177179	0.216	0.13	1	CD5	MAIT
0.36429	0.382341	0.73	0.577	1	RBM3	MAIT
0.364311	-0.558878	0.027	0.106	1	CDC26	MAIT
0.364449	-0.434139	0.162	0.203	1	OTUB1	MAIT
0.364496	-0.504681	0.135	0.211	1	ANP32E	MAIT
0.364847	0.416987	0.135	0.057	1	DPY30	MAIT
0.366203	-0.270992	0.189	0.276	1	TAP2	MAIT
0.366247	0.395797	0.27	0.179	1	SPOCK2	MAIT
0.366383	0.245819	0.865	0.707	1	LAPTM5	MAIT
0.367179	0.620284	0.162	0.089	1	CACNA2D4	MAIT
0.368106	0.505832	0.297	0.187	1	GABARAPL2	MAIT
0.368958	0.474737	0.162	0.089	1	EMG1	MAIT
0.369118	-0.38258	0.216	0.268	1	PPP2R1A	MAIT
0.369139	0.400614	0.514	0.366	1	PEBP1	MAIT
0.369615	-0.459761	0.081	0.146	1	NDUFA5	MAIT
0.369641	0.525411	0.135	0.065	1	LYPLA1	MAIT
0.370026	-0.457048	0.081	0.171	1	ZNRD2	MAIT
0.370744	-0.294481	0.73	0.789	1	HCST	MAIT
0.370945	0.353325	0.108	0.073	1	CEP350	MAIT
0.37104	0.248484	0.135	0.138	1	SDHD	MAIT
0.373467	-0.241887	0.324	0.423	1	ATP5IF1	MAIT
0.373704	0.532902	0.162	0.073	1	IPCEF1	MAIT
0.373862	-0.610398	0.054	0.114	1	RUNX3	MAIT
0.373913	0.47847	0.189	0.098	1	CAST	MAIT
0.37437	0.105944	0.324	0.244	1	PSMD8	MAIT
0.374711	0.41466	0.135	0.081	1	HIF1A	MAIT
0.374744	0.205664	0.216	0.211	1	DARS	MAIT
0.375988	0.197742	0.162	0.154	1	NDUFA3	MAIT
0.376144	0.283165	0.649	0.52	1	GBP5	MAIT
0.376648	0.367367	0.189	0.098	1	SSNA1	MAIT
0.376725	0.473206	0.189	0.106	1	FXR1	MAIT
0.376901	-0.25252	0.216	0.309	1	ATRX	MAIT
0.377	-0.408855	0.081	0.138	1	HP1BP3	MAIT
0.37705	0.372622	0.162	0.081	1	PIK3CD	MAIT
0.377388	-0.153328	0.108	0.163	1	SLAMF7	MAIT
0.377689	0.140741	0.595	0.472	1	APRT	MAIT
0.378572	0.466106	0.135	0.057	1	IFIT3	MAIT
0.378807	0.106129	0.216	0.154	1	DDT	MAIT
0.378887	0.325045	0.27	0.179	1	DNTTIP2	MAIT
0.379418	-0.498535	0.054	0.122	1	PITPNB	MAIT
0.380807	-0.583212	0.324	0.455	1	CSNK2B	MAIT
0.380928	0.244257	0.486	0.35	1	PRDX2	MAIT
0.38154	0.266253	0.351	0.35	1	CTSA	MAIT
0.381854	-0.477589	0.216	0.26	1	RNF7	MAIT
0.381914	-0.176284	0.081	0.138	1	TAF3	MAIT
0.382241	0.570088	0.135	0.057	1	IFIT2	MAIT
0.382772	0.413703	0.135	0.057	1	TRA2A	MAIT
0.383562	0.389257	0.135	0.065	1	JARID2	MAIT
0.38395	-0.528254	0.081	0.163	1	VDAC1	MAIT
0.383959	0.39192	0.216	0.114	1	MESD	MAIT
0.383967	0.420437	0.108	0.041	1	MARCH6	MAIT
0.38448	-0.422341	0.081	0.154	1	ETFA	MAIT
0.384847	0.148349	0.108	0.114	1	NCOA7	MAIT
0.385292	-0.449651	0.081	0.146	1	BAZ2A	MAIT
0.385405	0.173359	0.784	0.634	1	H3F3A	MAIT
0.38587	0.439651	0.108	0.057	1	PMVK	MAIT
0.38587	-0.486682	0.108	0.187	1	TAOK3	MAIT
0.38671	0.365641	0.108	0.041	1	NMRAL1	MAIT
0.386966	-0.188108	0.108	0.098	1	RNPC3	MAIT
0.387148	0.377707	0.108	0.041	1	NEPRO	MAIT
0.388021	-0.425473	0.054	0.122	1	NPC2	MAIT
0.388168	-0.533984	0.135	0.22	1	HNRNPH3	MAIT
0.388974	0.39947	0.324	0.236	1	RPL22L1	MAIT
0.389627	0.179358	0.162	0.098	1	TIMM17B	MAIT
0.389721	0.391446	0.108	0.041	1	GPATCH4	MAIT
0.389793	0.398159	0.108	0.041	1	PRPF19	MAIT
0.390417	0.282676	0.162	0.122	1	TOMM5	MAIT
0.390547	0.413002	0.108	0.041	1	PPP2R3C	MAIT
0.390676	-0.236594	0.135	0.203	1	SNRPD1	MAIT
0.39073	0.312943	0.27	0.171	1	TPR	MAIT
0.391023	0.197853	0.108	0.057	1	LEPROT	MAIT
0.391516	0.418037	0.108	0.041	1	VPS25	MAIT
0.392183	0.403252	0.108	0.041	1	RPAP3	MAIT
0.392311	-0.424687	0.054	0.122	1	TBRG1	MAIT
0.392583	0.41864	0.108	0.041	1	C12orf75	MAIT
0.392615	0.361158	0.27	0.163	1	MRPL20	MAIT
0.392863	0.396899	0.108	0.041	1	BABAM2	MAIT
0.393366	0.182266	0.676	0.553	1	GABARAP	MAIT
0.394413	-0.441923	0.081	0.138	1	USP16	MAIT
0.395897	-0.468645	0.054	0.106	1	TMEM141	MAIT
0.396609	0.527595	0.189	0.098	1	NDUFS2	MAIT
0.3968	0.468333	0.135	0.057	1	SNRPE	MAIT
0.397151	0.302086	0.108	0.106	1	SYNE1	MAIT
0.397878	0.344916	0.135	0.065	1	ARL1	MAIT
0.397975	0.414562	0.216	0.146	1	HM13	MAIT
0.398538	-0.429239	0.297	0.35	1	SNU13	MAIT
0.398985	0.466639	0.108	0.041	1	NUP155	MAIT
0.399793	-0.171333	0.108	0.106	1	IL18RAP	MAIT
0.401988	0.391925	0.108	0.065	1	MRPL42	MAIT
0.402426	-0.398608	0.108	0.187	1	TMOD3	MAIT
0.402841	-0.46736	0.541	0.61	1	NCR3	MAIT
0.402949	-0.422728	0.054	0.106	1	LINC00861	MAIT
0.403117	0.268711	0.324	0.276	1	NDUFB4	MAIT
0.403276	0.290002	0.243	0.171	1	OXNAD1	MAIT
0.403643	0.290813	0.297	0.203	1	EIF3D	MAIT
0.403765	0.400431	0.108	0.049	1	ATXN10	MAIT
0.404195	-0.405478	0.081	0.154	1	ADSL	MAIT
0.404815	-0.396067	0.054	0.122	1	ISCA1	MAIT
0.405422	0.427137	0.162	0.089	1	CTSH	MAIT
0.406163	-0.288486	0.73	0.805	1	GZMK	MAIT
0.40862	-0.444037	0.108	0.187	1	EPRS	MAIT
0.409305	0.307991	0.622	0.52	1	GPSM3	MAIT
0.411037	0.509637	0.162	0.089	1	DTX3L	MAIT
0.41132	-0.492357	0.054	0.114	1	SNHG17	MAIT
0.412037	0.359955	0.189	0.098	1	SMC3	MAIT
0.412361	-0.467868	0.081	0.154	1	RHOH	MAIT
0.412402	0.398081	0.189	0.098	1	POLR3GL	MAIT
0.413093	0.300615	0.135	0.13	1	TMEM123	MAIT
0.413185	-0.242992	0.081	0.146	1	NSMCE1	MAIT
0.415113	-0.337726	0.162	0.171	1	BPTF	MAIT
0.415877	0.206204	0.108	0.114	1	PPP1R2	MAIT
0.417909	0.460879	0.189	0.098	1	TMX1	MAIT
0.418955	0.143783	0.108	0.057	1	DDX56	MAIT
0.419326	-0.391802	0.081	0.146	1	ARL2	MAIT
0.420339	0.418621	0.189	0.098	1	UCHL5	MAIT
0.421565	-0.105991	0.081	0.122	1	ABCE1	MAIT
0.421706	0.451302	0.189	0.098	1	RNMT	MAIT
0.421715	0.18734	0.108	0.057	1	TTC39C	MAIT
0.42218	0.448208	0.162	0.098	1	SFXN1	MAIT
0.42264	0.252086	0.108	0.049	1	FAS	MAIT
0.423044	-0.349214	0.216	0.276	1	NONO	MAIT
0.423363	-0.405532	0.108	0.122	1	TRGV10	MAIT
0.424461	0.410313	0.189	0.146	1	PSMA4	MAIT
0.424535	0.163007	0.162	0.163	1	SNRK	MAIT
0.424699	0.307766	0.108	0.049	1	RAPGEF1	MAIT
0.425686	0.423386	0.514	0.374	1	CAP1	MAIT
0.425947	0.17419	0.135	0.073	1	LETMD1	MAIT
0.426046	0.322521	0.108	0.057	1	SEC23B	MAIT
0.426712	0.106937	0.324	0.341	1	PLAC8	MAIT
0.426952	0.235647	0.135	0.073	1	ELOF1	MAIT
0.427214	-0.369868	0.324	0.423	1	SARAF	MAIT
0.428018	-0.414879	0.108	0.171	1	PQBP1	MAIT
0.428888	0.175816	0.243	0.163	1	PSMB7	MAIT
0.429476	-0.124918	0.135	0.187	1	RBX1	MAIT
0.430044	-0.36334	0.162	0.244	1	NDUFS8	MAIT
0.430459	0.389571	0.108	0.049	1	MPPE1	MAIT
0.431228	-0.217371	0.108	0.179	1	CCNG1	MAIT
0.43125	0.253977	0.108	0.049	1	NUTM2A-AS1	MAIT
0.431267	0.183851	0.162	0.098	1	SIT1	MAIT
0.43293	0.179691	0.135	0.13	1	SIRPG	MAIT
0.433008	0.145425	1	1	1	RPS19	MAIT
0.43342	0.332507	0.459	0.382	1	COX6C	MAIT
0.433506	-0.436926	0.189	0.228	1	LST1	MAIT
0.434612	-0.490857	0.108	0.179	1	IRF2	MAIT
0.43514	0.390113	0.162	0.106	1	PHF3	MAIT
0.435199	0.27242	0.243	0.146	1	HNRNPM	MAIT
0.435209	0.279239	0.108	0.081	1	CENPC	MAIT
0.435253	0.368391	0.297	0.195	1	SNX17	MAIT
0.436736	-0.367936	0.405	0.463	1	SEPTIN6	MAIT
0.436931	-0.232796	0.108	0.179	1	FDFT1	MAIT
0.437246	-0.362181	0.054	0.122	1	THOC7	MAIT
0.437338	-0.263516	0.405	0.455	1	EIF3L	MAIT
0.437487	-0.245191	0.162	0.154	1	LGALS3	MAIT
0.439366	0.390351	0.595	0.472	1	PSMB8	MAIT
0.439796	-0.430454	0.108	0.154	1	PRKDC	MAIT
0.440582	0.254683	0.189	0.114	1	CAMLG	MAIT
0.440649	-0.200932	0.054	0.106	1	MAGED2	MAIT
0.441403	0.162779	0.108	0.057	1	MYCBP	MAIT
0.44174	0.230643	0.324	0.22	1	PSMD7	MAIT
0.442429	-0.275628	0.135	0.138	1	SDHA	MAIT
0.442443	-0.491383	0.081	0.163	1	MAP4	MAIT
0.442955	-0.327436	0.054	0.114	1	NUDT21	MAIT
0.443456	-0.260294	0.162	0.179	1	TUFM	MAIT
0.444069	-0.321546	0.054	0.114	1	SMU1	MAIT
0.444386	0.102726	0.514	0.512	1	NDUFA13	MAIT
0.444755	0.409908	0.27	0.163	1	FUNDC2	MAIT
0.444828	-0.36071	0.514	0.593	1	SRSF7	MAIT
0.445596	0.359799	0.27	0.171	1	EIF6	MAIT
0.445715	0.423988	0.189	0.106	1	ELOVL1	MAIT
0.445781	-0.374592	0.081	0.13	1	TNRC6B	MAIT
0.446331	0.25144	0.432	0.333	1	HIGD2A	MAIT
0.449201	-0.446248	0.054	0.114	1	MRPS6	MAIT
0.45092	0.395484	0.243	0.146	1	ZNF22	MAIT
0.453023	-0.282978	0.297	0.39	1	WIPF1	MAIT
0.453878	0.156642	0.432	0.325	1	PCBP2	MAIT
0.454254	-0.276059	0.757	0.789	1	TXNIP	MAIT
0.454404	0.375946	0.216	0.179	1	EID1	MAIT
0.454494	0.219003	0.297	0.285	1	VPS28	MAIT
0.454799	0.453955	0.216	0.122	1	VPS37B	MAIT
0.454828	-0.29437	0.108	0.122	1	FCMR	MAIT
0.455536	-0.40401	0.162	0.22	1	SPCS3	MAIT
0.455658	0.423515	0.162	0.081	1	POLR2B	MAIT
0.455801	-0.306083	0.081	0.146	1	KLHL28	MAIT
0.456066	0.417195	0.486	0.35	1	PKM	MAIT
0.456615	-0.40148	0.135	0.22	1	NUCB1	MAIT
0.456813	-0.394364	0.405	0.496	1	GMFG	MAIT
0.458013	-0.47567	0.081	0.146	1	PPT1	MAIT
0.458192	0.223911	0.243	0.211	1	MAX	MAIT
0.458684	0.323102	0.162	0.098	1	ARHGEF1	MAIT
0.4587	0.107936	0.189	0.13	1	MRPL10	MAIT
0.458865	-0.219624	0.081	0.106	1	SMG1	MAIT
0.458883	0.255885	0.108	0.049	1	TACC3	MAIT
0.458945	-0.496583	0.054	0.13	1	GTPBP4	MAIT
0.459304	-0.359545	0.108	0.163	1	CHMP2A	MAIT
0.459631	-0.213603	0.108	0.171	1	ZNF24	MAIT
0.460831	0.249306	0.324	0.276	1	BRD2	MAIT
0.461094	0.396185	0.135	0.065	1	DNASE2	MAIT
0.462854	-0.341031	0.243	0.293	1	ANKRD12	MAIT
0.463071	0.32187	0.135	0.098	1	BDP1	MAIT
0.46311	-0.362321	0.108	0.179	1	MCRIP1	MAIT
0.463123	0.257758	0.378	0.341	1	GADD45B	MAIT
0.46353	-0.311988	0.081	0.146	1	HSD17B11	MAIT
0.463796	-0.535059	0.108	0.179	1	PRPF4B	MAIT
0.463833	0.22775	0.135	0.081	1	ZNF638	MAIT
0.464202	-0.348073	0.054	0.114	1	MRPL44	MAIT
0.464207	0.136753	0.162	0.163	1	AKAP9	MAIT
0.465092	-0.512648	0.081	0.163	1	RNF13	MAIT
0.465844	-0.233821	0.054	0.106	1	BRD4	MAIT
0.466124	-0.212118	0.216	0.228	1	XRN2	MAIT
0.466207	-0.331118	0.081	0.106	1	OAS2	MAIT
0.466873	-0.288082	0.081	0.138	1	CCAR1	MAIT
0.467284	0.334713	0.135	0.098	1	PECAM1	MAIT
0.467721	-0.504663	0.081	0.163	1	CALM3	MAIT
0.467901	0.241614	0.216	0.146	1	PSMG2	MAIT
0.467966	-0.367861	0.27	0.358	1	GHITM	MAIT
0.46827	0.116289	0.108	0.114	1	PAXX	MAIT
0.469326	0.367381	0.135	0.089	1	PSTPIP1	MAIT
0.469567	-0.343565	0.135	0.187	1	FLT3LG	MAIT
0.470056	-0.207898	0.216	0.187	1	TRAC	MAIT
0.470366	-0.278027	0.054	0.106	1	XPO1	MAIT
0.471738	0.354208	0.162	0.089	1	UHMK1	MAIT
0.471921	0.356815	0.297	0.203	1	RAB18	MAIT
0.472246	0.30284	0.135	0.065	1	LY9	MAIT
0.472975	-0.253965	0.541	0.537	1	ISG20	MAIT
0.473077	-0.188857	0.189	0.26	1	GYG1	MAIT
0.473269	-0.419819	0.108	0.163	1	CFLAR	MAIT
0.473316	-0.412035	0.162	0.244	1	SET	MAIT
0.473387	0.270841	0.27	0.228	1	ECH1	MAIT
0.475109	0.362268	0.324	0.228	1	SNRPF	MAIT
0.476509	0.398848	0.216	0.154	1	GLIPR1	MAIT
0.476977	0.399187	0.135	0.073	1	EBP	MAIT
0.477227	0.236933	0.189	0.114	1	GSTO1	MAIT
0.47905	-0.360595	0.108	0.163	1	CPNE3	MAIT
0.479139	0.14731	0.162	0.106	1	THEMIS	MAIT
0.479303	0.275468	0.324	0.228	1	ATP5MF	MAIT
0.479328	-0.237201	0.054	0.106	1	MRPL21	MAIT
0.479329	-0.352166	0.054	0.106	1	IFNAR1	MAIT
0.480511	-0.273806	0.054	0.106	1	COLQ	MAIT
0.480771	-0.345181	0.811	0.732	1	MTRNR2L8	MAIT
0.480783	-0.123264	0.324	0.301	1	CIB1	MAIT
0.481604	0.286571	0.162	0.089	1	OSM	MAIT
0.482381	-0.206426	0.541	0.504	1	HSP90B1	MAIT
0.482579	0.265895	0.514	0.455	1	GAS5	MAIT
0.482809	-0.260903	0.216	0.293	1	ABHD14B	MAIT
0.483171	0.293001	0.135	0.122	1	TMBIM1	MAIT
0.483685	-0.345603	0.162	0.236	1	IDH3G	MAIT
0.486165	-0.193998	0.946	0.935	1	RPS21	MAIT
0.486479	0.358584	0.243	0.146	1	ANKRD44	MAIT
0.487353	0.268252	0.108	0.081	1	CCDC57	MAIT
0.487767	0.273674	0.135	0.073	1	EBNA1BP2	MAIT
0.487811	-0.412662	0.054	0.106	1	DNAJC19	MAIT
0.490723	-0.164974	0.946	0.927	1	IL7R	MAIT
0.491153	-0.327773	0.216	0.293	1	M6PR	MAIT
0.491348	0.362005	0.189	0.106	1	COA3	MAIT
0.492479	-0.400349	0.162	0.228	1	DRAP1	MAIT
0.492557	-0.516858	0.081	0.146	1	VPS29	MAIT
0.492785	0.192219	0.432	0.325	1	RSRP1	MAIT
0.492837	0.255334	0.162	0.098	1	RABGAP1L	MAIT
0.493899	0.252152	0.486	0.423	1	NDUFA11	MAIT
0.49477	-0.357677	0.162	0.236	1	TWF2	MAIT
0.495101	0.300207	0.351	0.293	1	UQCR10	MAIT
0.4954	0.150287	0.108	0.057	1	MRPL50	MAIT
0.497031	0.277644	0.108	0.049	1	ITFG2	MAIT
0.498177	0.275098	0.108	0.057	1	STX17	MAIT
0.498241	0.303422	0.108	0.049	1	DEF8	MAIT
0.498459	-0.394987	0.243	0.341	1	C19orf53	MAIT
0.500543	0.443956	0.135	0.065	1	POLR2J	MAIT
0.501268	-0.514352	0.135	0.211	1	SS18L2	MAIT
0.501501	-0.36036	0.081	0.114	1	CIR1	MAIT
0.501926	0.304185	0.27	0.171	1	LMAN1	MAIT
0.502017	-0.411727	0.054	0.106	1	TPRKB	MAIT
0.502123	0.107979	0.108	0.065	1	NTMT1	MAIT
0.502173	0.318174	0.27	0.171	1	BHLHE40	MAIT
0.50247	-0.368067	0.054	0.106	1	FYTTD1	MAIT
0.502932	0.345962	0.162	0.098	1	GNPDA1	MAIT
0.503093	0.433118	0.27	0.171	1	MX2	MAIT
0.503248	0.374541	0.162	0.089	1	AZI2	MAIT
0.503597	-0.420708	0.27	0.374	1	SRSF3	MAIT
0.505117	0.303896	0.135	0.081	1	TRG-AS1	MAIT
0.50528	0.25218	0.135	0.122	1	NAPA	MAIT
0.505727	0.321712	0.108	0.049	1	B3GAT3	MAIT
0.506025	0.244684	0.162	0.138	1	CD164	MAIT
0.507078	0.407666	0.162	0.089	1	DENND1C	MAIT
0.507603	0.436967	0.108	0.057	1	MAF	MAIT
0.507774	-0.326841	0.459	0.504	1	COX7A2	MAIT
0.507788	-0.244753	0.162	0.228	1	RAB7A	MAIT
0.508126	0.253487	0.486	0.374	1	GPR65	MAIT
0.508544	0.286881	0.135	0.073	1	GRAP2	MAIT
0.508977	-0.213359	0.135	0.195	1	SIVA1	MAIT
0.509129	0.173058	0.946	0.87	1	HNRNPA1	MAIT
0.509458	-0.342899	0.162	0.228	1	MFNG	MAIT
0.509603	-0.447116	0.054	0.106	1	FAM162A	MAIT
0.509822	0.198707	0.243	0.187	1	CCT5	MAIT
0.510109	-0.215487	0.108	0.171	1	SNRNP40	MAIT
0.510938	0.366655	0.459	0.374	1	LEPROTL1	MAIT
0.511337	-0.394769	0.135	0.195	1	NUTF2	MAIT
0.511738	-0.231805	0.432	0.439	1	UQCRB	MAIT
0.511919	0.385188	0.216	0.138	1	ENY2	MAIT
0.511927	-0.280768	0.135	0.203	1	MRPL57	MAIT
0.51201	-0.40973	0.054	0.106	1	SYAP1	MAIT
0.512249	0.141754	0.595	0.585	1	SNHG29	MAIT
0.512699	0.348171	0.432	0.358	1	COX5B	MAIT
0.513137	-0.337178	0.162	0.187	1	COX14	MAIT
0.514696	-0.353421	0.135	0.171	1	AKR1A1	MAIT
0.515197	0.329033	0.108	0.049	1	NARS	MAIT
0.515532	-0.1709	0.432	0.455	1	GSTK1	MAIT
0.516051	-0.444643	0.135	0.179	1	G3BP1	MAIT
0.516515	0.373195	0.108	0.049	1	MIEN1	MAIT
0.516573	0.39942	0.108	0.057	1	RNF114	MAIT
0.517333	-0.236206	0.108	0.171	1	SF3B4	MAIT
0.518005	0.34656	0.297	0.211	1	AIP	MAIT
0.518368	-0.228985	0.324	0.358	1	PSMB1	MAIT
0.518465	-0.274099	0.054	0.106	1	NFE2L2	MAIT
0.519008	0.220671	0.108	0.057	1	LIPA	MAIT
0.520401	0.290114	0.486	0.358	1	IRF1	MAIT
0.520944	0.181073	0.432	0.333	1	SLC25A3	MAIT
0.521056	0.282451	0.297	0.228	1	DNAJA1	MAIT
0.521909	0.318165	0.108	0.049	1	TRMT61B	MAIT
0.522493	0.415378	0.108	0.057	1	NKAP	MAIT
0.522829	-0.289674	0.108	0.163	1	HSPB1	MAIT
0.522951	0.320826	0.108	0.049	1	CDK4	MAIT
0.52324	-0.150258	0.432	0.407	1	SON	MAIT
0.523653	-0.125939	0.108	0.098	1	DDX60	MAIT
0.52438	-0.373537	0.486	0.545	1	MYH9	MAIT
0.525004	0.243138	0.108	0.057	1	PSMD2	MAIT
0.526229	-0.124659	0.649	0.732	1	HINT1	MAIT
0.526556	-0.230215	0.622	0.691	1	SRP14	MAIT
0.528295	0.373639	0.324	0.228	1	HSPD1	MAIT
0.528599	0.242563	0.27	0.244	1	ZBTB16	MAIT
0.529828	-0.421713	0.081	0.146	1	ITM2A	MAIT
0.530204	-0.554841	0.081	0.146	1	Z93241.1	MAIT
0.530238	-0.485082	0.108	0.187	1	TMED5	MAIT
0.531504	-0.410687	0.108	0.171	1	VDAC3	MAIT
0.53186	-0.223926	0.27	0.276	1	POLR2E	MAIT
0.531907	-0.202352	0.162	0.228	1	RNPS1	MAIT
0.533482	-0.368497	0.054	0.106	1	MYC	MAIT
0.534027	-0.325006	0.054	0.106	1	BLCAP	MAIT
0.53416	0.259707	0.108	0.057	1	RAB8B	MAIT
0.536501	-0.253097	0.162	0.195	1	KARS	MAIT
0.536608	-0.289663	0.054	0.106	1	GTF3A	MAIT
0.536656	0.117038	0.838	0.772	1	MT-ND4L	MAIT
0.537855	-0.221927	0.162	0.228	1	MED10	MAIT
0.538976	-0.127904	0.297	0.26	1	FKBP11	MAIT
0.539052	-0.359461	0.054	0.114	1	LLPH	MAIT
0.539789	-0.367471	0.054	0.106	1	RPAIN	MAIT
0.539836	-0.403778	0.162	0.203	1	DDX3X	MAIT
0.540346	0.323558	0.27	0.195	1	SEPTIN9	MAIT
0.540432	-0.200209	0.351	0.382	1	UXT	MAIT
0.540659	0.277416	0.135	0.098	1	NECAP2	MAIT
0.541291	0.172372	0.324	0.244	1	BLOC1S1	MAIT
0.542334	0.410835	0.108	0.057	1	VPS35	MAIT
0.542637	0.213861	0.135	0.114	1	PHC3	MAIT
0.543015	0.336599	0.135	0.073	1	ITK	MAIT
0.543116	0.419288	0.135	0.073	1	TAPBPL	MAIT
0.543378	-0.37809	0.216	0.276	1	SAMD3	MAIT
0.54405	-0.159727	0.838	0.837	1	DDX5	MAIT
0.544103	-0.105294	0.514	0.472	1	LY6E	MAIT
0.545088	-0.1382	0.162	0.154	1	AATF	MAIT
0.545252	0.356096	0.162	0.089	1	LSM1	MAIT
0.54529	0.372207	0.135	0.073	1	CNIH1	MAIT
0.545343	0.400884	0.162	0.098	1	ABI1	MAIT
0.545517	-0.253575	0.432	0.48	1	HNRNPA3	MAIT
0.54674	0.277161	0.162	0.122	1	LSM10	MAIT
0.546884	-0.23875	0.135	0.203	1	XRN1	MAIT
0.547201	0.310122	0.135	0.073	1	HERC1	MAIT
0.548765	-0.266711	0.189	0.203	1	PSMD13	MAIT
0.548807	-0.405023	0.081	0.122	1	STK10	MAIT
0.549486	-0.232221	0.081	0.138	1	PHF20	MAIT
0.550839	-0.180603	0.324	0.317	1	CCT7	MAIT
0.55137	-0.254854	0.108	0.114	1	PMPCB	MAIT
0.551481	0.426289	0.568	0.496	1	ATP6V1G1	MAIT
0.553074	0.104762	0.243	0.252	1	RBMX	MAIT
0.553416	0.320353	0.162	0.089	1	EPB41L4A-AS1	MAIT
0.554533	0.368653	0.162	0.089	1	MTERF4	MAIT
0.554798	-0.200614	0.216	0.276	1	SF3B6	MAIT
0.555224	0.344571	0.162	0.089	1	HPRT1	MAIT
0.555866	-0.147856	0.324	0.325	1	ARPC5	MAIT
0.556483	0.221496	0.108	0.057	1	PRNP	MAIT
0.556667	0.324075	0.216	0.195	1	SLC38A1	MAIT
0.556826	-0.275033	0.135	0.154	1	PSMD9	MAIT
0.557295	0.227794	0.216	0.187	1	STAT4	MAIT
0.557544	0.379945	0.162	0.089	1	MPC1	MAIT
0.55782	-0.416918	0.108	0.171	1	ZNF331	MAIT
0.557979	-0.240627	0.405	0.488	1	HNRNPC	MAIT
0.558094	0.192506	0.243	0.228	1	COPS6	MAIT
0.559193	-0.122606	0.432	0.423	1	PTGES3	MAIT
0.560383	0.20927	0.432	0.325	1	COX7A2L	MAIT
0.561595	0.204423	0.135	0.081	1	GLG1	MAIT
0.561695	-0.168817	0.216	0.276	1	PPA1	MAIT
0.562797	0.462574	0.162	0.089	1	KXD1	MAIT
0.563153	0.283772	0.459	0.341	1	IFITM3	MAIT
0.563545	0.111569	0.622	0.618	1	PABPC1	MAIT
0.56459	-0.425219	0.108	0.163	1	DENND2D	MAIT
0.564715	0.506297	0.595	0.561	1	AL138963.4	MAIT
0.566997	0.293833	0.162	0.089	1	ELMO1	MAIT
0.567145	0.300398	0.324	0.228	1	ANP32A	MAIT
0.568013	-0.236228	0.189	0.211	1	ADGRE5	MAIT
0.568179	0.410524	0.135	0.073	1	ESCO1	MAIT
0.568661	0.24112	0.324	0.26	1	STRAP	MAIT
0.568807	0.22867	0.514	0.407	1	NDUFB9	MAIT
0.56916	-0.353504	0.243	0.325	1	CYCS	MAIT
0.569815	-0.264483	0.108	0.122	1	FOXP1	MAIT
0.570186	0.254764	0.757	0.642	1	RHOA	MAIT
0.571752	0.164458	0.595	0.496	1	COX6A1	MAIT
0.571853	0.299975	0.108	0.081	1	DCP2	MAIT
0.572139	-0.206776	0.108	0.13	1	C1D	MAIT
0.572147	-0.30739	0.351	0.423	1	BRK1	MAIT
0.572423	0.268605	0.135	0.106	1	EMC7	MAIT
0.572626	0.38108	0.162	0.089	1	ABTB1	MAIT
0.572732	-0.379862	0.243	0.317	1	RHOG	MAIT
0.572788	0.208067	0.324	0.236	1	SKAP1	MAIT
0.574582	0.329124	0.243	0.154	1	OAS1	MAIT
0.575845	0.32443	0.108	0.057	1	EXOC2	MAIT
0.576912	0.234569	0.162	0.106	1	GOLGA7	MAIT
0.576947	-0.379167	0.324	0.382	1	WDR83OS	MAIT
0.577099	0.384902	0.189	0.114	1	ZAP70	MAIT
0.577533	-0.402842	0.081	0.13	1	APOL6	MAIT
0.577832	0.168176	0.486	0.504	1	ID2	MAIT
0.578202	-0.332783	0.649	0.732	1	MT-ND3	MAIT
0.579075	0.262493	0.405	0.301	1	PDE4D	MAIT
0.579902	0.317907	0.162	0.098	1	PSMD11	MAIT
0.581445	-0.328055	0.162	0.236	1	CDC42SE1	MAIT
0.581967	0.320549	0.108	0.057	1	FAM177A1	MAIT
0.583612	0.282775	0.189	0.114	1	MYCBP2	MAIT
0.583898	-0.181575	0.189	0.252	1	CARD16	MAIT
0.584034	-0.1559	0.108	0.154	1	WBP2	MAIT
0.584814	-0.245618	0.108	0.163	1	ETFB	MAIT
0.586521	-0.337287	0.135	0.187	1	LRPAP1	MAIT
0.586624	-0.460588	0.243	0.325	1	CD27	MAIT
0.58882	-0.229385	0.378	0.463	1	EZR	MAIT
0.589222	-0.113712	0.243	0.211	1	STAT1	MAIT
0.589814	-0.38072	0.162	0.228	1	FAM107B	MAIT
0.590006	0.286675	0.135	0.081	1	LSM2	MAIT
0.590586	0.279173	0.135	0.073	1	COA4	MAIT
0.591617	0.339848	0.135	0.073	1	PER1	MAIT
0.591657	0.303262	0.135	0.073	1	ZNF217	MAIT
0.592316	0.166402	0.351	0.309	1	NSA2	MAIT
0.592983	0.257152	0.297	0.236	1	CASP4	MAIT
0.593257	0.410056	0.135	0.081	1	PHF21A	MAIT
0.593813	0.223225	0.162	0.098	1	SNRPB2	MAIT
0.593948	-0.286318	0.081	0.138	1	PDIA3	MAIT
0.594135	0.320349	0.108	0.065	1	PLD3	MAIT
0.59529	-0.111109	1	1	1	RPS14	MAIT
0.595569	-0.266476	0.108	0.138	1	CD28	MAIT
0.596211	-0.414255	0.108	0.171	1	SRPK1	MAIT
0.596449	0.124667	0.297	0.285	1	CD2	MAIT
0.597114	0.170947	0.514	0.407	1	ELOB	MAIT
0.597768	0.115169	0.108	0.065	1	CWC25	MAIT
0.598082	0.222345	0.378	0.276	1	POLR2L	MAIT
0.598251	-0.449205	0.216	0.293	1	ACTR2	MAIT
0.59932	-0.180854	0.27	0.26	1	TAPBP	MAIT
0.601179	0.323867	0.135	0.073	1	SLC25A11	MAIT
0.601987	-0.245927	0.081	0.13	1	MRPL9	MAIT
0.602992	-0.191673	0.243	0.252	1	PSMB2	MAIT
0.603324	0.179206	0.162	0.171	1	ACAA2	MAIT
0.603335	0.326829	0.108	0.057	1	NDUFB6	MAIT
0.606954	0.176387	0.135	0.081	1	FBXL5	MAIT
0.607237	0.193698	0.135	0.081	1	ATG3	MAIT
0.607699	0.270055	0.108	0.073	1	GZMH	MAIT
0.609492	-0.194686	0.135	0.154	1	MBD4	MAIT
0.609966	0.306085	0.108	0.057	1	PARP11	MAIT
0.6125	0.325602	0.108	0.065	1	DCP1A	MAIT
0.612807	0.374073	0.108	0.057	1	RAB6A	MAIT
0.614674	0.267755	0.108	0.073	1	GPR171	MAIT
0.615693	-0.159362	0.108	0.106	1	RPA3	MAIT
0.615995	-0.316157	0.054	0.106	1	PSMC4	MAIT
0.617433	-0.343998	0.189	0.211	1	BCAS2	MAIT
0.618319	-0.242784	0.081	0.114	1	PCID2	MAIT
0.619217	-0.340339	0.162	0.236	1	APEX1	MAIT
0.61928	-0.341023	0.081	0.138	1	ZBTB38	MAIT
0.61986	-0.363937	0.378	0.415	1	NDUFB8	MAIT
0.619863	0.126488	0.243	0.228	1	DDOST	MAIT
0.620755	0.288797	0.324	0.236	1	POLR1D	MAIT
0.621072	-0.35923	0.189	0.244	1	CD247	MAIT
0.621477	-0.374438	0.162	0.244	1	ATP5PD	MAIT
0.621757	0.367948	0.135	0.081	1	LINC00667	MAIT
0.622228	0.151514	0.135	0.081	1	ERBIN	MAIT
0.622419	-0.203473	1	1	1	RPL39	MAIT
0.623445	0.332103	0.27	0.187	1	ANXA5	MAIT
0.623674	0.239197	0.622	0.528	1	EIF3G	MAIT
0.62429	-0.155602	0.108	0.114	1	KRR1	MAIT
0.624859	0.157149	0.351	0.268	1	LAT	MAIT
0.626698	0.305291	0.216	0.138	1	GOLGA4	MAIT
0.628019	0.394018	0.216	0.138	1	COPZ1	MAIT
0.628416	-0.204942	0.135	0.187	1	SCP2	MAIT
0.628576	-0.281719	0.297	0.341	1	PFN1	MAIT
0.628779	0.211411	0.108	0.073	1	MRPL47	MAIT
0.628844	-0.315978	0.243	0.325	1	DNAJB6	MAIT
0.629799	0.319597	0.108	0.065	1	TXNDC15	MAIT
0.630475	0.331897	0.135	0.081	1	TRMT10C	MAIT
0.630533	-0.257862	0.135	0.195	1	GCC2	MAIT
0.630794	0.140002	1	0.984	1	RPLP0	MAIT
0.631972	0.399824	0.27	0.187	1	NHP2	MAIT
0.632624	-0.207871	0.135	0.187	1	SYNCRIP	MAIT
0.633407	-0.450443	1	0.992	1	MTRNR2L12	MAIT
0.63736	0.38553	0.108	0.057	1	YIPF5	MAIT
0.638281	-0.207291	0.162	0.22	1	JAML	MAIT
0.638535	0.144561	0.135	0.089	1	COX20	MAIT
0.638648	0.309247	0.108	0.057	1	ERLEC1	MAIT
0.640056	-0.362181	0.108	0.163	1	PSMC3	MAIT
0.640116	0.104245	0.189	0.187	1	ANAPC5	MAIT
0.640588	0.187235	0.216	0.154	1	ATP6AP2	MAIT
0.640725	0.232824	0.162	0.13	1	DERL2	MAIT
0.641313	-0.190405	0.486	0.48	1	PIK3R1	MAIT
0.641662	0.522786	0.216	0.138	1	GSTP1	MAIT
0.642402	-0.314281	0.216	0.252	1	OSTC	MAIT
0.642977	0.120871	0.378	0.301	1	DBI	MAIT
0.643779	0.316406	0.108	0.065	1	UQCC3	MAIT
0.643817	0.265647	0.108	0.057	1	RBM28	MAIT
0.643929	0.246407	0.108	0.057	1	CHD6	MAIT
0.644552	0.130232	0.162	0.114	1	CHD9	MAIT
0.644607	-0.418475	0.297	0.382	1	XRCC6	MAIT
0.644645	0.192231	0.351	0.276	1	CASP1	MAIT
0.644776	-0.264865	0.216	0.252	1	CD63	MAIT
0.645083	0.272842	0.541	0.455	1	ARF1	MAIT
0.645298	0.267495	0.108	0.057	1	RPRD2	MAIT
0.645429	-0.188665	0.081	0.122	1	UPP1	MAIT
0.646074	-0.241213	0.216	0.285	1	SELENOK	MAIT
0.648225	0.296697	0.162	0.098	1	PEPD	MAIT
0.648261	-0.184602	0.324	0.39	1	SOD1	MAIT
0.648433	0.173896	0.108	0.065	1	HMGXB4	MAIT
0.648454	0.29721	0.108	0.057	1	WDR77	MAIT
0.648531	0.34138	0.216	0.146	1	IKZF1	MAIT
0.648583	0.282037	0.108	0.057	1	DNAJC15	MAIT
0.648697	0.288929	0.108	0.057	1	SHOC2	MAIT
0.649165	-0.307906	0.135	0.195	1	LAMTOR1	MAIT
0.649383	-0.142047	0.108	0.106	1	LGALS8	MAIT
0.64966	0.383403	0.108	0.057	1	PAFAH1B3	MAIT
0.649974	0.344491	0.162	0.098	1	BABAM1	MAIT
0.650911	0.132371	0.162	0.114	1	SPN	MAIT
0.651309	0.313142	0.297	0.22	1	NUB1	MAIT
0.651413	0.29582	0.162	0.098	1	ROMO1	MAIT
0.652705	-0.234456	0.541	0.61	1	MYL12B	MAIT
0.652711	0.136955	0.108	0.089	1	WDR46	MAIT
0.652841	-0.163421	0.108	0.098	1	EXOC4	MAIT
0.653541	-0.227163	0.27	0.333	1	NDUFS5	MAIT
0.653766	-0.239368	0.108	0.163	1	SETX	MAIT
0.654344	0.226909	0.595	0.488	1	EDF1	MAIT
0.656003	-0.301752	0.081	0.122	1	MRPL24	MAIT
0.656512	-0.220471	0.081	0.106	1	PXN	MAIT
0.656801	0.162231	0.108	0.065	1	GAPVD1	MAIT
0.657262	0.297216	0.108	0.065	1	NME3	MAIT
0.658021	0.267288	0.216	0.171	1	ATF7IP2	MAIT
0.658277	0.222411	0.108	0.065	1	TFB2M	MAIT
0.659071	0.314339	0.108	0.057	1	HACD3	MAIT
0.660833	-0.163124	0.162	0.171	1	PIGT	MAIT
0.661194	0.195408	0.108	0.065	1	ASF1A	MAIT
0.661205	-0.221269	0.324	0.358	1	ATP5MC3	MAIT
0.661919	0.264487	0.378	0.358	1	GPX4	MAIT
0.661952	0.123713	1	1	1	RPL26	MAIT
0.662036	-0.102731	0.324	0.415	1	HIST1H1E	MAIT
0.663542	-0.135694	0.135	0.13	1	ABLIM1	MAIT
0.66395	0.140534	0.27	0.203	1	AC245014.3	MAIT
0.664012	-0.249676	0.162	0.187	1	POLR2A	MAIT
0.664839	-0.140084	0.135	0.179	1	PCIF1	MAIT
0.664867	0.158657	0.595	0.553	1	CALR	MAIT
0.665103	0.248642	0.162	0.146	1	LNPEP	MAIT
0.666704	-0.31658	0.081	0.138	1	GNG10	MAIT
0.667012	0.363281	0.27	0.187	1	PSMF1	MAIT
0.667178	0.251141	0.459	0.39	1	FTH1	MAIT
0.667968	0.411484	0.162	0.106	1	PRPF6	MAIT
0.668209	0.163185	0.486	0.48	1	LDHA	MAIT
0.668692	-0.353692	0.27	0.26	1	HIST1H4C	MAIT
0.668905	0.130145	0.432	0.407	1	TRIM22	MAIT
0.669323	-0.306393	0.216	0.301	1	NDUFA1	MAIT
0.669592	-0.152247	0.297	0.341	1	PSAP	MAIT
0.669809	0.109365	0.189	0.171	1	SUPT4H1	MAIT
0.670569	0.382077	0.135	0.081	1	ROCK1	MAIT
0.671091	-0.251342	0.189	0.211	1	POLE3	MAIT
0.671832	-0.239222	0.189	0.22	1	AUP1	MAIT
0.672007	-0.279624	0.135	0.179	1	CIAO2B	MAIT
0.673187	0.154242	0.135	0.089	1	PDHA1	MAIT
0.673642	-0.124232	0.297	0.358	1	LSP1	MAIT
0.674539	-0.345835	0.108	0.163	1	LTB	MAIT
0.674778	-0.248481	0.108	0.138	1	PHIP	MAIT
0.675047	-0.368606	0.162	0.228	1	KLRK1	MAIT
0.675368	0.236119	0.162	0.106	1	ACTR1A	MAIT
0.675585	-0.11949	0.162	0.154	1	PYCR2	MAIT
0.678253	-0.258233	0.162	0.211	1	SRPRA	MAIT
0.678492	-0.277814	0.108	0.154	1	NAA38	MAIT
0.680391	-0.208779	0.432	0.48	1	RSL1D1	MAIT
0.680625	-0.359516	0.216	0.276	1	SP110	MAIT
0.680662	-0.197725	1	1	1	MALAT1	MAIT
0.681293	0.308074	0.189	0.122	1	GNG5	MAIT
0.682334	0.236175	0.649	0.553	1	RPS29	MAIT
0.682703	-0.153203	0.081	0.122	1	USP11	MAIT
0.683232	-0.24174	0.081	0.122	1	PPP1R15A	MAIT
0.683899	0.100657	1	1	1	RPS6	MAIT
0.684182	0.321828	0.108	0.073	1	RAB5B	MAIT
0.685219	-0.237623	0.486	0.577	1	EIF3H	MAIT
0.685693	0.245704	0.189	0.146	1	KLRF1	MAIT
0.685748	-0.124583	0.243	0.293	1	TRAPPC1	MAIT
0.686552	0.219293	0.108	0.073	1	CTNNBL1	MAIT
0.687326	-0.306348	0.081	0.13	1	FUBP1	MAIT
0.687823	0.298055	0.297	0.211	1	EIF3I	MAIT
0.689019	-0.182277	0.27	0.276	1	OXA1L	MAIT
0.690614	-0.278121	0.162	0.211	1	ARID4B	MAIT
0.69082	-0.244306	0.081	0.122	1	EIF1B	MAIT
0.690946	-0.193299	0.081	0.122	1	TRAPPC6A	MAIT
0.691749	0.137533	0.135	0.114	1	COMMD2	MAIT
0.691952	0.139567	0.162	0.138	1	LRRFIP1	MAIT
0.692283	0.264879	0.486	0.423	1	ICAM3	MAIT
0.692597	0.230464	0.378	0.301	1	STK4	MAIT
0.693375	-0.323598	0.081	0.13	1	IDS	MAIT
0.693448	0.10964	0.216	0.171	1	SASH3	MAIT
0.694253	0.283932	0.162	0.106	1	PEX16	MAIT
0.694731	-0.339607	0.108	0.146	1	SDHAF2	MAIT
0.694992	0.324451	0.108	0.065	1	NRIP1	MAIT
0.695234	0.28943	0.189	0.154	1	SCAMP2	MAIT
0.695746	0.147348	0.162	0.122	1	CRBN	MAIT
0.696989	-0.308003	0.108	0.163	1	LSM8	MAIT
0.697506	0.2556	0.216	0.146	1	CCT4	MAIT
0.698081	0.102811	0.514	0.423	1	COX6B1	MAIT
0.698598	-0.10351	0.108	0.154	1	SERINC3	MAIT
0.698611	0.169361	0.108	0.098	1	POGZ	MAIT
0.69879	0.255346	0.135	0.081	1	FNBP1	MAIT
0.699565	0.183794	0.405	0.382	1	TOMM6	MAIT
0.700422	0.176017	0.297	0.252	1	PSMA2	MAIT
0.70143	-0.144097	0.081	0.122	1	LUC7L3	MAIT
0.701959	0.168502	0.486	0.415	1	SAMHD1	MAIT
0.70306	-0.171105	0.216	0.203	1	EAPP	MAIT
0.704403	0.232169	0.324	0.276	1	TAX1BP1	MAIT
0.704454	0.173118	0.108	0.065	1	TAF9	MAIT
0.705141	0.142625	0.189	0.138	1	NDUFS6	MAIT
0.705384	0.160022	0.108	0.089	1	MED1	MAIT
0.706964	-0.148747	1	1	1	IL32	MAIT
0.707201	-0.197798	0.162	0.203	1	SMARCE1	MAIT
0.70758	0.158653	0.514	0.496	1	LCK	MAIT
0.708527	0.170893	0.108	0.073	1	LARP7	MAIT
0.710044	-0.265504	0.189	0.195	1	GBP4	MAIT
0.710381	-0.293742	0.108	0.154	1	HEXA	MAIT
0.710567	0.107151	0.108	0.073	1	ZNF830	MAIT
0.710591	-0.28027	0.135	0.187	1	MAP3K8	MAIT
0.711058	0.192565	0.108	0.065	1	ITPA	MAIT
0.711068	0.165057	0.108	0.073	1	TANK	MAIT
0.711089	-0.284535	0.135	0.163	1	ILF2	MAIT
0.712097	0.243746	0.108	0.073	1	WDR82	MAIT
0.713596	0.146218	0.243	0.244	1	CELF2	MAIT
0.714149	0.205843	0.243	0.187	1	SELENOT	MAIT
0.714782	0.296946	0.108	0.065	1	SBNO1	MAIT
0.714948	0.31805	0.162	0.106	1	SLA	MAIT
0.716566	-0.117544	0.108	0.106	1	MED15	MAIT
0.717047	-0.202935	0.135	0.179	1	KDELR1	MAIT
0.717336	0.182242	0.108	0.065	1	SUPT6H	MAIT
0.717851	0.219536	0.216	0.154	1	APBB1IP	MAIT
0.718501	-0.281287	0.324	0.333	1	PSMA7	MAIT
0.719465	-0.275327	0.162	0.211	1	FLNA	MAIT
0.719756	0.231708	0.486	0.39	1	ISG15	MAIT
0.720618	0.277496	0.243	0.179	1	ATP6V0B	MAIT
0.721025	-0.172431	0.351	0.374	1	PPP1CA	MAIT
0.723763	0.211673	0.216	0.195	1	OS9	MAIT
0.723983	0.24181	0.189	0.171	1	UBE2L3	MAIT
0.724103	-0.187645	0.108	0.114	1	GRPEL1	MAIT
0.724106	0.147967	0.135	0.098	1	BTF3L4	MAIT
0.724201	0.222851	0.135	0.081	1	SF3A1	MAIT
0.724803	-0.142867	0.216	0.26	1	SSBP1	MAIT
0.725129	-0.258549	0.135	0.146	1	PTPN6	MAIT
0.725331	0.125294	1	0.992	1	RPL15	MAIT
0.725414	0.240705	0.108	0.065	1	COPS8	MAIT
0.726073	0.252845	0.108	0.065	1	DCTPP1	MAIT
0.726595	0.126935	0.216	0.203	1	RNF125	MAIT
0.726848	0.265074	0.216	0.179	1	TMEM179B	MAIT
0.728679	0.347098	0.216	0.154	1	APMAP	MAIT
0.729236	-0.14463	0.081	0.114	1	MLF2	MAIT
0.730355	0.168628	0.108	0.065	1	POLD2	MAIT
0.7316	-0.345	0.541	0.569	1	SRSF5	MAIT
0.732513	0.202277	0.243	0.179	1	SRI	MAIT
0.732524	-0.269858	0.081	0.13	1	SEC62	MAIT
0.733116	0.15428	0.432	0.398	1	HSPA5	MAIT
0.73431	-0.162331	0.297	0.341	1	DHRS7	MAIT
0.736369	-0.125492	0.459	0.512	1	YWHAB	MAIT
0.736565	-0.252769	0.162	0.203	1	CCDC12	MAIT
0.737051	0.222393	0.297	0.252	1	PUF60	MAIT
0.737296	-0.183294	0.162	0.163	1	RAPGEF6	MAIT
0.737418	-0.238904	0.243	0.325	1	LAMTOR4	MAIT
0.73783	0.258861	0.568	0.504	1	HNRNPK	MAIT
0.738223	0.146515	0.162	0.114	1	PNRC2	MAIT
0.73997	-0.179878	0.081	0.106	1	CHD4	MAIT
0.740637	0.218159	0.135	0.106	1	LASP1	MAIT
0.740937	-0.260479	0.243	0.301	1	MAPK1IP1L	MAIT
0.742299	-0.189938	0.216	0.268	1	EPC1	MAIT
0.74232	-0.180902	0.297	0.309	1	RBM25	MAIT
0.744489	-0.231484	0.081	0.106	1	TMEM18	MAIT
0.74597	0.237754	0.162	0.114	1	OFD1	MAIT
0.746593	0.219785	0.108	0.081	1	STAT6	MAIT
0.747492	-0.137165	0.081	0.114	1	ESYT1	MAIT
0.749663	-0.13173	0.216	0.236	1	ZMAT2	MAIT
0.749714	0.250413	0.189	0.13	1	CHMP4A	MAIT
0.750726	0.286129	0.108	0.065	1	YWHAE	MAIT
0.75081	0.19313	0.108	0.073	1	ALG13	MAIT
0.751323	0.386073	0.243	0.195	1	KLF6	MAIT
0.751897	0.253402	0.162	0.114	1	DDB1	MAIT
0.751996	0.215613	0.73	0.659	1	NCL	MAIT
0.752216	0.179898	0.108	0.065	1	ZNF148	MAIT
0.752502	0.130477	0.108	0.073	1	GGCT	MAIT
0.753022	0.434429	0.216	0.22	1	CCNH	MAIT
0.75328	-0.114519	0.297	0.325	1	ERH	MAIT
0.75346	0.211851	0.405	0.317	1	HMGN2	MAIT
0.753468	0.1851	0.108	0.081	1	ACTR10	MAIT
0.753523	0.317182	0.135	0.089	1	MRFAP1L1	MAIT
0.754159	0.294087	0.162	0.106	1	NDUFA7	MAIT
0.754178	0.218275	0.757	0.724	1	PSME2	MAIT
0.754253	0.13851	0.162	0.122	1	POLR2C	MAIT
0.754703	0.243324	0.243	0.195	1	SCAF11	MAIT
0.754891	0.292262	0.108	0.065	1	GPRIN3	MAIT
0.755128	0.302989	0.405	0.333	1	UBL5	MAIT
0.756405	0.149715	0.432	0.431	1	S100A11	MAIT
0.756598	-0.198766	0.108	0.146	1	OLA1	MAIT
0.75666	0.258184	0.162	0.122	1	NOLC1	MAIT
0.757286	0.156044	0.216	0.163	1	SDHC	MAIT
0.757704	-0.221872	0.081	0.122	1	LARS	MAIT
0.758072	0.30867	0.108	0.065	1	RSAD2	MAIT
0.758172	0.15402	0.189	0.146	1	PWP1	MAIT
0.75827	-0.245768	0.081	0.122	1	ZNFX1	MAIT
0.759033	-0.179957	0.081	0.114	1	AKR1B1	MAIT
0.759478	0.16932	0.216	0.163	1	SERINC1	MAIT
0.759494	-0.181997	0.189	0.236	1	BANF1	MAIT
0.759715	0.19864	0.108	0.065	1	CALCOCO1	MAIT
0.760218	0.194167	0.351	0.301	1	ST13	MAIT
0.761217	0.243374	0.108	0.065	1	DNAJC2	MAIT
0.761767	0.223085	0.108	0.065	1	TMEM173	MAIT
0.761978	0.21492	0.108	0.065	1	ASAH1	MAIT
0.763129	0.25972	0.108	0.073	1	P4HB	MAIT
0.765262	0.146693	0.351	0.293	1	FYB1	MAIT
0.765443	0.209502	0.324	0.293	1	TMED9	MAIT
0.76651	0.262533	0.324	0.244	1	N4BP2L2	MAIT
0.767128	0.189416	0.108	0.073	1	PTRHD1	MAIT
0.76822	-0.286015	0.216	0.276	1	IL16	MAIT
0.768773	0.16163	0.216	0.163	1	BUD31	MAIT
0.769721	0.203681	0.216	0.187	1	BIN1	MAIT
0.7699	-0.203525	0.135	0.179	1	TUBA1A	MAIT
0.770268	0.170484	0.162	0.122	1	NRBP1	MAIT
0.770419	-0.102125	0.135	0.13	1	SDAD1	MAIT
0.7706	0.23718	0.189	0.138	1	PDCD5	MAIT
0.771185	-0.191554	0.162	0.203	1	MPHOSPH8	MAIT
0.771371	0.279524	0.216	0.163	1	PRPF8	MAIT
0.771629	-0.254304	0.081	0.122	1	SQOR	MAIT
0.771698	-0.21868	0.135	0.163	1	PTPN2	MAIT
0.772281	-0.19056	0.189	0.236	1	SUMO1	MAIT
0.773432	-0.118404	0.378	0.423	1	ATP6V0E1	MAIT
0.773978	-0.201551	0.135	0.179	1	EIF4H	MAIT
0.774521	-0.186673	0.081	0.106	1	CIAO2A	MAIT
0.775462	-0.189458	0.135	0.171	1	NAA20	MAIT
0.776883	-0.250604	0.081	0.114	1	RELA	MAIT
0.777885	0.286726	0.297	0.252	1	AP2M1	MAIT
0.77827	0.117947	0.189	0.138	1	IL10RA	MAIT
0.779858	0.169778	0.189	0.146	1	LYPLA2	MAIT
0.779916	-0.109084	0.081	0.106	1	ACLY	MAIT
0.78075	-0.282941	0.216	0.26	1	TENT5C	MAIT
0.782012	0.273585	0.27	0.203	1	UBE2I	MAIT
0.782224	0.11399	0.297	0.285	1	MTFP1	MAIT
0.78247	-0.160639	0.081	0.114	1	BECN1	MAIT
0.782727	-0.228428	0.081	0.114	1	CUEDC2	MAIT
0.784489	0.229416	0.108	0.073	1	GOLGB1	MAIT
0.785554	-0.261479	0.216	0.268	1	HSPE1	MAIT
0.785558	-0.447412	0.081	0.114	1	AAK1	MAIT
0.785824	-0.239423	0.108	0.138	1	SNHG15	MAIT
0.785857	0.274398	0.135	0.089	1	COX17	MAIT
0.786959	-0.199487	0.108	0.122	1	COPS9	MAIT
0.788612	0.13136	0.135	0.122	1	UQCRC1	MAIT
0.789619	0.162628	0.162	0.138	1	SMARCC2	MAIT
0.790147	-0.161948	0.568	0.61	1	CD37	MAIT
0.790662	-0.294634	0.378	0.447	1	ERP29	MAIT
0.790667	-0.199625	0.189	0.228	1	H2AFZ	MAIT
0.79172	0.16254	0.378	0.309	1	LYAR	MAIT
0.792238	0.126918	0.135	0.13	1	BUD23	MAIT
0.793136	-0.195935	0.135	0.13	1	TUBB4B	MAIT
0.793229	-0.124703	0.757	0.748	1	IFITM2	MAIT
0.793265	0.255414	0.135	0.098	1	DYNLL1	MAIT
0.794143	-0.148422	0.216	0.203	1	TMEM107	MAIT
0.795568	-0.172079	0.189	0.236	1	USP15	MAIT
0.795741	0.195806	0.135	0.106	1	FTSJ1	MAIT
0.795756	-0.125994	0.081	0.114	1	UBE2V2	MAIT
0.796015	0.184252	0.162	0.163	1	CCNI	MAIT
0.796087	-0.194488	0.108	0.146	1	SYTL3	MAIT
0.796435	0.241098	0.135	0.089	1	ECHS1	MAIT
0.797139	0.19083	0.108	0.089	1	SECISBP2L	MAIT
0.797196	0.153114	0.135	0.114	1	CCR6	MAIT
0.797591	0.174701	0.973	0.927	1	RPL8	MAIT
0.797662	-0.196471	0.081	0.106	1	TRAPPC3	MAIT
0.797955	-0.138051	1	0.992	1	FAU	MAIT
0.798657	-0.267738	0.108	0.114	1	PSENEN	MAIT
0.799099	0.180778	0.162	0.114	1	WARS	MAIT
0.799108	0.163134	0.297	0.236	1	NDUFA12	MAIT
0.799746	-0.178364	0.108	0.138	1	SNHG5	MAIT
0.800984	0.127866	0.135	0.122	1	UFD1	MAIT
0.801293	0.133089	0.135	0.114	1	CMC1	MAIT
0.802812	0.226016	0.378	0.333	1	GDI2	MAIT
0.802922	-0.124439	0.568	0.577	1	ZFP36	MAIT
0.803056	-0.11679	0.27	0.252	1	APH1A	MAIT
0.804459	0.130623	0.216	0.195	1	RNF167	MAIT
0.805214	0.166981	0.649	0.569	1	ITGB2	MAIT
0.805511	-0.257559	0.081	0.106	1	CNOT2	MAIT
0.80567	-0.111551	0.189	0.211	1	TMED4	MAIT
0.805847	0.236045	0.108	0.073	1	MTHFD1	MAIT
0.806769	-0.216255	0.486	0.561	1	CD3D	MAIT
0.807648	0.18886	0.162	0.13	1	EIF2S1	MAIT
0.80864	0.137313	0.108	0.098	1	ATP2B4	MAIT
0.809608	0.134088	0.324	0.26	1	HADHA	MAIT
0.810399	0.218405	0.108	0.073	1	RO60	MAIT
0.810466	0.10734	0.243	0.236	1	SLFN5	MAIT
0.811136	-0.26231	0.108	0.13	1	TMEM14C	MAIT
0.811169	-0.127451	0.081	0.106	1	NADSYN1	MAIT
0.81189	0.141728	0.216	0.171	1	NDUFS7	MAIT
0.81206	0.155174	0.135	0.098	1	TMEM243	MAIT
0.812212	0.270688	0.216	0.171	1	PCNP	MAIT
0.81283	0.250832	0.108	0.081	1	ARID1A	MAIT
0.813037	-0.215774	0.162	0.179	1	AKNA	MAIT
0.813525	0.207189	0.189	0.138	1	THUMPD1	MAIT
0.813869	0.15539	0.108	0.073	1	SS18	MAIT
0.815528	0.310341	0.189	0.146	1	CXCR6	MAIT
0.816655	-0.124985	0.486	0.528	1	SNRPD2	MAIT
0.818599	0.222785	0.162	0.114	1	TSNAX	MAIT
0.820689	-0.101284	0.162	0.163	1	PHB2	MAIT
0.820845	0.111713	0.378	0.374	1	LCP2	MAIT
0.821339	-0.201098	0.189	0.211	1	MICOS10	MAIT
0.822017	-0.253866	0.189	0.228	1	ATP6V1F	MAIT
0.822635	-0.144142	0.108	0.138	1	RBBP7	MAIT
0.823004	0.216952	0.351	0.285	1	RAD23A	MAIT
0.824303	0.154714	0.135	0.106	1	NUDC	MAIT
0.824671	0.186679	0.108	0.081	1	TSPAN14	MAIT
0.825191	0.149094	0.243	0.203	1	C9orf16	MAIT
0.825265	0.31792	0.432	0.366	1	AQP3	MAIT
0.825875	-0.201102	0.324	0.382	1	RBBP4	MAIT
0.826057	0.259042	0.189	0.138	1	WDR1	MAIT
0.826324	-0.118454	0.135	0.171	1	STMP1	MAIT
0.827839	-0.239396	0.081	0.114	1	RAB8A	MAIT
0.829179	0.206527	0.216	0.163	1	UQCRC2	MAIT
0.831057	-0.255993	0.108	0.13	1	FAM204A	MAIT
0.832161	0.207119	0.135	0.098	1	ABT1	MAIT
0.834113	0.216188	0.189	0.138	1	NDUFAB1	MAIT
0.834789	0.100637	0.162	0.13	1	ERP44	MAIT
0.835565	0.195881	0.108	0.073	1	MLX	MAIT
0.835744	0.23262	0.108	0.073	1	SGF29	MAIT
0.836007	0.149698	0.108	0.073	1	CLTC	MAIT
0.836361	-0.138217	0.108	0.13	1	HMGB2	MAIT
0.837566	0.181868	0.108	0.073	1	PHKB	MAIT
0.838201	-0.239735	0.081	0.122	1	GIT2	MAIT
0.838273	-0.107502	0.459	0.455	1	SF3B2	MAIT
0.838473	-0.173606	0.108	0.13	1	RAP1B	MAIT
0.838684	0.123065	0.108	0.089	1	PRRC1	MAIT
0.839294	-0.240014	0.081	0.114	1	TSR2	MAIT
0.840017	0.154603	0.73	0.675	1	NME2	MAIT
0.840124	-0.34451	0.135	0.179	1	SLTM	MAIT
0.84053	0.22386	0.135	0.098	1	LAMTOR2	MAIT
0.841655	0.116338	0.243	0.228	1	CDKN1B	MAIT
0.842061	0.21688	0.216	0.195	1	ATP5MD	MAIT
0.842274	0.192895	0.108	0.073	1	SPOUT1	MAIT
0.842495	-0.118837	0.081	0.106	1	CCNK	MAIT
0.844033	0.151893	0.108	0.073	1	PSD4	MAIT
0.844054	-0.122963	0.216	0.244	1	NDUFV2	MAIT
0.844184	0.259	0.189	0.146	1	TM9SF2	MAIT
0.84452	0.18702	0.108	0.073	1	WASHC1	MAIT
0.844947	0.117297	0.135	0.114	1	EIF4E	MAIT
0.845734	0.123225	0.135	0.122	1	RAB1B	MAIT
0.84712	-0.261684	0.162	0.203	1	ATP5MC1	MAIT
0.84863	0.13191	0.405	0.341	1	TMEM50A	MAIT
0.848658	-0.193216	0.108	0.13	1	NOP10	MAIT
0.849649	-0.106579	0.108	0.13	1	CCDC59	MAIT
0.850261	-0.136565	0.081	0.106	1	REC8	MAIT
0.850843	-0.149096	0.081	0.106	1	DHX9	MAIT
0.850885	-0.17051	0.081	0.106	1	PMF1	MAIT
0.851973	0.200355	0.135	0.098	1	PBDC1	MAIT
0.852521	-0.143421	0.135	0.154	1	TLN1	MAIT
0.852661	0.163303	0.108	0.073	1	NCOR1	MAIT
0.854434	-0.140194	0.081	0.106	1	QTRT1	MAIT
0.854488	-0.137196	0.703	0.691	1	CNBP	MAIT
0.854558	0.209556	0.27	0.22	1	SNRPC	MAIT
0.854746	0.173361	0.189	0.146	1	HERPUD1	MAIT
0.854879	0.178702	0.162	0.122	1	PRDX5	MAIT
0.855046	0.170743	0.108	0.073	1	BCL2	MAIT
0.855144	0.271789	0.162	0.114	1	AIMP1	MAIT
0.855277	0.238198	0.108	0.073	1	DYNC1H1	MAIT
0.855808	0.100272	0.162	0.154	1	DOCK8	MAIT
0.85608	0.191008	0.108	0.073	1	CYP20A1	MAIT
0.856116	0.167533	0.108	0.073	1	NR1H2	MAIT
0.856363	0.274293	0.108	0.081	1	WTAP	MAIT
0.856444	0.168486	0.108	0.073	1	SEC61A1	MAIT
0.857261	-0.11246	0.108	0.114	1	PCMT1	MAIT
0.85862	-0.203088	0.108	0.138	1	PCM1	MAIT
0.859013	-0.154432	0.108	0.138	1	KMT2A	MAIT
0.861247	0.160766	0.189	0.163	1	TCEA1	MAIT
0.861542	-0.130155	0.081	0.106	1	UIMC1	MAIT
0.862666	0.102008	0.297	0.244	1	CHURC1	MAIT
0.863243	0.170623	0.405	0.341	1	CD53	MAIT
0.864828	-0.151055	0.108	0.13	1	ZNF655	MAIT
0.865312	0.179278	0.162	0.13	1	SNW1	MAIT
0.865441	0.255898	0.243	0.187	1	CPNE1	MAIT
0.865478	0.214247	0.459	0.407	1	NDUFA4	MAIT
0.865929	-0.114178	0.973	0.951	1	RPL24	MAIT
0.86623	-0.165598	0.108	0.106	1	AK2	MAIT
0.866524	0.129207	0.108	0.081	1	MRPS35	MAIT
0.866653	-0.144705	0.135	0.13	1	OCIAD2	MAIT
0.867	0.121713	0.108	0.081	1	SKAP2	MAIT
0.867445	-0.11448	1	1	1	RPS3A	MAIT
0.868063	0.139579	0.135	0.122	1	CYLD	MAIT
0.868462	-0.265071	0.541	0.602	1	MT-ND6	MAIT
0.870059	-0.142744	0.108	0.122	1	DNAJC3	MAIT
0.870933	0.170029	0.27	0.22	1	SPTAN1	MAIT
0.871411	0.251046	0.108	0.073	1	AASDHPPT	MAIT
0.872871	0.16121	0.135	0.098	1	TTC1	MAIT
0.875266	0.207814	0.135	0.098	1	GTF2F1	MAIT
0.875858	0.108066	0.135	0.106	1	STIP1	MAIT
0.87819	0.102272	0.108	0.081	1	CHCHD3	MAIT
0.878487	-0.397628	0.081	0.122	1	ARL14EP	MAIT
0.879189	0.129192	0.135	0.106	1	RPL7L1	MAIT
0.879344	-0.189729	0.081	0.106	1	GNAI2	MAIT
0.879691	0.211219	0.27	0.22	1	POMP	MAIT
0.87985	0.208571	0.162	0.122	1	MPC2	MAIT
0.880364	-0.110739	0.189	0.211	1	PSMA5	MAIT
0.880978	0.244968	0.514	0.439	1	NDUFB11	MAIT
0.882191	0.106072	0.135	0.106	1	MPHOSPH10	MAIT
0.883056	-0.207174	0.189	0.203	1	ATF6B	MAIT
0.883354	0.17828	0.838	0.756	1	RPL27A	MAIT
0.883402	-0.124183	0.135	0.146	1	TIAL1	MAIT
0.883632	-0.122507	0.297	0.325	1	PA2G4	MAIT
0.884549	-0.175742	0.243	0.285	1	DDX21	MAIT
0.884917	0.310059	0.135	0.106	1	GCHFR	MAIT
0.885078	0.14923	0.108	0.089	1	YIPF3	MAIT
0.886161	0.125052	0.135	0.106	1	STX16	MAIT
0.88618	0.138511	0.676	0.61	1	CHCHD2	MAIT
0.887243	-0.153796	0.405	0.415	1	EIF4B	MAIT
0.887663	0.178595	0.135	0.106	1	TXNDC12	MAIT
0.88841	0.20164	0.162	0.122	1	PPP6C	MAIT
0.889299	0.203377	0.108	0.081	1	NUP62	MAIT
0.890272	0.213405	0.108	0.073	1	EVI2A	MAIT
0.890521	0.11962	0.108	0.098	1	QARS	MAIT
0.892527	-0.155697	0.108	0.114	1	MYD88	MAIT
0.8995	0.170838	0.108	0.081	1	RBCK1	MAIT
0.900965	-0.16955	0.162	0.203	1	NDUFA2	MAIT
0.902102	-0.125868	0.135	0.154	1	ADRM1	MAIT
0.90738	0.130455	0.162	0.154	1	FIBP	MAIT
0.907543	0.101562	0.216	0.187	1	PNP	MAIT
0.911205	-0.138144	0.162	0.179	1	NME1	MAIT
0.912465	0.14949	0.135	0.106	1	EPS15	MAIT
0.913796	0.155929	0.108	0.081	1	SNX2	MAIT
0.914416	-0.200079	0.27	0.309	1	FYN	MAIT
0.91487	-0.222073	0.108	0.138	1	IER3IP1	MAIT
0.91812	-0.136652	0.135	0.146	1	ATIC	MAIT
0.918932	0.135823	0.189	0.154	1	DCTN3	MAIT
0.920679	-0.143838	0.622	0.634	1	LCP1	MAIT
0.921766	0.100545	0.135	0.114	1	HELZ	MAIT
0.922752	0.10361	0.189	0.154	1	TLE5	MAIT
0.924393	0.108631	0.108	0.098	1	DCPS	MAIT
0.924568	-0.137051	0.297	0.333	1	NDUFB2	MAIT
0.928	-0.1499	0.351	0.366	1	TUBA1B	MAIT
0.928441	-0.191742	0.243	0.276	1	SSR3	MAIT
0.929384	-0.146394	0.108	0.13	1	LRBA	MAIT
0.930165	-0.277746	0.081	0.106	1	SMIM26	MAIT
0.932885	0.178084	0.243	0.203	1	CANX	MAIT
0.933604	-0.136155	0.486	0.496	1	HCLS1	MAIT
0.934466	-0.160126	0.162	0.171	1	NOB1	MAIT
0.934792	0.123477	0.405	0.374	1	SELPLG	MAIT
0.935127	0.138853	0.108	0.089	1	RSRC1	MAIT
0.937583	-0.152872	0.135	0.154	1	IDI1	MAIT
0.940198	0.139086	0.108	0.089	1	RSBN1L	MAIT
0.941728	-0.174757	0.135	0.163	1	PPP1R7	MAIT
0.942006	0.249992	0.27	0.22	1	SH3KBP1	MAIT
0.945721	-0.172157	0.216	0.244	1	EIF3M	MAIT
0.947332	0.132728	0.108	0.098	1	CORO7	MAIT
0.948177	-0.236328	0.162	0.195	1	POLR2G	MAIT
0.948459	-0.250056	0.189	0.203	1	CLDND1	MAIT
0.949708	0.120258	0.108	0.089	1	MRPS16	MAIT
0.951283	-0.11366	0.784	0.813	1	ATP5MC2	MAIT
0.954694	-0.285935	0.081	0.106	1	FAM172A	MAIT
0.955183	-0.149668	0.162	0.187	1	TXN2	MAIT
0.956086	0.105381	0.162	0.146	1	RAB5C	MAIT
0.957229	-0.130461	0.27	0.268	1	COX7B	MAIT
0.958622	0.133984	0.108	0.089	1	AC239799.2	MAIT
0.960575	-0.136335	0.162	0.179	1	DAP3	MAIT
0.960775	-0.165994	0.324	0.333	1	UTRN	MAIT
0.961351	0.122502	0.243	0.228	1	PDAP1	MAIT
0.969444	-0.161594	0.216	0.236	1	ZC3H15	MAIT
0.969476	-0.121048	0.108	0.122	1	NDUFA10	MAIT
0.969684	-0.203238	0.27	0.301	1	HNRNPF	MAIT
0.970195	0.141522	0.351	0.309	1	G3BP2	MAIT
0.970319	-0.111886	0.135	0.146	1	DERL1	MAIT
0.971745	0.104997	0.135	0.114	1	DDX39A	MAIT
0.976328	-0.168277	0.405	0.415	1	SLC25A5	MAIT
0.978207	-0.125835	0.324	0.333	1	PSMB6	MAIT
0.978413	-0.144295	0.135	0.146	1	SND1	MAIT
0.978569	0.103	0.135	0.13	1	HNRNPH1	MAIT
0.979133	-0.181128	0.162	0.179	1	DDX18	MAIT
0.981685	0.110153	0.189	0.171	1	RSF1	MAIT
0.986111	-0.205537	0.189	0.203	1	P2RY8	MAIT
0.987053	-0.101564	0.243	0.252	1	PPP2R5C	MAIT
0.988643	-0.101291	0.189	0.179	1	ATRAID	MAIT
0.988763	-0.108948	0.946	0.951	1	H3F3B	MAIT
0.989201	-0.136322	0.135	0.13	1	PPP1R10	MAIT
0.990314	0.101454	0.189	0.171	1	FGFR1OP2	MAIT
0.99408	-0.159561	0.162	0.171	1	ZFR	MAIT
0.994931	0.134249	0.135	0.122	1	NOP56	MAIT
0.995114	-0.152941	0.243	0.244	1	TAF1D	MAIT
5.42561e-05	0.853487	0.673	0.408	1	ARPC2	CD8
6.79892e-05	-0.99947	0.031	0.143	1	MAML2	CD8
7.06875e-05	0.463641	0.878	0.75	1	PTPRC	CD8
8.09467e-05	0.436751	0.954	0.832	1	UBC	CD8
9.08213e-05	0.59592	0.449	0.295	1	TRBC1	CD8
0.000101361	-0.917844	0.077	0.224	1	OXNAD1	CD8
0.000101656	0.869067	0.311	0.123	1	WDR1	CD8
0.000102636	-0.674923	0.26	0.455	1	EIF3E	CD8
0.000107982	0.575494	0.179	0.104	1	TSR2	CD8
0.000135222	0.573809	0.648	0.445	1	LITAF	CD8
0.000135966	-0.543532	0.791	0.859	1	PFDN5	CD8
0.000139083	-0.496573	0.459	0.539	1	RPS20	CD8
0.000141679	-0.361176	0.985	0.983	1	RPS7	CD8
0.0001489	0.794234	0.25	0.127	1	SAMD3	CD8
0.000155001	0.840501	0.321	0.133	1	SASH3	CD8
0.000158844	0.705146	0.102	0.021	1	ANXA4	CD8
0.00015984	0.920316	0.464	0.224	1	SHISA5	CD8
0.000176185	-0.335831	0.995	0.994	1	RPL7A	CD8
0.000199241	-0.696295	0.189	0.331	1	CD69	CD8
0.000234015	0.76365	0.163	0.066	1	IRF3	CD8
0.000282164	0.894979	0.194	0.06	1	TTC38	CD8
0.000286222	0.802414	0.138	0.031	1	ERLEC1	CD8
0.000304772	0.795022	0.367	0.177	1	HLA-DPB1	CD8
0.000309931	0.663264	0.49	0.312	1	GSTP1	CD8
0.000316736	-0.175903	0.148	0.222	1	ITM2A	CD8
0.00032195	0.668077	0.556	0.395	1	MYH9	CD8
0.000322555	0.726307	0.286	0.158	1	SH3KBP1	CD8
0.000339837	0.707459	0.51	0.314	1	HIST1H1E	CD8
0.000340978	0.851024	0.194	0.058	1	C12orf75	CD8
0.00034761	0.686885	0.173	0.056	1	CYTOR	CD8
0.000352127	0.78886	0.265	0.1	1	MYO1F	CD8
0.000355215	0.658415	0.194	0.089	1	FCGR3A	CD8
0.000355911	-1.35527	0.102	0.27	1	LINC02446	CD8
0.000487901	-0.830459	0.23	0.405	1	EIF4B	CD8
0.000490168	0.705401	0.342	0.177	1	BLOC1S1	CD8
0.000496579	0.817782	0.296	0.125	1	DSTN	CD8
0.000500276	0.467674	0.964	0.882	1	IFITM1	CD8
0.000549077	-0.784106	0.041	0.15	1	DGKA	CD8
0.000553017	0.70563	0.362	0.185	1	CTSC	CD8
0.000558492	-0.625433	0.454	0.615	1	TOMM7	CD8
0.000563229	0.743156	0.26	0.1	1	FCRL6	CD8
0.00060915	0.760974	0.194	0.071	1	ITGB1	CD8
0.00068152	0.786247	0.224	0.081	1	RAP1B	CD8
0.00070087	0.833118	0.327	0.143	1	ZNF683	CD8
0.000709533	0.320529	0.837	0.802	1	MYL12A	CD8
0.000758619	0.763996	0.224	0.087	1	STOM	CD8
0.000797409	1.21939	0.128	0.052	1	TRBV5-1	CD8
0.00085478	0.857079	0.398	0.249	1	HSPA5	CD8
0.000897538	0.564182	0.296	0.2	1	RBBP4	CD8
0.000897849	0.413515	0.26	0.197	1	NDUFA12	CD8
0.000900814	-0.50634	0.046	0.123	1	TRAPPC6A	CD8
0.000911677	-0.288757	0.235	0.326	1	SOD1	CD8
0.00093518	-0.282913	0.138	0.204	1	LBH	CD8
0.000951997	-0.859261	0.25	0.414	1	GAS5	CD8
0.000972141	0.806434	0.622	0.329	1	LY6E	CD8
0.000983675	0.529819	0.117	0.048	1	GLO1	CD8
0.000989449	-0.82125	0.051	0.168	1	SNHG5	CD8
0.00101777	-0.500746	0.816	0.875	1	RPL24	CD8
0.00105637	0.545695	0.485	0.355	1	MSN	CD8
0.00114759	0.813989	0.163	0.058	1	FGR	CD8
0.00120895	0.828818	0.214	0.087	1	SPN	CD8
0.00123021	0.562238	0.199	0.094	1	CASP8	CD8
0.00128636	0.464272	0.643	0.497	1	TAGLN2	CD8
0.00157681	0.66445	0.49	0.297	1	PFN1	CD8
0.00161567	-0.318054	0.143	0.22	1	RNF7	CD8
0.00178365	0.479563	0.413	0.339	1	KRTCAP2	CD8
0.00179733	-0.649846	0.031	0.104	1	ATF7IP2	CD8
0.00186552	0.682008	0.276	0.137	1	CSTB	CD8
0.0018901	0.490848	0.245	0.135	1	FUNDC2	CD8
0.00189388	0.602218	0.189	0.092	1	BPTF	CD8
0.00194845	0.16987	0.801	0.807	1	SERF2	CD8
0.00197216	0.780694	0.378	0.198	1	SYNE2	CD8
0.00208331	-0.637964	0.097	0.208	1	ZFP36L2	CD8
0.00209919	0.619448	0.617	0.389	1	CALM1	CD8
0.00211346	0.725927	0.122	0.033	1	SH3BP5	CD8
0.00226219	0.705972	0.306	0.15	1	PPP1R18	CD8
0.00229892	0.844845	0.423	0.204	1	GZMM	CD8
0.00245914	0.519917	0.418	0.303	1	CD53	CD8
0.00246392	0.40795	0.719	0.566	1	MYL12B	CD8
0.00249909	-0.319919	0.296	0.372	1	SARAF	CD8
0.00257179	-0.476711	0.679	0.788	1	RPL37A	CD8
0.00267359	0.893873	0.301	0.152	1	FLNA	CD8
0.00280951	0.568859	0.173	0.073	1	IKZF3	CD8
0.00293415	-0.352886	0.173	0.276	1	NSA2	CD8
0.00295757	0.438932	0.235	0.17	1	PSMD4	CD8
0.00300841	-0.489362	0.316	0.451	1	ERP29	CD8
0.00302563	0.156235	0.842	0.753	1	DDX5	CD8
0.0030342	0.654452	0.204	0.098	1	PSMD6	CD8
0.00305059	-0.120967	0.148	0.191	1	APH1A	CD8
0.00305131	0.631974	0.194	0.096	1	BUD31	CD8
0.00324235	0.56132	0.179	0.079	1	GET3	CD8
0.0033089	0.662007	0.143	0.069	1	TUBB4B	CD8
0.00349205	-0.538171	0.327	0.453	1	CXCR4	CD8
0.00359559	0.583452	0.112	0.033	1	PATL2	CD8
0.00361932	-0.359655	0.388	0.505	1	RPS29	CD8
0.00364882	-0.304616	0.342	0.437	1	CD48	CD8
0.00381424	0.498767	0.184	0.092	1	ALDOA	CD8
0.00381849	-0.429931	0.699	0.786	1	BTF3	CD8
0.00383938	-0.185754	0.362	0.42	1	CNN2	CD8
0.00387113	0.70024	0.27	0.141	1	SCP2	CD8
0.00395192	0.728049	0.199	0.081	1	GPS2	CD8
0.00399107	0.351776	0.296	0.224	1	UBE2V1	CD8
0.00401041	0.454119	0.357	0.264	1	PSMB3	CD8
0.00405659	0.568538	0.179	0.073	1	GTF3C1	CD8
0.00436349	-0.487007	0.908	0.942	1	RPL21	CD8
0.00437688	0.400755	0.531	0.447	1	RBM3	CD8
0.00444163	0.644316	0.179	0.081	1	DYNLL1	CD8
0.00451642	-0.292055	0.985	0.988	1	RPS19	CD8
0.00456589	0.258799	0.117	0.112	1	RAB18	CD8
0.00480924	0.422918	0.276	0.216	1	SNU13	CD8
0.00483514	0.609704	0.194	0.092	1	APOBEC3C	CD8
0.00486115	-0.391592	0.148	0.206	1	RGS10	CD8
0.0049088	-0.565793	0.459	0.617	1	PCED1B-AS1	CD8
0.00520458	0.584799	0.148	0.081	1	RAB8A	CD8
0.0052867	0.52968	0.301	0.195	1	OSTF1	CD8
0.00555563	0.586373	0.587	0.43	1	LCP1	CD8
0.00559109	0.690525	0.418	0.247	1	PPP1CA	CD8
0.00580936	0.730747	0.24	0.118	1	MTPN	CD8
0.00586823	0.768609	0.357	0.198	1	RABAC1	CD8
0.00587254	-0.487079	0.321	0.435	1	SEPTIN6	CD8
0.00615108	0.545583	0.219	0.1	1	ANXA5	CD8
0.00633765	-0.320951	0.158	0.21	1	DNAJB1	CD8
0.00657915	0.393739	0.694	0.509	1	YWHAZ	CD8
0.00661494	0.506857	0.143	0.071	1	SMC1A	CD8
0.00665874	0.700776	0.23	0.1	1	SNX17	CD8
0.00681611	-0.365817	0.087	0.154	1	OCIAD2	CD8
0.00684436	0.566182	0.173	0.104	1	TAOK3	CD8
0.00691664	0.527527	0.102	0.039	1	AP2B1	CD8
0.00697046	0.477876	0.357	0.26	1	ARL6IP1	CD8
0.00704976	-0.513111	0.082	0.173	1	SNHG8	CD8
0.00743433	0.575753	0.449	0.283	1	MT2A	CD8
0.0074594	0.672561	0.138	0.054	1	PDIA6	CD8
0.00750781	0.652691	0.138	0.05	1	CDK2AP2	CD8
0.00754705	0.581765	0.235	0.129	1	CFLAR	CD8
0.00782982	0.336491	0.372	0.312	1	GIMAP4	CD8
0.00800808	0.665472	0.439	0.272	1	ARF1	CD8
0.00810641	-0.306257	0.526	0.624	1	RPS11	CD8
0.00817384	0.493545	0.25	0.131	1	PPP1R12A	CD8
0.00818592	0.38069	0.189	0.139	1	RBX1	CD8
0.00821109	0.644191	0.179	0.096	1	CASP1	CD8
0.00836953	0.40552	0.689	0.501	1	SRGN	CD8
0.00849021	0.587374	0.214	0.125	1	LNPEP	CD8
0.0085651	0.547137	0.214	0.116	1	MGST3	CD8
0.00859414	0.445623	0.138	0.054	1	SLAMF7	CD8
0.00899765	0.557468	0.189	0.104	1	CCDC12	CD8
0.00920015	-0.262855	0.5	0.595	1	ATP5MG	CD8
0.00930495	0.6024	0.112	0.035	1	CD244	CD8
0.00940555	-0.468771	0.791	0.873	1	RPS21	CD8
0.00963178	-0.473584	0.051	0.11	1	PIK3IP1	CD8
0.00976107	-0.204409	0.128	0.189	1	MGAT4A	CD8
0.00991335	0.483318	0.296	0.2	1	PSMA6	CD8
0.0102549	0.610795	0.429	0.291	1	COX8A	CD8
0.0108572	0.175507	0.122	0.119	1	NDUFA7	CD8
0.01095	0.463345	0.163	0.069	1	HLA-DRB5	CD8
0.0110577	0.317037	0.117	0.096	1	SNRPA1	CD8
0.0111593	0.505736	0.128	0.066	1	PTRHD1	CD8
0.0113427	0.566214	0.122	0.048	1	PSD4	CD8
0.0115449	-0.165609	0.347	0.407	1	EDF1	CD8
0.011557	0.504771	0.194	0.121	1	SELENOT	CD8
0.0118137	0.605031	0.235	0.15	1	AUP1	CD8
0.0118424	0.599559	0.24	0.175	1	ZFP36L1	CD8
0.0122194	0.186836	0.806	0.765	1	PPIA	CD8
0.0122575	0.618424	0.138	0.052	1	IDS	CD8
0.0124483	0.260655	0.138	0.118	1	SDHD	CD8
0.0124572	0.239319	0.735	0.705	1	HNRNPA2B1	CD8
0.0125081	0.618418	0.138	0.062	1	TMEM173	CD8
0.0126109	0.462032	0.214	0.112	1	TXN	CD8
0.0126686	0.623945	0.25	0.125	1	ITGAL	CD8
0.0128371	-0.361523	0.612	0.721	1	MT-ND2	CD8
0.0129306	0.610506	0.24	0.129	1	EVI2B	CD8
0.013366	0.614838	0.148	0.06	1	DERL1	CD8
0.0134673	0.241255	0.245	0.227	1	ERH	CD8
0.0135017	0.119609	0.097	0.104	1	MAX	CD8
0.0139626	-0.256115	0.173	0.25	1	ZFAS1	CD8
0.0140236	-0.120896	0.102	0.168	1	PECAM1	CD8
0.0143239	0.473684	0.786	0.628	1	RAC2	CD8
0.0143632	-0.521427	0.617	0.73	1	NPM1	CD8
0.0149014	0.45122	0.102	0.052	1	EIF2S1	CD8
0.0149393	0.635247	0.219	0.127	1	RHOC	CD8
0.0152696	0.500773	0.143	0.083	1	EPS15	CD8
0.0152904	1.36067	0.107	0.044	1	TRBV4-1	CD8
0.0156216	0.144129	0.138	0.108	1	HIST1H1C	CD8
0.0157095	0.496057	0.204	0.118	1	SF3B4	CD8
0.01582	0.502116	0.189	0.094	1	RNF181	CD8
0.0158614	0.390003	0.138	0.094	1	PNKD	CD8
0.016043	0.424448	0.133	0.089	1	SMU1	CD8
0.0165176	0.605271	0.224	0.104	1	APOL6	CD8
0.0165862	0.10684	0.541	0.545	1	ATP5F1E	CD8
0.0167389	0.426971	0.168	0.108	1	COPS9	CD8
0.0167813	0.266941	0.383	0.326	1	SRRM1	CD8
0.0170859	0.401801	0.179	0.135	1	PDAP1	CD8
0.0172537	0.486388	0.398	0.304	1	RNF213	CD8
0.0177763	0.359626	0.107	0.079	1	RBM4	CD8
0.0178054	-0.531151	0.051	0.1	1	CREM	CD8
0.0179096	-0.451265	0.204	0.299	1	ST13	CD8
0.0188983	0.540182	0.158	0.079	1	RUNX3	CD8
0.0191357	0.316568	0.138	0.102	1	DDX39A	CD8
0.0192784	0.454017	0.276	0.173	1	ENSA	CD8
0.0195212	0.51982	0.189	0.127	1	CD247	CD8
0.0197839	0.220359	0.179	0.158	1	BANF1	CD8
0.0198243	0.478705	0.255	0.152	1	POMP	CD8
0.0198822	0.264739	0.107	0.087	1	ADAM10	CD8
0.0200458	0.679989	0.23	0.119	1	NCR3	CD8
0.020266	0.542066	0.306	0.204	1	TMEM50A	CD8
0.0207162	0.497669	0.204	0.114	1	CD164	CD8
0.0209496	0.438648	0.158	0.087	1	ABT1	CD8
0.0212504	0.405999	0.541	0.451	1	GABARAP	CD8
0.0214376	-0.459939	0.148	0.249	1	SNHG6	CD8
0.0215443	0.352467	0.301	0.214	1	ATP5PB	CD8
0.0218032	0.178208	0.117	0.108	1	GTF2A2	CD8
0.0219428	0.238019	0.454	0.395	1	GMFG	CD8
0.0220338	0.493373	0.26	0.16	1	NEAT1	CD8
0.0229555	0.455767	0.235	0.154	1	UBE2L3	CD8
0.0230391	0.569159	0.24	0.148	1	LMAN2	CD8
0.0230397	0.434226	0.23	0.139	1	SELENOK	CD8
0.0232569	-0.283027	0.286	0.37	1	ATP5PO	CD8
0.0234772	0.531213	0.148	0.071	1	COMMD2	CD8
0.0235899	0.28697	0.316	0.295	1	SPCS1	CD8
0.0237376	0.285579	0.719	0.62	1	CD3D	CD8
0.0240743	0.143453	0.184	0.119	1	HMGB2	CD8
0.0245438	0.509906	0.117	0.062	1	TMX1	CD8
0.0246029	0.516159	0.173	0.087	1	PSMB2	CD8
0.0250678	-0.377658	0.27	0.356	1	PNISR	CD8
0.0251432	0.452018	0.122	0.058	1	SNX2	CD8
0.0253999	0.773653	0.128	0.064	1	TRAV19	CD8
0.0254861	0.250075	0.189	0.171	1	S1PR1	CD8
0.0263303	0.171929	0.117	0.104	1	SERINC3	CD8
0.0264971	0.553029	0.934	0.807	1	HLA-E	CD8
0.026508	-0.108435	0.638	0.601	1	RPL27A	CD8
0.0267229	-0.364164	0.347	0.457	1	UQCRB	CD8
0.0268962	0.597311	0.133	0.048	1	ACTN4	CD8
0.0271397	-0.686095	0.133	0.189	1	GZMK	CD8
0.0275369	0.607758	0.209	0.106	1	RAB29	CD8
[truncated: 2,281 more rows]

## Sheet: DEGs_expvsnotexpoJIA_SF
p_val	avg_log2FC	pct.1	pct.2	p_val_adj	genes	population
6.67449e-14	0.922344	0.904	0.754	1.27843e-09	CD74	CD8
6.83415e-10	1.17239	0.426	0.164	1.30901e-05	HLA-DRB5	CD8
8.65405e-10	1.05693	0.555	0.281	1.6576e-05	HLA-DRA	CD8
1.49933e-09	0.954206	0.507	0.262	2.87182e-05	HLA-DPB1	CD8
2.94087e-09	0.737793	0.813	0.574	5.63294e-05	GZMA	CD8
3.37303e-09	0.977077	0.603	0.353	6.46071e-05	HLA-DRB1	CD8
6.58924e-09	-1.38172	0.191	0.452	0.00012621	IL7R	CD8
1.12322e-08	0.561385	0.885	0.806	0.000215142	CCL5	CD8
3.93049e-08	-0.382902	0.981	0.994	0.000752847	EEF1A1	CD8
1.66394e-07	-1.4751	0.12	0.323	0.00318712	SELL	CD8
5.65306e-07	-0.476184	0.914	0.957	0.0108279	RPL34	CD8
6.61989e-07	-0.468504	0.986	0.997	0.0126797	RPS12	CD8
7.90432e-07	1.13888	0.278	0.107	0.0151399	CXCR6	CD8
8.85664e-07	1.04556	0.278	0.095	0.016964	HLA-DQA1	CD8
3.09479e-06	-0.471486	0.876	0.911	0.0592777	RPS18	CD8
3.75415e-06	-0.378268	0.794	0.873	0.0719069	RPL5	CD8
1.04719e-05	-1.14467	0.048	0.184	0.200579	TCF7	CD8
1.22355e-05	0.634001	0.737	0.618	0.234359	NKG7	CD8
1.42928e-05	-0.393749	0.876	0.933	0.273764	RPS23	CD8
1.61812e-05	0.673243	0.445	0.254	0.309934	ALOX5AP	CD8
1.88147e-05	1.3495	0.838	0.629	0.360377	NKG7	Proliferative
2.47837e-05	0.482642	0.909	0.852	0.474707	GAPDH	CD8
4.17158e-05	-0.424044	0.88	0.943	0.799024	RPL39	CD8
7.12437e-05	-0.379681	0.67	0.809	1	RPL4	CD8
7.76859e-05	-0.337755	0.933	0.955	1	RPS14	CD8
8.38206e-05	-0.330016	0.943	0.971	1	RPS27A	CD8
9.53221e-05	-0.302892	0.952	0.963	1	RPL30	CD8
0.000112093	0.610661	0.565	0.439	1	ARPC3	CD8
0.000135353	-0.196414	0.565	0.498	1	MT2A	CD8
0.000140788	-0.411338	0.914	0.943	1	RPL32	CD8
0.000142859	1.06709	0.189	0	1	PTPRE	Proliferative
0.000145191	0.393906	0.502	0.362	1	S100A11	CD8
0.000183502	0.871636	0.263	0.199	1	GZMB	CD8
0.000235754	-0.314419	0.99	0.994	1	RPL41	CD8
0.000315327	0.280963	0.852	0.789	1	S100A4	CD8
0.000340711	-0.395088	0.608	0.704	1	EEF2	CD8
0.000350038	-0.413503	0.775	0.828	1	RPL21	CD8
0.000351007	1.06201	0.211	0.089	1	TRBV7-9	CD8
0.000374369	0.67089	0.1	0.024	1	TNFRSF9	CD8
0.000375725	-0.991151	0	0.2	1	GTPBP8	Proliferative
0.000420016	1.16295	0.162	0	1	UBE2W	Proliferative
0.000470916	-0.417718	0.742	0.843	1	RPL3	CD8
0.000531374	-0.263216	0.947	0.952	1	RPS27	CD8
0.000538606	-0.32858	0.952	0.957	1	RPS8	CD8
0.000632381	0.464601	0.445	0.348	1	HCST	CD8
0.000657915	0.847541	0.201	0.118	1	STMN1	CD8
0.000679966	-0.211218	0.981	0.997	1	RPL10	CD8
0.000695386	-0.335551	0.909	0.963	1	RPL19	CD8
0.000777302	-0.18369	0.914	0.924	1	RPL7A	CD8
0.000792699	2.15296	0.162	0.014	1	TRAV12-3	Proliferative
0.000801945	1.0791	0.135	0	1	SNHG30	Proliferative
0.000817787	0.70669	0.392	0.251	1	GZMH	CD8
0.0010731	-0.273003	0.99	0.997	1	MALAT1	CD8
0.00107677	0.622343	0.177	0.073	1	CCR5	CD8
0.00112329	-0.379585	0.78	0.868	1	RPL37	CD8
0.00114439	1.06084	0.297	0.043	1	TRIP11	Proliferative
0.00114533	0.704732	0.483	0.321	1	GBP5	CD8
0.0011806	-1.14305	0.027	0.257	1	WASHC3	Proliferative
0.00128696	-1.09641	0.081	0.371	1	OCIAD2	Proliferative
0.00129634	0.757583	0.239	0.126	1	APOBEC3C	CD8
0.00130873	0.979244	0.239	0.111	1	TTN	CD8
0.00133563	0.676168	0.167	0.079	1	CD82	CD8
0.00137126	-0.756129	0.135	0.443	1	ETS1	Proliferative
0.00143014	-0.671544	0.182	0.312	1	GAS5	CD8
0.00145791	-0.757057	0	0.143	1	GTF2H1	Proliferative
0.00147665	-0.367941	0.809	0.868	1	RPS13	CD8
0.00158481	1.32257	0.13	0.006	1	HACD2	CD4
0.00158481	1.72669	0.13	0.006	1	SH2B3	CD4
0.0016385	-0.356864	0.766	0.843	1	RPS25	CD8
0.00174579	-0.23697	0.856	0.941	1	RPS7	CD8
0.00187535	0.750705	0.124	0.048	1	SS18	CD8
0.0020075	0.571995	0.23	0.116	1	TOX	CD8
0.0020956	1.6156	0.174	0.016	1	ARID1B	CD4
0.00213564	0.699508	0.124	0.051	1	CXCL13	CD8
0.00217316	1.14202	0.22	0.1	1	CCL4	CD8
0.00225816	-1.05609	0.108	0.4	1	SELENOF	Proliferative
0.00228378	1.46258	0.135	0	1	CCL4L2	Proliferative
0.00267096	1.15166	0.514	0.229	1	DNTTIP2	Proliferative
0.0028326	0.895157	0.135	0	1	PIGBOS1	Proliferative
0.00285522	0.628857	0.108	0	1	MTCH1	Proliferative
0.00303234	0.799568	0.919	0.7	1	S100A6	Proliferative
0.00310443	-0.864086	0	0.143	1	U2AF1L4	Proliferative
0.0033424	0.643021	0.12	0.049	1	CALM3	CD8
0.00341433	-0.842298	0.73	0.886	1	HIST1H4C	Proliferative
0.00356653	1.36778	0.217	0.036	1	GLO1	CD4
0.0037065	-0.615976	0	0.129	1	IFT52	Proliferative
0.00371498	1.19072	0.243	0.043	1	STAMBP	Proliferative
0.00376373	-0.380113	0.919	0.944	1	RPL18A	CD8
0.00380897	0.719179	0.258	0.129	1	HLA-DQB1	CD8
0.00384882	0.894032	0.757	0.557	1	BLOC1S1	Proliferative
0.00395677	-0.729139	0	0.143	1	PAG1	Proliferative
0.00408946	1.19097	0.243	0.029	1	IFNG	Proliferative
0.00421614	0.396678	0.957	0.718	1	FXYD5	CD4
0.0042503	0.502975	0.493	0.334	1	HLA-DPA1	CD8
0.00431845	-0.343915	0.914	0.955	1	TPT1	CD8
0.00438331	0.519211	0.703	0.529	1	GZMK	CD8
0.00461097	0.341912	0.397	0.388	1	LDHA	CD8
0.00468644	0.671492	0.108	0	1	SPG11	Proliferative
0.00468644	0.433375	0.108	0	1	CD47	Proliferative
0.00469563	-0.211999	0.871	0.833	1	MTRNR2L8	CD8
0.00472034	0.395026	0.507	0.366	1	TRBC2	CD8
0.00476638	-0.643649	0	0.129	1	UBA6	Proliferative
0.00488394	0.920861	0.174	0.032	1	TRBV3-1	CD4
0.00489802	-0.895973	0	0.143	1	CCDC18	Proliferative
0.00505691	0.791322	0.189	0.014	1	INTS12	Proliferative
0.00506632	0.596224	0.108	0	1	FUNDC1	Proliferative
0.00512211	0.591366	0.115	0.041	1	AKNA	CD8
0.00513959	-0.271406	0.962	0.97	1	RPL11	CD8
0.00595603	-0.419127	0.694	0.798	1	RPL18	CD8
0.00597719	1.35133	0.13	0.013	1	TRAV12-3	CD4
0.00598619	0.563587	0.211	0.126	1	EMP3	CD8
0.00607613	-0.759434	0	0.129	1	USP7	Proliferative
0.00633684	-0.389823	0.703	0.798	1	RPS5	CD8
0.00651545	-1.00849	0	0.143	1	CCDC174	Proliferative
0.00656155	0.570092	0.108	0	1	AC116158.3	Proliferative
0.00672773	-0.164581	0.135	0.314	1	ANKRD11	Proliferative
0.00679034	0.549626	0.108	0	1	MIDN	Proliferative
0.00679034	0.591295	0.108	0	1	ITPKB	Proliferative
0.00699266	-0.568671	0	0.129	1	MED13	Proliferative
0.00714803	-1.1506	0	0.114	1	TRAV8-1	Proliferative
0.00714803	-0.51871	0	0.114	1	EIF5A	Proliferative
0.00737557	-0.880214	0	0.129	1	FCMR	Proliferative
0.00737557	-0.754824	0	0.129	1	ZNF143	Proliferative
0.00739157	-0.651117	0	0.114	1	DDX56	Proliferative
0.00739691	-0.282463	0.823	0.865	1	RPL17	CD8
0.0075338	1.15833	0.105	0.048	1	TRAV21	CD8
0.00757614	0.724849	0.23	0.121	1	HLA-DMA	CD8
0.0075984	0.859491	0.189	0.157	1	EMSY	Proliferative
0.00768324	-0.314632	0.053	0.119	1	TRBV20-1	CD8
0.00774649	-1.70838	0	0.175	1	SRP9	CD4
0.00787429	0.469153	0.627	0.523	1	CLIC1	CD8
0.00787947	-0.211666	0.78	0.825	1	RACK1	CD8
0.008151	1.63652	0.174	0.026	1	TYW1	CD4
0.00816918	0.492514	0.498	0.386	1	CAP1	CD8
0.00875672	-0.207115	0.838	0.986	1	RPL37	Proliferative
0.00880817	-0.601178	0	0.114	1	PSEN1	Proliferative
0.00899741	0.318424	0.823	0.766	1	MYL6	CD8
0.00904986	-0.554212	0	0.114	1	STIM1	Proliferative
0.00904986	-0.622516	0	0.114	1	FKBP15	Proliferative
0.00913136	-0.339583	0.876	0.935	1	RPL14	CD8
0.00921831	0.419613	0.56	0.448	1	PLAAT4	CD8
0.00922736	0.522222	0.124	0.062	1	APOBEC3H	CD8
0.00925838	-0.304003	0.852	0.911	1	RPS3A	CD8
0.00942969	0.913864	0.696	0.388	1	TMA7	CD4
0.00943191	0.817597	0.946	0.814	1	HLA-DRB1	Proliferative
0.00946922	-1.22143	0.108	0.357	1	SELL	Proliferative
0.00972502	-0.200478	0.986	0.995	1	RPL28	CD8
0.0100144	0.578617	0.191	0.14	1	CD44	CD8
0.0100993	1.19294	0.261	0.065	1	NKG7	CD4
0.0103265	-0.277404	0.892	1	1	RPS7	Proliferative
0.0104368	0.520481	0.115	0.1	1	VPS29	CD8
0.0107343	-0.195036	0.804	0.895	1	RPL15	CD8
0.0108467	0.479227	0.325	0.245	1	PRDX1	CD8
0.0109858	-0.550668	0	0.114	1	IMPA1	Proliferative
0.011044	-0.501434	0	0.1	1	SECISBP2L	Proliferative
0.0111347	0.186701	0.981	0.986	1	TMSB4X	CD8
0.0113563	0.123825	1	1	1	B2M	CD8
0.0113615	-0.534741	0	0.114	1	HDAC8	Proliferative
0.0114046	0.488851	0.134	0.094	1	NRDC	CD8
0.0114113	-0.708853	0	0.114	1	ELOF1	Proliferative
0.0114113	-0.64219	0	0.114	1	HELB	Proliferative
0.011519	0.506385	0.22	0.129	1	MRPL51	CD8
0.0121141	-0.952067	0	0.129	1	RBMX2	Proliferative
0.0121314	0.485562	0.301	0.248	1	ATP6V0E1	CD8
0.0121623	1.04468	0.459	0.229	1	HDAC1	Proliferative
0.0121748	-0.151157	0.405	0.629	1	JPT1	Proliferative
0.0123233	1.20619	0.13	0.013	1	PDS5B	CD4
0.0124458	1.52365	0.13	0.006	1	FAM126A	CD4
0.0125062	0.402291	0.397	0.34	1	LITAF	CD8
0.0125276	0.208231	0.087	0.204	1	DNAJA1	CD4
0.0129857	-0.52832	0.426	0.51	1	AL138963.4	CD8
0.013225	0.571511	0.278	0.184	1	SEM1	CD8
0.0136319	-0.240336	0.081	0.257	1	WBP11	Proliferative
0.0138939	-0.504716	0.124	0.207	1	N4BP2L2	CD8
0.0139426	1.49992	0.13	0.013	1	DCTN5	CD4
0.0140735	1.27897	0.304	0.142	1	NDUFV2	CD4
0.014099	0.311784	0.73	0.8	1	PKM	Proliferative
0.0141639	-0.358439	0.189	0.371	1	CEP57	Proliferative
0.0142649	0.838093	0.703	0.671	1	S100A11	Proliferative
0.0143973	0.324299	0.498	0.386	1	CTSW	CD8
0.0148045	0.912269	0.649	0.4	1	GSTP1	Proliferative
0.0150105	-0.258518	0.397	0.424	1	LDHB	CD8
0.0150875	0.594171	0.135	0.014	1	CASC4	Proliferative
0.0151202	0.202754	0.426	0.367	1	CRIP1	CD8
0.0152323	0.426732	0.172	0.099	1	P2RY10	CD8
0.0153078	0.501947	0.622	0.586	1	ATP5PO	Proliferative
0.015438	1.40902	0.174	0.023	1	VDAC1	CD4
0.0154576	1.49918	0.348	0.107	1	CTSS	CD4
0.0157069	-0.788372	0	0.114	1	GRPEL1	Proliferative
0.0157295	-0.625182	0.027	0.186	1	MVP	Proliferative
0.0157313	0.467928	0.478	0.38	1	CD2	CD8
0.0161664	0.214437	0.373	0.348	1	S100A10	CD8
0.0162053	0.491444	0.306	0.21	1	DYNLL1	CD8
0.0163391	0.472621	0.378	0.294	1	ANXA5	CD8
0.016517	-0.488348	0	0.1	1	APC	Proliferative
0.0165414	0.813955	0.162	0.014	1	BICD2	Proliferative
0.0166675	-0.82399	0.048	0.135	1	CCR7	CD8
0.016812	0.863344	0.676	0.414	1	CTSC	Proliferative
0.0169538	0.945822	0.13	0.013	1	RANGRF	CD4
0.017173	-0.56638	0.048	0.11	1	TESPA1	CD8
0.0171734	-0.846656	0.027	0.2	1	APOL3	Proliferative
0.0173725	-0.820506	0.054	0.257	1	TEX264	Proliferative
0.0174897	-1.00812	0	0.114	1	IL2RA	Proliferative
0.0175289	0.161494	0.211	0.151	1	EIF3M	CD8
0.0175783	0.531853	0.162	0.014	1	RAP2C	Proliferative
0.0175878	0.542459	0.292	0.186	1	CTSC	CD8
0.0178424	-1.66292	0	0.178	1	UQCR11	CD4
0.0180479	0.49947	0.405	0.186	1	GNAI2	Proliferative
0.0184014	-0.313596	0.727	0.782	1	RPS16	CD8
0.0185327	2.55672	0.135	0.014	1	TRBV6-6	Proliferative
0.0185327	0.686113	0.135	0.014	1	TRMT13	Proliferative
0.0186535	-0.604479	0.072	0.154	1	RNMT	CD8
0.0191584	0.530326	0.148	0.1	1	CD63	CD8
0.019251	-0.423697	0.027	0.157	1	TLE5	Proliferative
0.0193256	-0.412007	0.162	0.357	1	TRA2B	Proliferative
0.0196257	0.732269	0.649	0.629	1	HSP90B1	Proliferative
0.0197088	0.540845	0.135	0.014	1	SCFD1	Proliferative
0.0200771	-1.533	0.174	0.366	1	SELL	CD4
0.020099	0.721789	0.162	0.014	1	FUOM	Proliferative
0.0201402	1.30302	0.13	0.01	1	MAPKBP1	CD4
0.0202586	0.503221	0.1	0.054	1	TMEM208	CD8
0.0203172	-0.466363	0	0.1	1	PHF6	Proliferative
0.0203616	0.501093	0.244	0.154	1	SRP72	CD8
0.0204317	1.36271	0.217	0.049	1	ADAR	CD4
0.0205835	1.01822	0.13	0.023	1	CSNK2A1	CD4
0.0209205	-1.01597	0.054	0.229	1	RPP21	Proliferative
0.0210176	-0.494222	0	0.1	1	AGAP2	Proliferative
0.0210176	-0.4218	0	0.1	1	BABAM2	Proliferative
0.0210176	-0.608822	0	0.1	1	NCF4	Proliferative
0.0210176	-0.631953	0	0.1	1	RAB3GAP1	Proliferative
0.02111	-0.581796	0	0.1	1	FAAH2	Proliferative
0.0211932	0.59579	0.108	0.014	1	RNF5	Proliferative
0.0211932	0.572303	0.108	0.014	1	USE1	Proliferative
0.0211932	0.199658	0.108	0.014	1	CCDC124	Proliferative
0.0212897	0.205356	0.239	0.165	1	ZBTB38	CD8
0.0218462	0.506445	0.108	0.014	1	UBE2E3	Proliferative
0.0221132	1.36687	0.261	0.071	1	SLC38A1	CD4
0.0221502	0.707577	0.189	0.029	1	EIF2D	Proliferative
0.0222202	0.842426	0.13	0.016	1	KLF3	CD4
0.0224675	-0.632358	0.297	0.543	1	KIF22	Proliferative
0.0224915	0.504882	0.201	0.122	1	HAT1	CD8
0.0227658	-0.25545	0.976	0.99	1	RPLP1	CD8
0.0231165	-0.245748	0.89	0.933	1	RPL29	CD8
0.0231454	0.673535	0.189	0.029	1	TYW3	Proliferative
0.0232218	0.612525	0.254	0.172	1	BUB3	CD8
0.0235512	0.570111	0.158	0.094	1	ENY2	CD8
0.0237441	-0.242379	0.062	0.107	1	CEP57	CD8
0.0238488	-0.931804	0.216	0.471	1	CYTIP	Proliferative
0.0239574	0.774729	0.348	0.155	1	TC2N	CD4
0.0239579	1.57918	0.13	0.01	1	ZNF658	CD4
0.0239678	1.39882	0.174	0.036	1	HELZ	CD4
0.0247165	0.937537	0.378	0.171	1	LNPEP	Proliferative
0.0247881	-0.798262	0	0.1	1	DCAF16	Proliferative
0.0248288	-0.334378	0.828	0.873	1	RPS6	CD8
0.0248707	0.471236	0.115	0.059	1	PSMF1	CD8
0.0249072	0.467659	0.22	0.141	1	CAPZB	CD8
0.0251575	-0.290868	0.928	0.954	1	RPS4X	CD8
0.0252907	-0.691936	0	0.1	1	SART3	Proliferative
0.0256575	-0.835999	0.027	0.171	1	RNPS1	Proliferative
0.0256683	-0.159137	0.933	0.955	1	RPS3	CD8
0.0257247	0.93031	0.174	0.032	1	IKBKE	CD4
0.0258347	0.758973	0.435	0.356	1	OST4	CD4
0.0259241	0.145042	0.144	0.113	1	DNAJC15	CD8
0.0259753	1.37071	0.217	0.058	1	IKZF1	CD4
0.0260524	-0.796685	0.027	0.186	1	ZGRF1	Proliferative
0.0261874	-0.402314	0.402	0.521	1	CNBP	CD8
0.0262067	-0.547392	0.11	0.183	1	ZC3H15	CD8
0.0265135	1.0508	0.216	0.057	1	LDLR	Proliferative
0.0269199	1.19613	0.622	0.486	1	LGALS1	Proliferative
0.0269573	0.589676	0.22	0.14	1	CCDC167	CD8
0.0269959	0.772838	0.757	0.571	1	HLA-DRB5	Proliferative
0.0270481	0.504346	0.134	0.068	1	SLAMF7	CD8
0.0271173	0.525702	0.129	0.064	1	GALM	CD8
0.0275204	-0.539463	0.297	0.529	1	KMT2E	Proliferative
0.0275425	1.67558	0.13	0.01	1	BOLA2B	CD4
0.0276301	0.630219	0.115	0.065	1	IQGAP2	CD8
0.0276302	0.18086	0.823	0.779	1	SH3BGRL3	CD8
0.0277741	1.3255	0.13	0.013	1	MORC2	CD4
0.0277875	1.05948	0.486	0.243	1	PLEK	Proliferative
0.0282349	-0.552116	0	0.1	1	ZCCHC9	Proliferative
0.0285059	0.351608	0.301	0.25	1	IFI16	CD8
0.0286628	-1.43539	0	0.117	1	CCT8	CD4
0.0287765	-0.653254	0.514	0.729	1	RPS20	Proliferative
0.0288356	0.633347	0.108	0.014	1	AGL	Proliferative
0.0288356	0.581801	0.108	0.014	1	MDC1	Proliferative
0.0288356	1.02855	0.108	0.014	1	ECPAS	Proliferative
0.0292959	-0.574884	0.783	0.896	1	RPL17	CD4
0.0293166	-0.149539	0.649	0.814	1	MT-ND4	Proliferative
0.0295331	1.06577	0.243	0.071	1	NCOA7	Proliferative
0.0295564	-1.48188	0	0.123	1	GSTP1	CD4
0.029677	-0.206168	0.923	0.954	1	RPS19	CD8
0.029926	-1.38177	0	0.11	1	SNHG8	CD4
0.029988	-0.41049	0.048	0.107	1	SNHG8	CD8
0.0300032	-1.49214	0	0.139	1	TCF7	CD4
0.0302408	0.371787	0.081	0.129	1	TRBV7-2	Proliferative
0.0307526	-0.392932	0.054	0.186	1	SPATS2L	Proliferative
0.0311163	-1.41734	0	0.136	1	UBE2N	CD4
0.03119	-0.539348	0.096	0.146	1	ZNF638	CD8
0.0313233	-1.2185	0.108	0.3	1	LEPROTL1	Proliferative
0.0315364	0.628675	0.11	0.049	1	DDX39A	CD8
0.0316059	-0.863434	0.054	0.214	1	CAPZA2	Proliferative
0.0318012	0.41747	0.22	0.208	1	GBP2	CD8
0.0319035	1.20798	0.174	0.029	1	OSER1	CD4
0.0319298	-1.40695	0	0.12	1	SSR3	CD4
0.0323512	0.937116	0.565	0.375	1	UBB	CD4
0.0329619	0.917329	0.162	0.029	1	LINC01871	Proliferative
0.0332824	0.909954	0.649	0.429	1	ATP5PB	Proliferative
0.0333062	1.12127	0.348	0.139	1	IFITM3	CD4
0.0333839	-0.433315	0.378	0.614	1	SRP9	Proliferative
0.0336457	0.524687	0.187	0.111	1	MATR3.1	CD8
0.0337535	-1.37376	0	0.123	1	OCIAD1	CD4
0.0347669	0.694906	0.243	0.057	1	DRG1	Proliferative
0.034775	1.01017	0.243	0.086	1	NIP7	Proliferative
0.034805	0.237888	0.243	0.086	1	APOBEC3H	Proliferative
0.0357741	-0.302269	0.646	0.719	1	RPLP2	CD8
0.0357869	0.691785	0.757	0.557	1	PSMB3	Proliferative
0.0372074	0.603178	0.135	0.014	1	NOP2	Proliferative
0.0376743	0.383245	0.282	0.25	1	HMGB2	CD8
0.0378413	1.00494	0.324	0.114	1	ETFA	Proliferative
0.0379566	1.24626	0.13	0.019	1	EXOSC2	CD4
0.0379982	1.25527	0.243	0.157	1	TTN	Proliferative
0.0380786	0.516243	0.311	0.237	1	GPI	CD8
0.0386026	0.433936	0.108	0.014	1	FAM102B	Proliferative
0.0386026	0.625176	0.108	0.014	1	HSD17B7	Proliferative
0.0386026	0.692588	0.108	0.014	1	SCFD2	Proliferative
0.0386437	0.624554	0.13	0.032	1	NIP7	CD4
0.0386769	-1.46432	0	0.136	1	SNRPC	CD4
0.0387326	0.387332	0.301	0.21	1	SH3KBP1	CD8
0.0389986	-0.460471	0.946	0.986	1	TPT1	Proliferative
0.0390718	-0.897359	0.108	0.286	1	UBLCP1	Proliferative
0.0392498	-1.2613	0	0.104	1	PFDN1	CD4
0.0397238	0.311237	0.139	0.086	1	MAGOH	CD8
0.0400815	-0.257752	0.676	0.871	1	HIST1H1E	Proliferative
0.0401395	1.11847	0.261	0.091	1	CCAR1	CD4
0.0401426	-1.40292	0	0.113	1	EMC3	CD4
0.0402008	-0.20353	0.923	0.948	1	RPS28	CD8
0.0402248	1.0453	0.243	0.057	1	CNDP2	Proliferative
0.0404705	-0.679205	0.027	0.171	1	NMRAL1	Proliferative
0.0406657	0.944253	0.297	0.143	1	RAB8B	Proliferative
0.0406853	-0.454647	0.622	0.754	1	IFITM1	CD8
0.0407787	-0.376621	0.919	0.9	1	MT-ND4L	Proliferative
0.041214	0.557974	0.11	0.06	1	CXCR3	CD8
0.0412434	-0.544472	0.027	0.157	1	AFTPH	Proliferative
0.0418037	0.880669	0.568	0.3	1	HLA-DQA1	Proliferative
0.0418492	0.404894	0.324	0.143	1	MYO1G	Proliferative
0.0420393	-0.840174	0.054	0.2	1	SAMM50	Proliferative
0.0422584	0.395951	0.757	0.486	1	HLA-DPB1	Proliferative
0.0425447	-0.531189	0.054	0.2	1	SZRD1	Proliferative
0.0426523	-0.43902	0.703	0.871	1	EEF1D	Proliferative
0.0428673	1.28844	0.13	0.023	1	TAF1B	CD4
0.0428795	-0.319878	0.108	0.257	1	TMEM87A	Proliferative
0.0428797	0.516423	0.12	0.065	1	ITCH	CD8
0.0431486	-1.27757	0	0.107	1	SUPT4H1	CD4
0.0433935	0.428795	0.268	0.183	1	SP100	CD8
0.0436357	0.5686	0.12	0.084	1	GOLGA7	CD8
0.0437991	-0.323336	0.732	0.776	1	RPL9	CD8
0.0438686	-0.721235	0.27	0.171	1	HIST1H2AE	Proliferative
0.0443679	-0.165012	0.919	1	1	RPS3A	Proliferative
0.0444293	-0.139198	0.919	1	1	RPL6	Proliferative
0.0446093	-0.26709	0.665	0.704	1	RPL22	CD8
0.0446105	-0.566614	0.206	0.302	1	ERP29	CD8
0.0446217	-0.816152	0.27	0.5	1	ALDOA	Proliferative
0.0446958	0.978315	0.435	0.262	1	SAMHD1	CD4
0.0448623	-0.321811	1	1	1	RPS8	CD4
0.0454622	0.259323	0.676	0.729	1	RBM3	Proliferative
0.0455452	0.138828	0.732	0.66	1	TAGLN2	CD8
0.0457411	-0.218252	0.043	0.178	1	MAT2B	CD4
0.0464864	-0.693242	0.027	0.157	1	CEP97	Proliferative
0.0464911	0.82738	0.27	0.086	1	EMB	Proliferative
0.0466523	0.407891	0.108	0.014	1	ZNF25	Proliferative
0.0466526	0.490495	0.892	0.7	1	HSP90AB1	Proliferative
0.0467724	-0.640307	0.027	0.143	1	MRPS5	Proliferative
0.0468754	-1.17388	0	0.107	1	CCNI	CD4
0.0469868	-0.725972	0.054	0.2	1	UPF2	Proliferative
0.0472078	0.307718	0.512	0.491	1	GIMAP7	CD8
0.0476851	-1.3264	0	0.104	1	MGAT4A	CD4
0.0478132	0.529533	0.108	0.014	1	USP11	Proliferative
0.0478132	0.444335	0.108	0.014	1	LSM7	Proliferative
0.0480795	1.03773	0.391	0.178	1	SLC25A5	CD4
0.0481635	0.501896	0.124	0.075	1	ATP5MC1	CD8
0.0483698	-0.607384	0.027	0.157	1	NBR1	Proliferative
0.0484628	-0.749716	0.162	0.371	1	CIAO2A	Proliferative
0.0485681	-0.325444	0.172	0.207	1	HIST1H4C	CD8
0.0486292	0.590724	0.108	0.014	1	PPA1	Proliferative
0.0487238	-1.05958	0	0.104	1	MAML2	CD4
0.0488985	-0.738412	0.027	0.171	1	COG4	Proliferative
0.0489468	-0.829449	0.081	0.257	1	PSMC6	Proliferative
0.0489854	-0.264068	0.838	0.971	1	RPS6	Proliferative
0.0491198	0.555951	0.167	0.107	1	YPEL5	CD8
0.0500039	0.571208	0.865	0.743	1	RPL36AL	Proliferative
0.0501496	0.639825	0.135	0.014	1	ZC3H18	Proliferative
0.0502329	-0.825405	0.054	0.214	1	PLK4	Proliferative
0.0503764	0.540388	0.135	0.014	1	MYO19	Proliferative
0.0504553	0.895891	0.622	0.386	1	HLA-DQB1	Proliferative
0.0508384	-1.37614	0.043	0.21	1	NDUFA1	CD4
0.0520977	0.67767	0.351	0.314	1	CASP8	Proliferative
0.0522563	0.549394	0.268	0.188	1	ACTR3	CD8
0.0522993	-0.695423	0.027	0.143	1	KNTC1	Proliferative
0.0523292	-0.514223	0.086	0.149	1	RPS2	CD8
0.0528215	0.252292	0.632	0.576	1	HINT1	CD8
0.0529563	0.278288	0.722	0.68	1	SERF2	CD8
0.0530313	0.944546	0.13	0.019	1	KDM5B	CD4
0.0531433	1.29687	0.13	0.023	1	AARS	CD4
0.0531681	-0.685745	0.486	0.7	1	GIMAP7	Proliferative
0.0535646	-0.788821	0.081	0.257	1	BCAS2	Proliferative
0.0542653	0.65334	0.243	0.071	1	CALU	Proliferative
0.0543586	0.658024	0.162	0.029	1	CHD9	Proliferative
0.0544163	0.343802	0.177	0.107	1	RNF167	CD8
0.0546424	-0.753873	0.351	0.529	1	ATP6V1G1	Proliferative
0.0551531	0.51182	0.187	0.114	1	SCAMP2	CD8
0.0552556	0.659076	0.162	0.029	1	CRTAM	Proliferative
0.0557416	0.368349	0.108	0.014	1	FIP1L1	Proliferative
0.055852	0.522317	0.392	0.316	1	PKM	CD8
0.0560695	0.349069	0.483	0.39	1	ARL6IP5	CD8
0.0564725	-0.306711	0.053	0.103	1	CBLL1	CD8
0.0572238	0.551741	0.189	0.043	1	ATP6V1E1	Proliferative
0.0573076	0.474069	0.196	0.138	1	SNRPD1	CD8
0.0575264	-0.646841	0.027	0.157	1	ZFR	Proliferative
0.0576036	1.13268	0.174	0.061	1	MTF2	CD4
0.0580026	0.760406	0.609	0.408	1	LCP1	CD4
0.058324	0.761896	0.304	0.129	1	PSMC5	CD4
0.0584647	0.430704	0.225	0.157	1	VPS28	CD8
0.0590581	0.9334	0.13	0.029	1	SRPRB	CD4
0.0592615	0.355388	0.12	0.065	1	ARAP2	CD8
0.0592785	1.01289	0.13	0.026	1	INPP5D	CD4
0.0593711	0.344533	0.211	0.13	1	LYST	CD8
0.0595963	-0.625096	0.189	0.271	1	CLTC	Proliferative
0.0596333	0.772452	0.189	0.043	1	NFYB	Proliferative
0.0597785	0.87557	0.162	0.029	1	MRPS27	Proliferative
0.0598771	-0.64989	0.162	0.371	1	LSM6	Proliferative
0.0600526	0.313011	0.598	0.51	1	ATP5MG	CD8
0.0600904	-0.391638	0.632	0.696	1	RPL36A	CD8
0.0602947	0.383377	0.431	0.382	1	SUB1	CD8
0.0605928	1.51036	0.13	0.029	1	SNAPC5	CD4
0.060894	-0.508808	0.054	0.186	1	OGDH	Proliferative
0.0609595	0.668995	0.162	0.029	1	NUDCD2	Proliferative
0.0610967	0.647369	0.108	0.143	1	AGA	Proliferative
0.0611602	-0.753778	0.054	0.171	1	RUVBL1	Proliferative
0.0613836	1.17329	0.189	0.043	1	SMC6	Proliferative
0.0614762	0.279994	0.258	0.188	1	BLOC1S1	CD8
0.0617177	0.721467	0.514	0.271	1	PRDX3	Proliferative
0.0619406	0.89712	0.304	0.133	1	ACTR3	CD4
0.06211	0.772714	0.324	0.157	1	EXOSC9	Proliferative
0.0621179	-0.434059	0.054	0.2	1	RBBP5	Proliferative
0.0621812	-1.19059	0	0.1	1	LNPEP	CD4
0.0621815	-0.597489	0.027	0.143	1	OSBPL8	Proliferative
0.0622785	0.767795	0.348	0.165	1	SRSF7	CD4
0.0624039	-0.289437	0.225	0.308	1	EIF3H	CD8
0.06246	0.246874	0.828	0.797	1	UBC	CD8
0.0625879	-0.35276	0.514	0.714	1	SF3B1	Proliferative
0.0626829	0.772757	0.174	0.049	1	VPS33A	CD4
0.0630245	-1.19559	0.174	0.434	1	LDHA	CD4
0.0636158	0.331863	0.522	0.498	1	UBB	CD8
0.0636928	0.312009	0.105	0.089	1	LSM5	CD8
0.063753	0.360408	0.162	0.043	1	LXN	Proliferative
0.0641672	-0.632595	0.081	0.229	1	MRPL14	Proliferative
0.0643208	0.244878	0.684	0.607	1	RPS26	CD8
0.0646132	0.125798	0.191	0.17	1	MT1F	CD8
0.0648035	0.150364	0.405	0.5	1	CALM1	Proliferative
0.0648247	0.984824	0.108	0.014	1	TRAV36DV7	Proliferative
0.0650034	-0.648065	0.216	0.414	1	USP15	Proliferative
0.0650735	0.483169	0.1	0.052	1	FKBP1A	CD8
0.0654145	1.034	0.174	0.126	1	NDUFA3	CD4
0.0655653	0.944059	0.189	0.043	1	PNPT1	Proliferative
0.0655657	-0.212025	0.785	0.801	1	RPSA	CD8
0.0669482	-0.47338	0.811	0.8	1	CD52	Proliferative
0.0669663	0.308713	0.11	0.068	1	MICOS13	CD8
0.0671123	-0.661382	0.189	0.257	1	CYFIP2	Proliferative
0.0674301	0.74877	0.514	0.286	1	EWSR1	Proliferative
0.0674438	0.865264	0.162	0.029	1	ADGRG1	Proliferative
0.0676686	-0.545605	0.027	0.129	1	SEC16A	Proliferative
0.0679094	-0.152484	0.919	0.936	1	RPL12	CD8
0.0679225	0.801754	0.261	0.194	1	LCP2	CD4
0.0681429	2.19474	0.13	0.023	1	TRAV17	CD4
0.0682588	-0.379662	0.595	0.743	1	HCLS1	Proliferative
0.0684584	-0.11415	0.459	0.614	1	UQCRQ	Proliferative
0.0686752	0.341197	0.297	0.243	1	NDUFA11	CD8
0.0689235	0.363951	0.115	0.086	1	SEPTIN2	CD8
0.0694731	-0.667749	0.096	0.164	1	S1PR1	CD8
0.0695078	0.439092	0.216	0.071	1	TROAP	Proliferative
0.0696319	-0.487197	0.054	0.186	1	TAP2	Proliferative
0.0698057	0.645268	0.108	0.1	1	ZNF92	Proliferative
0.0700908	0.186113	0.522	0.379	1	AHNAK	CD4
0.0701166	0.27537	0.77	0.693	1	ACTG1	CD8
0.0704319	0.551244	0.378	0.157	1	DHX15	Proliferative
0.0704961	-0.181269	0.081	0.2	1	TAB2	Proliferative
0.0707329	-0.304893	0.135	0.3	1	ZNF267	Proliferative
0.071025	-0.682513	0.027	0.157	1	CYP20A1	Proliferative
0.0711566	-0.565956	0.027	0.114	1	PGM2	Proliferative
0.0712477	0.171146	0.865	0.657	1	BUB3	Proliferative
0.0716092	0.326072	0.373	0.294	1	SF3B2	CD8
0.0719323	-0.575273	0.217	0.45	1	GIMAP4	CD4
0.0722624	-0.694513	0.054	0.186	1	NUP205	Proliferative
0.0723383	0.441141	0.153	0.087	1	NUDT21	CD8
0.0728351	1.57589	0.135	0.029	1	TRAV4	Proliferative
0.0728543	0.43216	0.435	0.291	1	RESF1	CD4
0.0731237	0.5334	0.351	0.171	1	MRPL47	Proliferative
0.0733705	-0.769452	0.243	0.457	1	TK1	Proliferative
0.0735292	0.47308	0.568	0.329	1	SSBP1	Proliferative
0.0737265	-0.347569	0.081	0.137	1	FCMR	CD8
0.0738177	-0.318038	0.1	0.153	1	RHOH	CD8
0.0740145	-0.459502	0.919	0.986	1	RPL18A	Proliferative
0.0742104	0.733559	0.324	0.143	1	COPA	Proliferative
0.0744026	-0.486101	0.565	0.589	1	RPS26	CD4
0.0744033	0.53467	0.217	0.084	1	EIF6	CD4
0.0746688	0.883186	0.13	0.026	1	ARHGAP30	CD4
0.0747472	0.643568	0.135	0.029	1	WDR43	Proliferative
0.0750121	-0.815238	0.054	0.2	1	UTP23	Proliferative
0.0753443	0.498244	1	0.986	1	CD74	Proliferative
0.0754587	0.933049	0.304	0.23	1	BIRC3	CD4
0.0759253	0.847755	0.541	0.329	1	LSM5	Proliferative
0.0761504	1.00534	0.348	0.178	1	TXN	CD4
0.0762126	0.391796	0.649	0.686	1	PPIB	Proliferative
0.0764003	0.327212	0.459	0.38	1	RNASEK	CD8
0.0766378	0.247589	0.459	0.257	1	GNG5	Proliferative
0.0766877	-0.842014	0.108	0.286	1	MTF2	Proliferative
0.0766975	-0.196409	0.784	0.814	1	RPS9	Proliferative
0.0767642	0.53593	0.622	0.4	1	BANF1	Proliferative
0.0768412	-0.661514	0.027	0.143	1	TAF8	Proliferative
0.0772796	-0.39662	0.12	0.176	1	BPTF	CD8
0.0775298	-0.759287	0.108	0.286	1	DDX18	Proliferative
0.0778178	-0.35407	0.973	0.986	1	EEF1A1	Proliferative
0.0778825	0.570028	0.162	0.043	1	EIF1AD	Proliferative
0.0780312	-0.965583	0.189	0.371	1	NUDT5	Proliferative
0.0784188	-0.728735	0.027	0.143	1	ERG28	Proliferative
0.0785392	-0.256431	0.766	0.838	1	RPLP0	CD8
0.0785887	1.16329	0.13	0.026	1	ARPC1B	CD4
0.0786674	-0.170965	0.351	0.5	1	EIF3L	Proliferative
0.0787381	-1.09575	0	0.1	1	AP2M1	CD4
0.0792787	-0.741016	0.243	0.457	1	KIF2A	Proliferative
0.0794903	-0.338246	0.488	0.58	1	RPL7	CD8
0.0798616	-1.21134	0	0.107	1	TNRC6B	CD4
0.0803943	0.340802	0.405	0.229	1	NUMA1	Proliferative
0.0804974	0.545775	0.703	0.471	1	RBX1	Proliferative
0.0805641	1.02839	0.174	0.049	1	CHD4	CD4
0.0808647	0.204155	0.108	0.029	1	PRIMPOL	Proliferative
0.0809492	-0.745512	0.135	0.243	1	RHNO1	Proliferative
0.081167	1.22898	0.13	0.023	1	PHTF2	CD4
0.0816987	0.579482	0.649	0.414	1	SPCS2	Proliferative
0.0817812	-0.117812	0.703	0.857	1	BTF3	Proliferative
0.0820531	1.14019	0.174	0.045	1	STAG1	CD4
0.0821213	-0.694992	0.217	0.301	1	COX6A1	CD4
0.0821665	-0.271782	0.756	0.801	1	RPL36	CD8
0.0825401	-0.557663	0.243	0.457	1	CNTRL	Proliferative
0.0827098	-0.124167	0.478	0.563	1	NCL	CD8
0.0832283	0.480969	0.135	0.029	1	C3orf14	Proliferative
0.0844427	-0.388655	0.054	0.2	1	LLPH	Proliferative
0.0846526	0.250034	0.162	0.043	1	DPM1	Proliferative
0.0846544	-0.919981	0.351	0.514	1	TRBC1	Proliferative
0.0847505	0.331624	0.351	0.357	1	CLDND1	Proliferative
0.0848558	-0.400034	0.067	0.122	1	SRPRA	CD8
0.0848972	0.277523	0.665	0.61	1	BTF3	CD8
0.0849438	0.779486	0.622	0.386	1	ALOX5AP	Proliferative
0.0849508	1.00034	0.13	0.036	1	ARHGDIA	CD4
0.0850152	0.342462	0.1	0.062	1	VAMP2	CD8
0.0851802	-0.244173	0.067	0.107	1	CDK5RAP3	CD8
0.0853861	0.829345	0.351	0.2	1	NUTF2	Proliferative
0.0859674	0.592707	0.609	0.395	1	DAZAP2	CD4
0.086085	0.44236	0.865	0.8	1	CCL5	Proliferative
0.086348	0.120733	0.514	0.629	1	XRCC5	Proliferative
0.0864779	0.733705	0.514	0.3	1	PSMA4	Proliferative
0.0868629	-0.816969	0.027	0.129	1	UMPS	Proliferative
0.0870535	0.503839	0.105	0.06	1	GIGYF2	CD8
0.0870812	0.931788	0.348	0.172	1	PSMB6	CD4
0.0871964	0.565228	0.135	0.114	1	STAT2	Proliferative
0.0873158	0.34068	0.254	0.183	1	ITGB2	CD8
0.0874587	-0.748456	0.081	0.214	1	COPS2	Proliferative
0.0876291	-0.487521	0.091	0.162	1	ADD3	CD8
0.0876785	-0.310475	0.919	0.971	1	RPS27A	Proliferative
0.0878443	-0.884597	0.652	0.825	1	IFITM1	CD4
0.0879401	-0.494839	0.432	0.629	1	SAP18	Proliferative
0.0880326	-0.22323	1	1	1	RPL41	Proliferative
0.088591	-0.638842	0.757	0.857	1	DDX5	Proliferative
0.0890892	0.325334	0.402	0.326	1	COX6B1	CD8
0.0892195	0.664568	0.162	0.043	1	DSTN	Proliferative
0.0892938	0.784909	0.216	0.071	1	GYG1	Proliferative
0.089362	0.948234	0.13	0.029	1	CHD9	CD4
0.0893843	0.319798	0.45	0.362	1	SEPTIN7	CD8
0.0896077	1.02889	0.13	0.036	1	BZW2	CD4
0.0897515	-0.762169	0.027	0.157	1	HEATR6	Proliferative
0.0901028	0.379618	0.306	0.229	1	CLEC2B	CD8
0.0901066	1.01491	0.13	0.026	1	VEZT	CD4
0.0901623	-0.393967	0.946	1	1	TUBB	Proliferative
0.0905933	-0.475921	0.108	0.271	1	MBD4	Proliferative
0.0906922	1.02573	0.217	0.078	1	POLR2B	CD4
0.0907533	-0.624573	0.054	0.186	1	ICOS	Proliferative
0.0909908	0.16781	0.919	0.743	1	GZMA	Proliferative
0.0912644	0.48228	0.22	0.151	1	GNG2	CD8
0.0913158	-0.318534	0.067	0.11	1	KLF12	CD8
0.0915604	-0.792513	0.027	0.157	1	HIST1H4A	Proliferative
0.0916322	-0.589397	0.826	0.919	1	MT-CO3	CD4
0.0918896	-0.47884	0.27	0.457	1	VPS13C	Proliferative
0.0919451	0.507066	0.174	0.055	1	TENT5C	CD4
0.091984	-0.240498	0.081	0.2	1	PAFAH1B1	Proliferative
0.092336	-1.00214	0.108	0.286	1	CXCR6	Proliferative
0.0923666	0.417703	0.311	0.216	1	SH2D1A	CD8
0.0927373	1.74286	0.27	0.143	1	CCL4	Proliferative
0.0934706	0.276218	0.649	0.7	1	GMFG	Proliferative
0.0935076	-1.35279	0.043	0.123	1	HLA-DRB1	CD4
0.0936442	0.367066	0.297	0.286	1	CCNB2	Proliferative
0.093952	0.100964	0.603	0.645	1	MYL12A	CD8
0.0946623	1.02919	0.297	0.129	1	BLVRA	Proliferative
0.0952573	-0.426556	0.568	0.786	1	HIST1H1D	Proliferative
0.0957516	-0.267442	0.081	0.13	1	HNRNPH3	CD8
0.095779	1.01026	0.174	0.055	1	YME1L1	CD4
0.0958196	-0.732764	0.108	0.229	1	GOLGA7	Proliferative
0.0958604	0.589333	0.162	0.057	1	TM9SF2	Proliferative
0.0961595	1.24354	0.13	0.023	1	TRNT1	CD4
0.0962244	-0.285825	0.1	0.178	1	BIRC3	CD8
0.0963083	0.575315	0.838	0.714	1	HLA-DPA1	Proliferative
0.096529	0.748829	0.514	0.314	1	PYHIN1	Proliferative
0.0965463	0.833188	0.405	0.229	1	CDC123	Proliferative
0.0966021	0.416407	0.124	0.075	1	CAMK4	CD8
0.0967796	0.619016	0.216	0.086	1	TRGV4	Proliferative
0.0968768	1.69747	0.13	0.039	1	RNF214	CD4
0.097097	-0.410571	0.054	0.171	1	DYNC1I2	Proliferative
0.0971646	-0.773158	0.081	0.243	1	GTPBP4	Proliferative
0.0972497	0.298442	0.201	0.146	1	NDUFB4	CD8
0.0974048	0.748092	0.378	0.243	1	TMEM107	Proliferative
0.0977044	0.841458	0.351	0.229	1	APOBEC3C	Proliferative
0.0977187	0.750946	0.13	0.032	1	PATL2	CD4
0.0977727	0.643719	0.243	0.086	1	MCTS1	Proliferative
0.0981063	0.237737	0.517	0.448	1	UQCRB	CD8
0.0985911	0.229731	0.134	0.092	1	GNAI3	CD8
0.0987191	0.729109	0.189	0.043	1	VPS26A	Proliferative
0.0987212	0.591935	0.135	0.029	1	MRPL45	Proliferative
0.0993826	0.315506	1	0.971	1	PPIA	Proliferative
0.0995315	0.628636	0.435	0.304	1	OAZ1	CD4
0.0998313	0.618889	0.595	0.471	1	NDUFA11	Proliferative
0.100108	0.206197	0.727	0.738	1	HSPA8	CD8
0.100114	0.517717	0.243	0.086	1	ZNRD1	Proliferative
0.100741	-0.415505	0.378	0.414	1	UFC1	Proliferative
0.100745	0.484059	0.108	0.014	1	RBM18	Proliferative
0.100831	0.487923	0.12	0.072	1	MYADM	CD8
0.101003	0.513337	0.108	0.029	1	DNAJC24	Proliferative
0.10116	0.247802	0.129	0.132	1	SNRPB2	CD8
0.101462	-0.209064	0.568	0.757	1	CNBP	Proliferative
0.101707	-0.346069	1	0.986	1	STMN1	Proliferative
0.101877	1.16226	0.217	0.104	1	LRRFIP1	CD4
0.101906	-0.446746	0.811	0.886	1	RPL3	Proliferative
0.102118	-0.198104	0.866	0.881	1	RPL6	CD8
0.102129	-0.886422	0.043	0.201	1	RSL24D1	CD4
0.102833	0.379408	0.12	0.086	1	HLA-F	CD8
0.102882	0.88689	0.13	0.032	1	S100PBP	CD4
0.103434	-0.236869	0.1	0.095	1	TMEM256	CD8
0.104087	0.328491	0.22	0.153	1	CNOT6L	CD8
0.104316	0.712996	0.135	0.029	1	MAD2L1BP	Proliferative
0.104443	-0.386946	0.405	0.557	1	DEK	Proliferative
0.104598	1.12909	0.174	0.061	1	BTN3A3	CD4
0.105008	-0.640873	0.324	0.486	1	C19orf53	Proliferative
0.105019	0.786335	0.162	0.043	1	RANBP1	Proliferative
0.105035	1.11144	0.13	0.042	1	TBC1D5	CD4
0.105283	1.06613	0.13	0.026	1	SGF29	CD4
0.105532	-1.1768	0.087	0.233	1	PARK7	CD4
0.105749	-0.808764	0.054	0.186	1	CRCP	Proliferative
0.105996	0.419642	0.135	0.029	1	ACOT13	Proliferative
0.106256	-0.488294	0.261	0.424	1	HNRNPK	CD4
0.106302	1.02037	0.13	0.039	1	NME1	CD4
0.106365	-0.312549	0.027	0.114	1	C16orf87	Proliferative
0.106422	-0.880598	0.108	0.257	1	DAP3	Proliferative
0.106578	0.557711	0.12	0.068	1	MFAP1	CD8
0.106727	0.318868	0.1	0.064	1	IER3IP1	CD8
0.106769	0.405494	0.124	0.073	1	ZEB2	CD8
0.106913	-0.627287	0.054	0.157	1	C21orf91	Proliferative
0.10771	0.338741	0.172	0.116	1	LAMTOR5	CD8
0.107732	-0.579503	0.057	0.111	1	HNRNPH1	CD8
0.107733	0.383099	0.838	0.8	1	RPL7	Proliferative
0.108238	1.11499	0.304	0.149	1	EIF4A2	CD4
0.108443	0.493172	0.135	0.029	1	ZUP1	Proliferative
0.108444	1.36309	0.13	0.045	1	CENPX	CD4
0.108657	0.827161	0.174	0.058	1	LYRM2	CD4
0.108704	0.501401	0.1	0.056	1	STT3A	CD8
0.109458	0.619583	0.13	0.039	1	LYPLA2	CD4
0.109549	-0.681925	0.054	0.186	1	SERBP1	Proliferative
0.109665	0.528481	0.135	0.043	1	SND1	Proliferative
0.109745	1.24097	0.13	0.026	1	TAF12	CD4
0.110349	0.766313	0.216	0.114	1	SAR1B	Proliferative
0.110632	0.219816	0.244	0.184	1	TIGIT	CD8
0.110639	0.715969	0.565	0.392	1	UQCRB	CD4
0.11072	0.432941	0.187	0.137	1	PCBP2	CD8
0.110822	0.211327	0.739	0.608	1	ATP5F1E	CD4
0.110907	1.07928	0.13	0.029	1	ZNF706	CD4
0.111254	-0.762044	0.054	0.157	1	CDC23	Proliferative
0.111329	0.721202	0.514	0.3	1	TOMM5	Proliferative
0.111428	0.241027	1	1	1	GAPDH	Proliferative
0.111434	-0.339647	0.027	0.114	1	ZNF200	Proliferative
0.111472	0.362521	0.541	0.586	1	TECR	Proliferative
0.111583	0.347938	0.268	0.202	1	ITGA4	CD8
0.11165	0.329469	0.148	0.124	1	DNTTIP2	CD8
0.111847	-0.12209	0.757	0.886	1	LDHA	Proliferative
0.111865	-0.277221	0.973	1	1	RPS15A	Proliferative
0.111886	-0.301753	0.11	0.173	1	NOP58	CD8
0.112478	0.343194	0.641	0.577	1	HNRNPA2B1	CD8
0.112651	-0.559726	0.087	0.269	1	UQCR10	CD4
0.113002	-0.355381	0.108	0.229	1	UBE2V2	Proliferative
0.113023	0.274393	0.957	0.848	1	RPL15	CD4
0.113073	0.481794	0.135	0.043	1	CDC20	Proliferative
0.113079	0.866015	0.135	0.071	1	IL10RB	Proliferative
0.113626	0.569474	0.216	0.071	1	TRMT10C	Proliferative
0.113659	0.410918	0.278	0.21	1	NSA2	CD8
0.114055	-0.109547	0.108	0.243	1	ISY1	Proliferative
0.114062	0.96724	0.13	0.026	1	TRBV2	CD4
0.114097	-0.678518	0.297	0.486	1	PPIG	Proliferative
0.114509	-0.364583	0.135	0.286	1	CHD2	Proliferative
0.114597	0.558111	0.243	0.086	1	GTF3A	Proliferative
0.114612	-0.518639	0.622	0.714	1	CSNK2B	Proliferative
0.114614	-0.504746	0.609	0.644	1	CD3E	CD4
0.115537	-0.279425	0.919	0.986	1	ARHGDIB	Proliferative
0.115614	-0.232131	0.568	0.729	1	MSN	Proliferative
0.116228	-0.571077	0.054	0.186	1	RAB18	Proliferative
0.116609	0.641614	0.174	0.055	1	SFPQ	CD4
0.117076	0.961062	0.174	0.058	1	EIF5	CD4
0.117489	0.664429	0.324	0.143	1	TRIP12	Proliferative
0.117702	0.496417	0.115	0.067	1	ACTR10	CD8
0.117768	0.725624	0.478	0.314	1	HLA-A	CD4
0.11786	1.02911	0.378	0.186	1	OASL	Proliferative
0.118148	0.743838	0.391	0.201	1	GDI2	CD4
0.118284	0.183011	0.162	0.271	1	LGALS8	Proliferative
0.118513	-0.268185	0.054	0.143	1	C2CD5	Proliferative
0.118834	0.247584	0.478	0.32	1	GMFG	CD4
0.118962	-0.853497	0.087	0.188	1	CHURC1	CD4
0.11913	0.394931	0.11	0.07	1	LAMTOR2	CD8
0.119222	0.143265	0.694	0.633	1	ATP5F1E	CD8
0.119821	0.530884	0.324	0.143	1	RSU1	Proliferative
0.119834	-0.570051	0.081	0.229	1	PPP2R1A	Proliferative
0.120007	0.664345	0.27	0.114	1	COMMD8	Proliferative
0.1202	-0.547182	0.027	0.129	1	TMBIM1	Proliferative
0.120419	-0.784085	0.514	0.729	1	HIST1H1B	Proliferative
0.120586	-0.420217	0.216	0.386	1	VPS29	Proliferative
0.121255	0.377502	0.263	0.202	1	CKLF	CD8
0.121427	-0.298958	0.054	0.157	1	C18orf32	Proliferative
0.121957	0.389297	0.73	0.686	1	VIM	Proliferative
0.12198	-0.481477	0.057	0.107	1	PCNP	CD8
0.122003	0.689507	0.216	0.071	1	VCP	Proliferative
0.122093	-0.691518	0.216	0.357	1	EIF2S1	Proliferative
0.122242	0.368233	0.11	0.07	1	PSMB4	CD8
0.122317	1.42226	0.13	0.023	1	ORC4	CD4
0.122398	-0.742252	0.135	0.3	1	ADK	Proliferative
0.122662	0.604266	0.189	0.057	1	MLH1	Proliferative
0.122752	0.608084	0.27	0.171	1	NIFK	Proliferative
0.122999	-0.514044	0.783	0.841	1	RPL21	CD4
0.123052	0.488102	0.1	0.054	1	MRPS36	CD8
0.123285	-0.220613	0.054	0.171	1	HAUS6	Proliferative
0.123532	1.17508	0.348	0.178	1	DYNLL1	CD4
0.123628	0.622169	0.135	0.029	1	PCED1B	Proliferative
0.124356	-0.296129	0.234	0.299	1	PNISR	CD8
0.124641	0.260342	0.913	0.764	1	RPL24	CD4
0.124753	-0.394761	0.067	0.119	1	TMED5	CD8
0.124819	0.194833	0.297	0.186	1	EXOSC8	Proliferative
0.125168	0.873957	0.565	0.382	1	SSR2	CD4
0.125717	-0.163422	0.108	0.214	1	ZFAS1	Proliferative
0.125842	0.57868	0.189	0.129	1	PHAX	Proliferative
0.125944	-0.7253	0.189	0.329	1	FGFR1OP2	Proliferative
0.126132	-0.500077	0.243	0.357	1	NCAPD3	Proliferative
0.126302	0.473536	0.148	0.105	1	CLTC	CD8
0.12631	0.316946	0.351	0.357	1	BST2	Proliferative
0.126734	-0.190629	0.062	0.1	1	MORC3	CD8
0.126814	-0.972456	0.522	0.741	1	RPLP2	CD4
0.127051	0.616421	0.297	0.129	1	TOR1AIP1	Proliferative
0.127571	0.744429	0.391	0.233	1	NDUFB9	CD4
0.128267	-0.664514	0.609	0.748	1	RPL36A	CD4
0.128308	-0.126826	0.148	0.194	1	ATM	CD8
0.128916	-0.679504	0.081	0.2	1	MPC1	Proliferative
0.129172	0.100293	0.158	0.127	1	RBL2	CD8
0.1292	0.761505	0.243	0.1	1	ATXN1	Proliferative
0.129294	1.05937	0.13	0.045	1	UBA3	CD4
0.129433	-0.488919	0.027	0.114	1	TMEM123	Proliferative
0.129779	0.819031	0.486	0.286	1	YWHAE	Proliferative
0.129871	-0.146058	1	0.948	1	RPS27	CD4
0.130133	0.459142	0.108	0.014	1	GMIP	Proliferative
0.13049	-0.440655	0.081	0.127	1	PHF3	CD8
0.13093	0.564482	0.108	0.014	1	PIK3R4	Proliferative
0.131007	0.275479	0.973	0.971	1	FAU	Proliferative
0.131278	0.206604	0.129	0.145	1	PRDX2	CD8
0.131594	0.755458	0.216	0.086	1	FTSJ1	Proliferative
0.1318	0.611778	0.162	0.043	1	CCNC	Proliferative
0.132134	0.585685	0.162	0.043	1	EIF4G1	Proliferative
0.13237	0.471301	0.108	0.014	1	GNG10	Proliferative
0.132775	0.464179	0.135	0.029	1	FBXW7	Proliferative
0.13289	-0.475675	0.062	0.11	1	PRMT2	CD8
0.133138	-0.176965	0.923	0.936	1	FAU	CD8
0.13339	-0.271652	0.665	0.739	1	RPL10A	CD8
0.134003	0.398356	0.135	0.029	1	MIR181A1HG	Proliferative
0.134253	0.502678	0.514	0.471	1	LCK	Proliferative
0.13492	-0.649305	0.189	0.371	1	ZMAT2	Proliferative
0.135256	0.779022	0.568	0.386	1	CTSW	Proliferative
0.135368	0.562951	0.108	0.014	1	DIDO1	Proliferative
0.135769	-0.626648	0.054	0.143	1	CPB2-AS1	Proliferative
0.135932	-0.693294	0.043	0.178	1	ATP5PF	CD4
0.135981	0.85114	0.174	0.107	1	ATP2B4	CD4
0.136018	0.602726	0.11	0.062	1	SIRPG	CD8
0.136244	0.583705	0.696	0.524	1	TOMM7	CD4
0.136957	-0.437517	0.027	0.1	1	BAG6	Proliferative
0.137436	0.703135	0.108	0.014	1	INSIG1	Proliferative
0.13744	-0.412837	0.027	0.114	1	METTL15	Proliferative
0.137667	0.144014	0.217	0.11	1	HLA-DPA1	CD4
0.137842	0.670106	0.703	0.586	1	ANXA1	Proliferative
0.138105	-0.734683	0.054	0.171	1	ZMYND11	Proliferative
0.138228	0.382719	0.421	0.374	1	TMBIM6	CD8
0.138246	-1.15738	0.043	0.214	1	ATP5MPL	CD4
0.13852	0.337073	0.73	0.714	1	PSME2	Proliferative
0.138602	0.918933	0.135	0.1	1	CCL3	Proliferative
0.138617	-0.580954	0.027	0.129	1	JPT2	Proliferative
0.13875	0.117077	0.595	0.671	1	POMP	Proliferative
0.13876	-0.448895	0.054	0.186	1	BCKDHA	Proliferative
0.139107	0.427001	0.108	0.014	1	CHAMP1	Proliferative
0.139335	0.777549	0.108	0.014	1	SUN2	Proliferative
0.139443	0.446826	0.108	0.014	1	MYO9A	Proliferative
0.139451	0.226603	0.871	0.854	1	IL32	CD8
0.139507	-0.143183	0.297	0.429	1	GBP4	Proliferative
0.139642	0.68528	0.243	0.1	1	MAP4K1	Proliferative
0.139785	0.53823	0.297	0.229	1	GCC2	Proliferative
0.139811	0.740746	0.13	0.039	1	NDUFV1	CD4
0.140054	-0.311471	0.086	0.141	1	DDX21	CD8
0.140055	-0.889251	0.162	0.329	1	CD5	Proliferative
0.140136	-0.259626	0.027	0.129	1	NUDCD3	Proliferative
0.140207	-0.522849	0.838	0.929	1	LCP1	Proliferative
0.140501	-0.371765	0.261	0.469	1	CNBP	CD4
0.14058	0.294074	0.225	0.173	1	SAMSN1	CD8
0.140718	0.296063	0.11	0.075	1	TFAM	CD8
0.1413	-0.460229	0.676	0.814	1	H3F3A	Proliferative
0.141644	0.311186	1	0.957	1	MYL6	Proliferative
0.141697	0.885589	0.216	0.086	1	PPP1R10	Proliferative
0.142024	0.471057	0.191	0.134	1	PNRC2	CD8
0.142028	-1.24631	0.043	0.152	1	SEC11A	CD4
0.142297	0.470302	0.163	0.119	1	ZNFX1	CD8
0.14232	-0.411361	0.072	0.107	1	GPR171	CD8
0.142363	-0.632527	0.027	0.129	1	ISG15	Proliferative
0.142363	-0.310766	0.139	0.157	1	UBE2N	CD8
0.142635	-0.51222	0.027	0.129	1	NFATC2	Proliferative
0.142915	-0.604185	0.027	0.143	1	LINC00342	Proliferative
0.143082	0.402771	0.243	0.1	1	TPGS2	Proliferative
0.143136	0.606285	0.304	0.188	1	VIM	CD4
0.143164	0.520493	0.73	0.6	1	CDC42	Proliferative
0.143216	-0.290207	0.134	0.156	1	ATP6V1F	CD8
0.14336	0.336802	0.187	0.129	1	PSMB2	CD8
0.14338	-0.42358	0.162	0.329	1	MPHOSPH8	Proliferative
0.143432	0.149222	0.081	0.129	1	GTF3C3	Proliferative
0.144575	0.614357	0.216	0.071	1	UBE3A	Proliferative
0.145053	1.05597	0.13	0.039	1	TIMM10	CD4
0.145328	-0.534763	0.027	0.129	1	C9orf85	Proliferative
0.145329	0.924265	0.13	0.029	1	SERINC5	CD4
0.145428	-0.228512	0.054	0.143	1	MITD1	Proliferative
0.145472	-0.404907	0.957	0.968	1	RPS23	CD4
0.145564	0.716098	0.27	0.129	1	ARFGAP2	Proliferative
0.14564	0.408303	0.201	0.148	1	LNPEP	CD8
0.145983	0.202544	0.216	0.114	1	PPP1R11	Proliferative
0.146302	-0.315423	0.665	0.757	1	MT-ND3	CD8
0.146318	-0.261331	0.096	0.114	1	RBPJ	CD8
0.146781	-0.474533	0.378	0.529	1	IKZF3	Proliferative
0.146865	-0.714542	0.565	0.709	1	MT-ND4L	CD4
0.146892	0.803822	0.217	0.087	1	IFI27L2	CD4
0.147163	0.606056	0.162	0.043	1	MCRIP1	Proliferative
0.147195	-0.108489	0.11	0.105	1	SNW1	CD8
0.1474	0.690281	0.162	0.057	1	AARS	Proliferative
0.148012	-0.599199	0.324	0.371	1	ZWINT	Proliferative
0.148335	0.535675	0.108	0.014	1	MED29	Proliferative
0.148363	0.656718	0.135	0.043	1	UBP1	Proliferative
0.148448	0.629114	0.216	0.071	1	ATXN3	Proliferative
0.148752	0.575479	0.135	0.029	1	AAMDC	Proliferative
0.149087	-0.724687	0.162	0.314	1	POLR2K	Proliferative
0.14911	0.137919	0.44	0.377	1	SSR4	CD8
0.1494	-0.64646	0.189	0.357	1	TANK	Proliferative
0.149465	-0.21968	0.243	0.386	1	SLC38A1	Proliferative
0.14963	1.33851	0.13	0.032	1	DNAJA2	CD4
0.149789	0.786652	0.054	0.1	1	TBL1XR1	Proliferative
0.150645	0.783707	0.162	0.043	1	CEP290	Proliferative
0.150725	0.764295	0.297	0.157	1	ARHGAP19	Proliferative
0.150933	-0.328901	0.474	0.526	1	EEF1B2	CD8
0.151197	0.452383	0.124	0.073	1	CMC1	CD8
0.151303	0.198912	0.391	0.278	1	PLP2	CD4
0.151543	0.302801	0.243	0.1	1	EEF1E1	Proliferative
0.152201	-0.586324	0.054	0.171	1	DCLRE1C	Proliferative
0.152601	-0.326612	0.096	0.146	1	PAIP2	CD8
0.15293	-0.50617	0.595	0.729	1	HNRNPF	Proliferative
0.152955	-0.284232	0.617	0.668	1	RPS9	CD8
0.153169	-0.37768	0.273	0.335	1	ATP6V1G1	CD8
0.153506	-0.658994	0.243	0.414	1	RPN2	Proliferative
0.15369	0.742911	0.217	0.091	1	CPNE3	CD4
0.154019	-0.548707	0.081	0.186	1	TAF1B	Proliferative
0.154349	-0.64405	0.243	0.386	1	SKA2	Proliferative
0.154605	-0.312754	0.243	0.4	1	MEA1	Proliferative
0.155214	0.571897	0.378	0.343	1	GOLGB1	Proliferative
0.155327	-0.418826	0.054	0.157	1	ZNF146	Proliferative
0.155451	-0.519435	0.13	0.304	1	COX6C	CD4
0.155496	-0.328468	0.139	0.173	1	EIF2S3	CD8
0.155823	0.314556	0.344	0.291	1	PLP2	CD8
0.155915	-0.765087	0.054	0.186	1	SUCLG2	Proliferative
0.156002	0.383024	0.172	0.116	1	DDB1	CD8
0.156098	0.740362	0.174	0.065	1	SMG1	CD4
0.156183	1.02404	0.174	0.065	1	ZKSCAN1	CD4
0.156256	0.283119	0.699	0.642	1	IL2RG	CD8
0.156492	0.322428	0.696	0.56	1	EEF1G	CD4
0.156629	-0.22073	0.081	0.186	1	BRD4	Proliferative
0.156643	0.835558	0.217	0.136	1	OSTC	CD4
0.156858	0.270711	0.373	0.316	1	LGALS1	CD8
0.157015	0.396036	0.163	0.107	1	PECAM1	CD8
0.157096	0.293985	0.287	0.229	1	SP110	CD8
0.157465	0.586929	0.13	0.042	1	USP4	CD4
0.157698	0.244534	0.416	0.366	1	ELOB	CD8
0.158012	0.475715	0.405	0.243	1	PET100	Proliferative
0.158201	0.312319	0.919	0.929	1	SH3BGRL3	Proliferative
0.158204	1.10097	0.217	0.091	1	CIAO2A	CD4
0.158328	0.402123	0.244	0.208	1	PSMA6	CD8
0.158329	-0.311692	0.134	0.178	1	CNN2	CD8
0.158517	-0.804014	0.243	0.4	1	LUC7L3	Proliferative
0.158576	-0.45289	0.351	0.529	1	PRDX2	Proliferative
0.159274	0.376215	0.919	0.886	1	CLIC1	Proliferative
0.15983	0.788728	0.174	0.065	1	CTR9	CD4
0.159914	-0.221024	0.129	0.135	1	MGST3	CD8
0.159967	0.572608	0.174	0.068	1	CNOT1	CD4
0.16025	0.616666	0.324	0.243	1	SIRPG	Proliferative
0.160252	0.91717	0.13	0.032	1	CREM	CD4
0.160739	0.658808	0.189	0.057	1	HDLBP	Proliferative
0.160832	0.225806	0.536	0.491	1	SRGN	CD8
0.160843	-0.504735	0.027	0.114	1	THAP5	Proliferative
0.16146	0.51899	0.162	0.057	1	GGA1	Proliferative
0.161545	0.761319	0.459	0.257	1	HP1BP3	Proliferative
0.161827	0.239043	0.129	0.086	1	CHMP4A	CD8
0.161921	0.371008	0.311	0.234	1	CD53	CD8
0.162173	-0.187884	0.373	0.391	1	RBM3	CD8
0.162267	0.400153	0.139	0.084	1	SLF1	CD8
0.162327	0.4013	0.108	0.014	1	HMGCR	Proliferative
0.162828	-0.312909	0.027	0.114	1	LMBRD1	Proliferative
0.163055	0.72505	0.304	0.175	1	ATP5MC3	CD4
0.163127	-0.440907	0.189	0.286	1	SFPQ	Proliferative
0.163357	0.418639	0.135	0.043	1	CDCA7L	Proliferative
0.163486	0.534866	0.435	0.314	1	SYNE2	CD4
0.164028	-0.313636	0.405	0.557	1	ATP5PD	Proliferative
0.164111	0.518374	0.1	0.054	1	PNKD	CD8
0.164664	0.652022	0.297	0.2	1	TAF1D	Proliferative
0.164789	0.833768	0.13	0.042	1	RNF19A	CD4
0.164997	-0.355043	0.649	0.786	1	TMA7	Proliferative
0.165258	0.654392	0.13	0.036	1	MIR4435-2HG	CD4
0.165517	-0.357841	0.946	0.986	1	RPS28	Proliferative
0.165744	-0.123878	0.243	0.357	1	TRIM22	Proliferative
0.165896	-0.190069	0.722	0.8	1	RPL35	CD8
0.166023	0.364534	0.191	0.132	1	NIBAN1	CD8
0.166038	-0.424943	0.027	0.114	1	BBS7	Proliferative
0.166041	-0.150796	0.919	0.986	1	RPS24	Proliferative
0.166109	0.39553	0.201	0.162	1	PRPF40A	CD8
0.166355	0.448811	0.703	0.643	1	SKP1	Proliferative
0.166447	0.162426	0.676	0.743	1	EIF1	Proliferative
0.166675	0.311269	0.167	0.145	1	ATF7IP	CD8
0.166751	-0.385698	0.135	0.286	1	SLC25A6	Proliferative
0.167125	0.126475	0.351	0.214	1	EMP3	Proliferative
0.167138	0.164991	0.081	0.129	1	PRIM2	Proliferative
0.167449	-0.518713	0.027	0.129	1	TASOR	Proliferative
0.16762	-0.782006	0.108	0.271	1	ARID5B	Proliferative
0.167754	0.210172	0.541	0.548	1	EZR	CD8
0.167756	0.343304	0.167	0.118	1	DAXX	CD8
0.167778	-0.338225	0.027	0.1	1	UTY	Proliferative
0.167782	0.476432	0.163	0.103	1	CTLA4	CD8
0.168027	0.8409	0.522	0.314	1	CCL5	CD4
0.168435	0.300473	0.23	0.196	1	PSMA2	CD8
0.169238	0.507642	0.391	0.43	1	S100A11	CD4
0.169396	-0.616005	0.054	0.157	1	MRPL44	Proliferative
0.16988	-0.586679	0.135	0.271	1	CHD4	Proliferative
0.169956	0.325065	0.27	0.129	1	HUWE1	Proliferative
0.170087	0.936709	0.174	0.068	1	TIMM8B	CD4
0.170329	0.955249	0.174	0.081	1	HSPB1	CD4
0.170583	0.35327	0.108	0.029	1	AL080276.2	Proliferative
0.170715	0.472802	0.153	0.11	1	SAT1	CD8
0.170716	0.355769	0.189	0.071	1	CASP7	Proliferative
0.170796	0.18494	0.622	0.471	1	HCST	Proliferative
0.17095	-0.459005	0.077	0.129	1	COX7A2L	CD8
0.171042	0.301334	0.167	0.153	1	ARHGAP15	CD8
0.17159	0.746263	0.297	0.143	1	GBP1	Proliferative
0.171815	0.749718	0.243	0.129	1	KLRC4	Proliferative
0.171925	0.542263	0.216	0.143	1	HAUS8	Proliferative
0.173385	0.599956	0.243	0.214	1	SCNM1	Proliferative
0.173486	0.157717	0.77	0.774	1	ARHGDIB	CD8
0.173545	0.188707	0.811	0.857	1	RPLP2	Proliferative
0.17418	-0.176227	0.172	0.172	1	ERCC5	CD8
0.174782	-0.48717	0.946	0.986	1	RPS4X	Proliferative
0.175086	0.760819	0.13	0.036	1	PDCL3	CD4
0.175093	0.422469	0.135	0.029	1	PPP3CA	Proliferative
0.175157	-0.134849	0.368	0.439	1	EIF3K	CD8
0.17521	-0.643663	0.108	0.186	1	PRPS1	Proliferative
0.175289	-0.662201	0.162	0.329	1	NSA2	Proliferative
0.175839	0.103559	0.297	0.157	1	FAM49B	Proliferative
0.175891	-0.314992	0.27	0.443	1	CAPZA1	Proliferative
0.17617	0.359803	0.268	0.219	1	ATP5PB	CD8
0.176225	1.14012	0.13	0.039	1	DDX60L	CD4
0.176237	0.308483	0.201	0.132	1	KLRG1	CD8
0.176573	0.328728	0.182	0.137	1	PSMD7	CD8
0.176695	0.699427	0.391	0.236	1	SAP18	CD4
0.176903	0.565873	0.459	0.286	1	CCT3	Proliferative
0.177229	0.487276	0.162	0.057	1	MEI1	Proliferative
0.177285	0.88296	0.174	0.068	1	ATF6B	CD4
0.177442	-0.734222	0.027	0.114	1	RTN4	Proliferative
0.178013	0.149485	0.838	0.657	1	NAP1L1	Proliferative
0.178192	0.347233	0.124	0.1	1	RAB29	CD8
0.178198	0.425366	0.135	0.029	1	EOGT	Proliferative
0.17884	0.300123	0.811	0.843	1	EZR	Proliferative
0.178947	0.130463	0.609	0.505	1	S100A6	CD4
0.179302	-0.407532	0.1	0.149	1	GCC2	CD8
0.17939	1.15219	0.13	0.036	1	MED28	CD4
0.180038	0.323796	0.129	0.089	1	PARP9	CD8
0.180085	0.485732	0.811	0.671	1	PGK1	Proliferative
0.180258	0.350549	0.163	0.122	1	CCT7	CD8
0.180301	0.652361	0.243	0.1	1	DYNLT1	Proliferative
0.180414	-0.296082	0.27	0.2	1	DYNC1H1	Proliferative
0.180724	0.332394	0.373	0.313	1	PSME2	CD8
0.180795	-0.644474	0.081	0.186	1	TARDBP	Proliferative
0.180954	0.65875	0.162	0.057	1	FAM162A	Proliferative
0.181077	0.435448	0.135	0.043	1	DDX50	Proliferative
0.181939	0.539511	0.135	0.043	1	FAM172A	Proliferative
0.181969	-0.56398	0.027	0.114	1	PDE3B	Proliferative
0.181983	0.974365	0.351	0.229	1	DLGAP5	Proliferative
0.182328	-0.451935	0.652	0.825	1	RPL9	CD4
0.182995	0.860051	0.324	0.229	1	AC006064.4	Proliferative
0.18314	0.247545	0.784	0.8	1	ANXA5	Proliferative
0.183158	0.318319	0.105	0.067	1	HACD4	CD8
0.183593	0.218104	0.129	0.095	1	LAPTM4A	CD8
0.183888	-0.671184	0.162	0.314	1	MIS18BP1	Proliferative
0.184182	0.42798	0.649	0.614	1	UBL5	Proliferative
0.184384	-0.5095	0.378	0.557	1	IK	Proliferative
0.184431	0.422623	0.11	0.07	1	RBM22	CD8
0.184543	-0.54038	0.027	0.129	1	RORA	Proliferative
0.184725	-0.445932	0.096	0.135	1	SPATA13	CD8
0.184902	-0.698564	0.135	0.243	1	COPB2	Proliferative
0.185698	0.347509	0.135	0.043	1	TNIP1	Proliferative
0.185757	0.460095	0.105	0.06	1	ZNF148	CD8
0.186124	0.300754	0.115	0.092	1	CEBPZ	CD8
0.186471	-0.218567	0.162	0.271	1	NIPBL	Proliferative
0.186501	-0.418994	0.027	0.114	1	NDUFA8	Proliferative
0.18658	0.726443	0.348	0.204	1	ALOX5AP	CD4
0.186787	0.180289	0.27	0.214	1	HIKESHI	Proliferative
0.186819	-0.587297	0.324	0.486	1	MRPS21	Proliferative
0.186905	0.484028	0.459	0.4	1	CCDC167	Proliferative
0.187	-0.298164	0.297	0.443	1	CENPM	Proliferative
0.187198	0.374742	0.139	0.089	1	TAOK3	CD8
0.187293	0.835352	0.174	0.068	1	CIR1	CD4
0.187486	-0.312286	0.946	0.986	1	RPL32	Proliferative
0.187789	-0.209188	0.108	0.2	1	DAXX	Proliferative
0.187918	0.324851	0.108	0.029	1	FRMD4B	Proliferative
0.187923	0.486735	0.405	0.314	1	PSMA3	Proliferative
0.187964	-0.376247	0.216	0.343	1	USP1	Proliferative
0.188029	-0.289749	0.913	0.968	1	RPL19	CD4
0.18849	-0.279807	0.973	0.986	1	RPL39	Proliferative
0.188554	-0.351449	0.139	0.172	1	ARID5B	CD8
0.188567	-1.01631	0.043	0.133	1	CCT3	CD4
0.18877	0.403665	0.153	0.108	1	TLN1	CD8
0.188942	-0.36408	0.297	0.457	1	UBE2L6	Proliferative
0.189017	0.591021	0.649	0.514	1	CD27	Proliferative
0.189707	0.446762	0.105	0.079	1	GBP1	CD8
0.189783	-0.41574	0.091	0.138	1	HSD17B11	CD8
0.190068	0.606611	0.351	0.2	1	GTF2B	Proliferative
0.190083	0.411012	0.115	0.087	1	AASDHPPT	CD8
0.190185	0.685547	0.217	0.104	1	CYFIP2	CD4
0.190547	-0.528622	0.027	0.114	1	UBR5	Proliferative
0.190642	-0.389534	0.054	0.157	1	PNPLA8	Proliferative
0.190677	-0.403089	0.757	0.886	1	ANP32E	Proliferative
0.190828	0.25515	0.108	0.029	1	ESF1	Proliferative
0.191285	-0.10195	0.135	0.071	1	TRBV12-4	Proliferative
0.191521	-1.1855	0.043	0.178	1	RAPGEF6	CD4
0.191721	0.325277	0.391	0.291	1	CD3G	CD4
0.191759	0.83724	0.174	0.065	1	SDCBP	CD4
0.191925	0.314408	0.129	0.084	1	EIF4E2	CD8
0.192054	-0.259219	0.892	0.914	1	RPL21	Proliferative
0.19209	-0.500866	0.027	0.114	1	PIBF1	Proliferative
0.192106	0.637127	0.243	0.143	1	DCAF11	Proliferative
0.192255	-0.259846	0.268	0.326	1	RAD21	CD8
0.192402	1.12926	0.13	0.036	1	ALG13	CD4
0.192441	0.905744	0.261	0.146	1	ANXA6	CD4
0.192517	0.12093	0.211	0.169	1	NOP10	CD8
0.19256	-0.529986	0.216	0.314	1	SERINC1	Proliferative
0.192885	0.473622	0.108	0.029	1	TP53TG1	Proliferative
0.192894	-0.371656	0.162	0.286	1	ROCK1	Proliferative
0.193591	0.19154	0.144	0.107	1	GTF2A2	CD8
0.194039	0.315381	0.217	0.298	1	ATP6V1G1	CD4
0.194101	-0.359685	0.153	0.216	1	DDX3X	CD8
0.194245	0.797698	0.217	0.11	1	GPBP1	CD4
0.194266	0.400117	0.162	0.057	1	LASP1	Proliferative
0.19427	0.329346	0.108	0.029	1	DTX3L	Proliferative
0.194496	0.596966	0.297	0.143	1	TPP2	Proliferative
0.194632	0.348875	0.139	0.099	1	ZNF24	CD8
0.194751	-0.594039	0.081	0.186	1	MRPL42	Proliferative
0.194759	-0.551649	0.054	0.114	1	LY6E	Proliferative
0.194993	-0.586797	0.081	0.2	1	ACTR10	Proliferative
0.195017	-0.378506	0.027	0.114	1	DDX19A	Proliferative
0.195202	0.406167	0.676	0.471	1	GBP5	Proliferative
0.195242	1.00768	0.174	0.055	1	HERC1	CD4
0.19539	0.387888	0.144	0.097	1	SNRPE	CD8
0.195523	0.517317	0.541	0.357	1	PRDX6	Proliferative
0.195781	-0.177227	0.13	0.236	1	ATP6V0E1	CD4
0.196172	-0.2289	0.914	0.941	1	MT-CYB	CD8
0.196822	0.261146	0.351	0.443	1	SYNC	Proliferative
0.196843	-0.354419	0.081	0.2	1	ARL14EP	Proliferative
0.197253	0.315013	0.189	0.086	1	CCNA2	Proliferative
0.197313	0.285979	0.254	0.221	1	CSNK2B	CD8
0.197544	0.40692	0.22	0.186	1	CYTOR	CD8
0.197705	1.08348	0.13	0.042	1	EXOC7	CD4
0.197904	0.313513	0.108	0.129	1	SHPRH	Proliferative
0.198031	-0.32701	0.086	0.146	1	ZFAS1	CD8
0.198176	0.622132	0.216	0.1	1	CAPRIN1	Proliferative
0.198793	-0.446531	0.595	0.743	1	EEF1B2	Proliferative
0.198839	-0.839771	0.108	0.243	1	SEPTIN11	Proliferative
0.198848	0.43625	0.649	0.471	1	UQCRH	Proliferative
0.19893	0.29307	0.243	0.114	1	USP34	Proliferative
0.199668	-0.164132	0.405	0.543	1	ATP5MPL	Proliferative
0.199737	0.432912	0.1	0.067	1	YWHAQ	CD8
0.199979	0.411007	0.13	0.052	1	SEC11C	CD4
0.200098	0.716507	0.351	0.186	1	SEC11C	Proliferative
0.200632	-0.393777	0.027	0.1	1	NUP210	Proliferative
0.200773	0.291936	0.478	0.388	1	CST7	CD8
0.200919	0.481104	0.189	0.071	1	CD151	Proliferative
0.201198	0.399519	0.568	0.386	1	PRDX1	Proliferative
0.201395	-0.602514	0.081	0.214	1	TSN	Proliferative
0.202014	-0.608739	0.081	0.186	1	TIPIN	Proliferative
0.202141	-0.176915	0.12	0.169	1	RBMX	CD8
0.202145	0.864935	0.261	0.123	1	DDX39B	CD4
0.202354	0.260885	0.108	0.143	1	ZKSCAN1	Proliferative
0.202421	1.02152	0.13	0.061	1	ERICH1	CD4
0.202488	0.339434	0.11	0.091	1	CDC5L	CD8
0.203008	0.470069	0.216	0.086	1	MRPS11	Proliferative
0.203062	0.31509	0.108	0.029	1	TYW1	Proliferative
0.203303	0.588815	0.216	0.086	1	OXCT1	Proliferative
0.203466	0.27865	0.163	0.118	1	LUC7L3	CD8
0.203511	-0.652334	0.135	0.257	1	TTF2	Proliferative
0.203587	0.644216	0.162	0.071	1	DKC1	Proliferative
0.203773	-0.469722	0.162	0.257	1	OSTC	Proliferative
0.203792	-0.199081	0.096	0.132	1	EIF2A	CD8
0.204653	0.298929	0.108	0.029	1	COPS7A	Proliferative
0.205044	0.382654	0.105	0.081	1	CD8A	CD8
0.205179	0.598774	0.649	0.6	1	ARPC5	Proliferative
0.205236	-0.386029	0.054	0.157	1	SNHG8	Proliferative
0.20535	-0.693939	0.216	0.314	1	DTL	Proliferative
0.20557	-0.338719	0.946	0.986	1	RPS23	Proliferative
0.205599	-0.149705	0.756	0.787	1	RPS21	CD8
0.2057	0.544144	0.13	0.045	1	ZNF195	CD4
0.206132	0.377816	0.174	0.071	1	SLAMF1	CD4
0.206371	0.317501	0.622	0.5	1	SEM1	Proliferative
0.20664	0.227487	0.1	0.068	1	CARD8	CD8
0.206894	-0.433141	0.27	0.257	1	CDKN3	Proliferative
0.206911	-0.163707	0.054	0.129	1	P2RY8	Proliferative
0.207071	0.499409	0.216	0.257	1	CCNB1	Proliferative
0.207475	-0.483864	0.027	0.1	1	RC3H1	Proliferative
0.207548	0.52589	0.297	0.186	1	TIMM10	Proliferative
0.207861	0.533164	0.216	0.086	1	AZI2	Proliferative
0.208031	0.229979	0.158	0.11	1	OASL	CD8
0.208104	-0.44896	0.081	0.186	1	BRD7	Proliferative
0.208339	0.24061	0.187	0.183	1	SRP9	CD8
0.208632	-0.52997	0.027	0.1	1	RCHY1	Proliferative
0.208863	-0.19742	0.243	0.357	1	PSAP	Proliferative
0.209334	0.565117	0.108	0.029	1	CDK11B	Proliferative
0.209405	0.113764	0.459	0.5	1	NEDD8	Proliferative
0.210199	0.465995	0.865	0.729	1	CRIP1	Proliferative
0.210294	0.92506	0.13	0.045	1	IRAK4	CD4
0.210585	0.495811	0.187	0.118	1	PLEK	CD8
0.210894	1.1497	0.217	0.091	1	SSR1	CD4
0.211233	-0.627607	0.297	0.429	1	HIST1H2AH	Proliferative
0.211292	-0.301335	0.081	0.1	1	APOL6	CD8
0.211506	0.681877	0.13	0.045	1	SRPK2	CD4
0.211587	0.385068	0.216	0.271	1	SMARCC2	Proliferative
0.211695	0.551558	0.135	0.043	1	ELK3	Proliferative
0.211715	0.395356	0.254	0.153	1	RPS4Y1	CD8
0.211755	0.416928	0.297	0.157	1	CHCHD2	Proliferative
0.211789	-0.444327	0.027	0.114	1	PRPF6	Proliferative
0.212433	-1.00281	0.087	0.23	1	SNHG6	CD4
0.212511	-0.552281	0.324	0.386	1	HSPD1	Proliferative
0.212604	0.445614	0.541	0.543	1	DYNLL1	Proliferative
0.213071	0.593256	0.13	0.049	1	MIER1	CD4
0.213103	-0.453743	0.162	0.3	1	KLF6	Proliferative
0.213279	0.376281	0.261	0.155	1	TECR	CD4
0.213433	0.767058	0.189	0.071	1	NUP37	Proliferative
0.213466	0.618075	0.162	0.071	1	ZFAND1	Proliferative
0.213977	0.546614	0.135	0.043	1	PRF1	Proliferative
0.214429	0.308749	0.189	0.086	1	HIST2H2BF	Proliferative
0.214443	0.597816	0.297	0.143	1	SDHAF2	Proliferative
0.214607	0.414531	0.108	0.029	1	FTO	Proliferative
0.214849	-0.375194	0.177	0.203	1	UFC1	CD8
0.214941	-0.51949	0.054	0.157	1	ARMC1	Proliferative
0.214971	0.52294	0.324	0.186	1	ACAA2	Proliferative
0.215025	0.19074	0.086	0.1	1	CWC15	CD8
0.215339	0.232571	0.115	0.078	1	TRG-AS1	CD8
0.216264	-0.256194	0.115	0.114	1	NUCB2	CD8
0.216282	-0.432183	0.134	0.175	1	FOXP1	CD8
0.216356	0.902168	0.297	0.171	1	ARID4B	Proliferative
0.216387	0.465783	0.189	0.071	1	NNT	Proliferative
0.217323	0.524877	0.541	0.371	1	CBX3	Proliferative
0.217348	0.620678	0.261	0.168	1	SERINC1	CD4
0.217468	-0.163475	0.957	0.916	1	RPS6	CD4
0.217536	-0.701623	0.243	0.4	1	MACF1	Proliferative
0.217537	-0.253206	0.054	0.143	1	TAF11	Proliferative
0.217989	-0.539246	0.378	0.514	1	SNRPC	Proliferative
0.21818	0.1139	0.838	0.686	1	HNRNPK	Proliferative
0.218371	0.919792	0.13	0.052	1	TRAK2	CD4
0.218536	-0.156044	0.027	0.114	1	GIT2	Proliferative
0.218709	0.280311	0.595	0.486	1	CLEC2B	Proliferative
0.218861	0.285627	0.354	0.32	1	MYH9	CD8
0.21888	-0.192483	0.13	0.252	1	SEPTIN7	CD4
0.218932	-0.454981	0.027	0.114	1	PPP1R8	Proliferative
0.219332	0.235272	0.297	0.357	1	NCOA4	Proliferative
0.219348	0.508039	0.609	0.576	1	CD74	CD4
0.219857	-0.470918	0.027	0.114	1	SLC25A40	Proliferative
0.219867	0.528589	0.108	0.029	1	UFSP2	Proliferative
0.219976	-0.272361	0.973	0.957	1	RPL34	Proliferative
0.220279	0.533933	0.216	0.143	1	NME2	Proliferative
0.220425	-0.227937	0.957	0.981	1	RPL18A	CD4
0.220668	0.152091	0.148	0.159	1	SYF2	CD8
0.221145	0.79537	0.162	0.1	1	YY1	Proliferative
0.221282	0.225905	0.23	0.192	1	NEAT1	CD8
0.221453	-0.117363	0.216	0.343	1	ATP2B4	Proliferative
0.221491	0.221389	0.474	0.415	1	CD3G	CD8
0.221954	-0.578944	0.108	0.229	1	COPG1	Proliferative
0.221977	-0.483393	0.087	0.113	1	MRPL54	CD4
0.221983	-0.525902	0.027	0.114	1	CDK12	Proliferative
0.222015	-0.414228	0.027	0.1	1	CENPJ	Proliferative
0.222046	0.331798	0.108	0.043	1	ATF7	Proliferative
0.222634	-0.169989	0.856	0.901	1	RPL35A	CD8
0.222744	-0.385579	0.027	0.1	1	PPP1R15B	Proliferative
0.22278	1.00639	0.13	0.068	1	DIAPH1	CD4
0.222792	0.289593	0.105	0.086	1	ERICH1	CD8
0.223068	-0.678287	0.435	0.618	1	HINT1	CD4
0.223094	1.00122	0.13	0.042	1	AC245407.2	CD4
0.223461	0.331276	0.211	0.18	1	OPTN	CD8
0.223614	0.348634	0.108	0.043	1	CEBPZOS	Proliferative
0.223895	0.529273	0.189	0.071	1	NECAP2	Proliferative
0.224095	-0.266659	0.201	0.246	1	PSAP	CD8
0.224272	-0.659737	0.108	0.229	1	BIRC3	Proliferative
0.224323	-0.538644	0.054	0.143	1	RNF19A	Proliferative
0.224502	0.432905	0.162	0.057	1	BZW2	Proliferative
0.224522	-0.452531	0.027	0.1	1	TOPORS	Proliferative
0.22479	0.305518	0.652	0.544	1	COX7C	CD4
0.225008	0.251361	0.595	0.429	1	TXN	Proliferative
0.225155	0.426055	0.324	0.243	1	CCNG1	Proliferative
0.225299	0.39909	0.348	0.239	1	CDC42SE1	CD4
0.225301	0.555219	0.297	0.186	1	ADGRE5	Proliferative
0.225445	-0.109299	0.486	0.629	1	CKLF	Proliferative
0.225815	0.604724	0.189	0.071	1	ZNF800	Proliferative
0.226123	-0.607473	0.054	0.157	1	KLRB1	Proliferative
0.226553	-0.549006	0.087	0.136	1	PHC3	CD4
0.226639	-0.279129	0.324	0.471	1	NAP1L4	Proliferative
0.226931	-1.20659	0.043	0.162	1	SLC2A3	CD4
0.226972	0.162011	0.297	0.371	1	ANXA6	Proliferative
0.227379	-0.474222	0.378	0.514	1	SH3KBP1	Proliferative
0.227454	0.484852	0.297	0.157	1	TLN1	Proliferative
0.22746	0.171098	0.162	0.057	1	PUF60	Proliferative
0.227508	-0.320126	0.11	0.164	1	BIN2	CD8
0.227706	0.352879	0.189	0.071	1	ZMPSTE24	Proliferative
0.227764	-0.340927	0.243	0.386	1	MAT2B	Proliferative
0.228054	-0.657911	0.054	0.157	1	MMUT	Proliferative
0.228431	-0.38476	0.077	0.122	1	ZRANB2	CD8
0.228505	-0.620582	0.162	0.271	1	NKTR	Proliferative
0.228512	-0.202878	0.913	0.977	1	RPS14	CD4
0.228797	-0.26827	0.11	0.153	1	RAPGEF6	CD8
0.228852	-0.468055	0.027	0.1	1	EDC3	Proliferative
0.228949	0.555387	0.13	0.045	1	ZCRB1	CD4
0.229428	0.824425	0.13	0.042	1	UBAC2	CD4
0.229675	-0.148701	0.108	0.043	1	PRELID1	Proliferative
0.22974	1.19765	0.174	0.078	1	BUD23	CD4
0.229954	0.289455	0.153	0.146	1	CD69	CD8
0.230117	-0.529982	0.405	0.586	1	TOMM7	Proliferative
0.23036	0.397794	0.108	0.029	1	RABGGTB	Proliferative
0.230484	0.204865	0.913	0.919	1	RPS24	CD4
0.230558	0.383496	0.234	0.176	1	EPS15	CD8
0.230571	1.23247	0.174	0.068	1	THEMIS	CD4
0.230747	-0.465854	0.189	0.243	1	AKAP9	Proliferative
0.230801	0.461223	0.189	0.071	1	FASLG	Proliferative
0.23088	-0.586525	0.216	0.371	1	UBE2D3	Proliferative
0.231177	0.365368	0.703	0.686	1	HNRNPDL	Proliferative
0.231302	-0.497485	0.435	0.599	1	IL2RG	CD4
0.232609	1.36203	0.13	0.055	1	RNF167	CD4
0.232699	0.558908	0.13	0.045	1	RPP21	CD4
0.232823	0.948549	0.348	0.217	1	ITM2A	CD4
0.232858	0.316391	0.316	0.266	1	NAP1L1	CD8
0.233332	1.3795	0.13	0.049	1	DNAJC7	CD4
0.233519	0.769346	0.162	0.086	1	TOPBP1	Proliferative
0.233536	0.225107	0.73	0.757	1	SRGN	Proliferative
0.234568	0.349293	0.243	0.243	1	CD63	Proliferative
0.234631	-0.244927	0.027	0.1	1	HPS1	Proliferative
0.235181	0.232294	0.135	0.043	1	PRKRIP1	Proliferative
0.23524	0.676452	0.162	0.057	1	ARPP19	Proliferative
0.235445	0.315463	0.676	0.7	1	CAP1	Proliferative
0.235514	0.714808	0.189	0.071	1	XPC	Proliferative
0.236108	0.413701	0.054	0.1	1	VEZF1	Proliferative
0.236161	-0.526817	0.189	0.286	1	MAPK1IP1L	Proliferative
0.236227	-0.710702	0.189	0.357	1	GAS5	Proliferative
0.236444	0.347626	0.153	0.113	1	OTUB1	CD8
0.236608	-0.312434	0.091	0.108	1	DGKA	CD8
0.236773	0.404992	0.27	0.3	1	NEAT1	Proliferative
0.237072	0.637721	0.189	0.114	1	NAA20	Proliferative
0.237433	-0.234256	0.201	0.261	1	ATP5MD	CD8
0.238034	-0.379	0.243	0.4	1	ABI1	Proliferative
0.238344	0.607653	0.174	0.078	1	PNP	CD4
0.23883	-0.145834	0.431	0.469	1	LAPTM5	CD8
0.239447	-0.655251	0.108	0.229	1	BCCIP	Proliferative
0.239573	-0.233235	0.531	0.62	1	RPS29	CD8
0.239833	-0.255025	0.129	0.161	1	PSMA5	CD8
0.239963	1.13903	0.13	0.058	1	KMT2C	CD4
0.239983	1.22203	0.174	0.097	1	SUPT5H	CD4
0.240033	0.754344	0.27	0.157	1	MTX1	Proliferative
0.240036	0.686195	0.13	0.032	1	TRAF5	CD4
0.240233	0.252102	0.13	0.055	1	PIH1D1	CD4
0.240251	1.09233	0.13	0.045	1	COPS8	CD4
0.240251	0.683584	0.514	0.457	1	EVI2B	Proliferative
0.240409	-0.564295	0.378	0.529	1	BIRC5	Proliferative
0.240607	-0.373266	0.081	0.186	1	PAK2	Proliferative
0.240735	0.69388	0.304	0.165	1	ARPC4	CD4
0.240882	-0.921813	0.043	0.175	1	TUBA4A	CD4
0.240911	-0.541704	0.027	0.114	1	GLMP	Proliferative
0.240931	-0.492378	0.081	0.2	1	CTCF	Proliferative
0.241021	0.264237	0.297	0.314	1	HMMR	Proliferative
0.241188	-0.23617	0.108	0.214	1	AKR1B1	Proliferative
0.241234	0.262475	0.217	0.129	1	OXA1L	CD4
0.241237	0.276892	0.11	0.078	1	SS18L2	CD8
0.241302	0.348997	0.135	0.129	1	PPM1G	Proliferative
0.241359	0.303036	0.153	0.113	1	M6PR	CD8
0.24167	0.34762	0.174	0.084	1	POLR1D	CD4
0.24167	0.512675	0.391	0.395	1	IFITM2	CD4
0.241746	0.748814	0.13	0.045	1	CRNKL1	CD4
0.241908	-0.165212	0.189	0.257	1	HIST1H2BF	Proliferative
0.242237	0.553222	0.108	0.029	1	TRIM56	Proliferative
0.242374	-0.188248	0.081	0.186	1	TCEA1	Proliferative
0.242425	0.252313	0.225	0.207	1	MRPS21	CD8
0.242802	-0.405493	0.081	0.129	1	USP3	Proliferative
0.243157	0.849087	0.217	0.133	1	SNRPF	CD4
0.243298	0.538883	0.391	0.307	1	GPSM3	CD4
0.243316	0.623179	0.324	0.257	1	EIF5B	Proliferative
0.243346	0.505458	0.13	0.058	1	ASB8	CD4
0.244139	-0.483709	0.189	0.229	1	SRI	Proliferative
0.244192	1.10897	0.13	0.032	1	DPF2	CD4
0.244197	-0.266319	0.174	0.262	1	NDUFB8	CD4
0.244991	-0.378309	0.081	0.143	1	SBNO1	Proliferative
0.245816	0.273969	0.243	0.129	1	MRPS36	Proliferative
0.245966	0.621561	0.391	0.223	1	GZMA	CD4
0.246041	0.145	0.12	0.095	1	MAX	CD8
0.246231	0.654982	0.13	0.042	1	KIF22	CD4
0.246615	0.818836	0.108	0.029	1	NEMP1	Proliferative
0.246803	0.277274	0.522	0.401	1	LAPTM5	CD4
0.246891	-0.358461	0.174	0.172	1	NEDD8	CD4
0.246966	-0.588759	0.514	0.671	1	TOP2A	Proliferative
0.247443	0.415578	0.459	0.429	1	ENSA	Proliferative
0.247519	0.845469	0.243	0.143	1	THOC7	Proliferative
0.247672	-0.170851	0.054	0.143	1	ERBIN	Proliferative
0.247869	0.469208	0.158	0.113	1	PSMA4	CD8
0.247884	0.646697	0.297	0.171	1	CDK5RAP3	Proliferative
0.248619	0.63605	0.135	0.057	1	BTBD10	Proliferative
0.248726	-0.315602	0.054	0.143	1	MPDU1	Proliferative
0.249212	-0.304524	0.054	0.143	1	CHD3	Proliferative
0.249985	-0.335474	0.027	0.114	1	CAPN1	Proliferative
0.250099	0.436475	0.108	0.029	1	TVP23B	Proliferative
0.250153	0.507192	0.13	0.045	1	MAT2A	CD4
0.250373	-0.120431	0.818	0.8	1	MT-ND5	CD8
0.250385	0.316334	0.139	0.107	1	DARS	CD8
0.250776	0.153878	0.189	0.1	1	MRPL17	Proliferative
0.250814	0.33818	0.108	0.029	1	KCTD20	Proliferative
0.250815	0.466932	0.108	0.029	1	TADA2A	Proliferative
0.250966	-0.556508	0.027	0.114	1	ASXL2	Proliferative
0.2512	0.180359	0.569	0.509	1	SRP14	CD8
0.251366	1.0014	0.13	0.052	1	TMEM35B	CD4
0.251426	-0.553716	0.027	0.114	1	TNIP3	Proliferative
0.251443	0.602614	0.261	0.152	1	SNRPG	CD4
0.251616	1.11181	0.13	0.087	1	PDE4B	CD4
0.251827	0.189125	0.206	0.194	1	DAD1	CD8
0.251878	0.395774	0.162	0.057	1	CDKAL1	Proliferative
0.252075	-0.21965	0.153	0.202	1	FIS1	CD8
0.252225	0.53101	0.108	0.029	1	C6orf62	Proliferative
0.252404	-0.15473	0.696	0.874	1	RPL36	CD4
0.252501	0.674578	0.189	0.086	1	CSNK1A1	Proliferative
0.252523	0.263548	0.1	0.078	1	TXNL1	CD8
0.252972	-0.451749	0.135	0.229	1	PPP1R18	Proliferative
0.25319	0.489267	0.162	0.071	1	EXOC6	Proliferative
0.25329	-0.900721	0.174	0.333	1	COX6B1	CD4
0.253828	0.881964	0.13	0.045	1	MLX	CD4
0.25386	-0.224022	0.153	0.202	1	RNF7	CD8
0.254006	-0.263138	0.73	0.843	1	COX7C	Proliferative
0.25431	-0.436438	0.189	0.243	1	ACTN4	Proliferative
0.254359	0.625372	0.162	0.071	1	MAST4	Proliferative
0.254525	0.35572	0.354	0.288	1	IQGAP1	CD8
0.25464	0.577417	0.174	0.097	1	OCIAD2	CD4
0.254677	0.451772	0.162	0.057	1	ZBTB43	Proliferative
0.254837	0.541196	0.189	0.129	1	CTNNBL1	Proliferative
0.255338	0.262211	0.321	0.278	1	IK	CD8
0.25552	0.568724	0.324	0.186	1	TMX4	Proliferative
0.255607	0.588218	0.174	0.078	1	SMIM26	CD4
0.255713	-0.233182	0.243	0.357	1	CD247	Proliferative
0.25592	0.402659	0.108	0.029	1	CCT4	Proliferative
0.256017	0.46803	0.174	0.091	1	GLRX	CD4
0.256121	0.216366	0.373	0.345	1	CD27	CD8
0.257033	0.376385	0.108	0.029	1	ZNF518A	Proliferative
0.257265	-0.22187	0.091	0.11	1	MARCH7	CD8
0.257405	-0.277047	0.421	0.475	1	HLA-E	CD8
0.257687	-0.447128	0.081	0.2	1	RBPJ	Proliferative
0.25773	0.232504	0.378	0.257	1	ANAPC15	Proliferative
0.257971	0.356962	0.282	0.231	1	HNRNPA3	CD8
0.258245	0.532323	0.459	0.329	1	PSMB2	Proliferative
0.258312	0.211604	0.167	0.157	1	EAPP	CD8
0.258891	0.328336	0.158	0.116	1	ID2	CD8
0.259049	0.844258	0.13	0.039	1	FAM111A	CD4
0.259773	0.281032	0.172	0.129	1	RPN2	CD8
0.260478	0.457326	0.108	0.029	1	AP1S2	Proliferative
0.260596	0.421125	0.148	0.097	1	TANK	CD8
0.260972	-0.135763	0.27	0.371	1	MTHFD2	Proliferative
0.261158	-0.416092	0.054	0.157	1	TMEM11	Proliferative
0.261162	-0.401932	0.027	0.1	1	SUPV3L1	Proliferative
0.261428	-0.343423	0.459	0.557	1	ACTR2	Proliferative
0.261684	0.169588	0.189	0.086	1	ZNHIT3	Proliferative
0.261754	-0.305894	0.541	0.571	1	LAPTM5	Proliferative
0.261879	0.33533	0.211	0.172	1	NAP1L4	CD8
0.262335	-0.506131	0.351	0.429	1	CD96	Proliferative
0.262513	0.495989	0.189	0.086	1	RPRD2	Proliferative
0.262883	0.344812	0.12	0.078	1	ZBTB8OS	CD8
0.262964	-0.289772	0.196	0.232	1	UQCRH	CD8
0.262981	-0.356938	0.027	0.1	1	DPYSL2	Proliferative
0.263094	-0.581577	0.391	0.508	1	LDHB	CD4
0.263169	0.108265	0.081	0.129	1	NTPCR	Proliferative
0.263184	0.13216	0.108	0.043	1	GPR65	Proliferative
0.263546	-0.301884	0.522	0.609	1	FXYD5	CD8
0.263724	-0.62678	0.297	0.414	1	ROMO1	Proliferative
0.263736	0.682059	0.432	0.286	1	TXNDC17	Proliferative
0.263964	0.216003	0.579	0.526	1	MYL12B	CD8
0.264087	0.316795	0.135	0.057	1	MFNG	Proliferative
0.264185	-0.629264	0.081	0.171	1	CPSF7	Proliferative
0.264969	0.131767	0.565	0.515	1	ATP5MG	CD4
0.265679	0.374214	0.297	0.243	1	TUBB	CD8
0.265829	0.324027	0.568	0.4	1	NDUFS5	Proliferative
0.266115	-0.449298	0.108	0.157	1	SPN	Proliferative
0.266913	-0.432763	0.027	0.114	1	UBE4B	Proliferative
0.267535	0.422887	0.189	0.071	1	OAT	Proliferative
0.267544	0.500076	0.13	0.142	1	HADHA	CD4
0.26774	-0.374295	0.054	0.143	1	MICU1	Proliferative
0.267789	-0.330832	0.027	0.1	1	CMIP	Proliferative
0.26793	0.311451	0.162	0.057	1	AARSD1	Proliferative
0.26845	0.675436	0.27	0.186	1	ZFP36L1	Proliferative
0.26893	0.631837	0.135	0.043	1	TCOF1	Proliferative
0.268964	0.775099	0.174	0.084	1	BST2	CD4
0.26937	0.478716	0.378	0.271	1	TRAT1	Proliferative
0.269614	0.381802	0.321	0.245	1	LCK	CD8
0.269802	0.239569	0.973	0.914	1	HSP90AA1	Proliferative
0.269872	-0.443462	0.027	0.1	1	LRRCC1	Proliferative
0.269895	0.48159	0.189	0.071	1	ARAP2	Proliferative
0.270138	0.583353	0.135	0.157	1	HIST1H3F	Proliferative
0.27026	0.247791	0.514	0.357	1	GZMH	Proliferative
0.270284	-0.397716	0.135	0.214	1	OS9	Proliferative
0.27078	0.23087	0.135	0.057	1	PSMG3	Proliferative
0.270873	-0.400988	0.087	0.188	1	DBI	CD4
0.271216	0.229921	0.105	0.073	1	SYT11	CD8
0.271277	-0.194803	0.584	0.636	1	COX4I1	CD8
0.27167	0.386435	0.135	0.157	1	BCL11B	Proliferative
0.271722	-0.423534	0.081	0.143	1	PPP4R3A	Proliferative
0.272485	-0.266991	0.054	0.129	1	DUSP11	Proliferative
0.272932	-0.368948	0.216	0.357	1	CBLB	Proliferative
0.27316	0.337643	0.211	0.183	1	ALDOA	CD8
0.273368	-0.131751	0.189	0.257	1	RWDD1	Proliferative
0.273685	-0.692804	0.243	0.386	1	ITK	Proliferative
0.273791	0.554168	0.135	0.043	1	FOXN3	Proliferative
0.274498	-0.536357	0.135	0.229	1	WDR61	Proliferative
0.274555	-0.295271	0.054	0.129	1	IFNAR1	Proliferative
0.274662	1.15629	0.13	0.042	1	MDM4	CD4
0.274748	0.514843	0.172	0.127	1	CASP4	CD8
0.274782	-0.564705	0.027	0.1	1	CNOT9	Proliferative
0.27496	-0.814137	0.043	0.107	1	LAPTM4A	CD4
0.275081	-0.660494	0.054	0.157	1	UTP3	Proliferative
0.275383	1.19801	0.162	0.071	1	TRGV9	Proliferative
0.2756	0.489564	0.174	0.094	1	CELF2	CD4
0.275746	0.202932	0.187	0.138	1	APOBEC3G	CD8
0.276156	0.2414	0.297	0.314	1	RSL1D1	Proliferative
0.276251	-0.235064	0.432	0.586	1	PCNA	Proliferative
0.27627	0.114473	0.652	0.553	1	RPL31	CD4
0.276437	-0.321755	0.087	0.21	1	C4orf3	CD4
0.276482	0.497642	0.135	0.043	1	ZNF791	Proliferative
0.27652	0.574043	0.217	0.12	1	DOCK8	CD4
0.276971	-0.207691	0.216	0.343	1	ADD3	Proliferative
0.277219	0.516945	0.459	0.3	1	RNF4	Proliferative
0.277511	-0.56076	0.351	0.457	1	SNHG29	Proliferative
0.277542	-0.226516	0.027	0.1	1	ING5	Proliferative
0.277667	-0.344408	0.027	0.1	1	DDX60L	Proliferative
0.277674	0.954532	0.13	0.052	1	DCAF11	CD4
0.277793	-0.492862	0.027	0.114	1	UBE2I	Proliferative
0.27793	-0.482948	0.081	0.186	1	PARP14	Proliferative
0.278641	0.234716	0.105	0.068	1	VPS33A	CD8
0.27882	-0.276525	0.11	0.154	1	TMED10	CD8
0.278903	0.364196	0.225	0.165	1	SYNE1	CD8
0.279011	0.378163	0.162	0.071	1	DPP3	Proliferative
0.279245	-0.352274	1	0.986	1	RPL30	Proliferative
0.279293	0.798156	0.13	0.039	1	PSMC6	CD4
0.279352	0.370523	0.435	0.311	1	KRTCAP2	CD4
0.280165	-0.598862	0.081	0.2	1	LYPLA2	Proliferative
0.28022	0.416287	0.135	0.143	1	HSPA5	Proliferative
0.280382	0.310568	0.167	0.119	1	MYO1F	CD8
0.280481	0.514941	0.378	0.314	1	ATRX	Proliferative
0.28062	-0.103809	0.739	0.874	1	RPSA	CD4
0.280828	0.598297	0.087	0.117	1	CD4	CD4
0.280879	-0.563807	0.027	0.114	1	CD81	Proliferative
0.280885	0.421855	0.297	0.314	1	HSPB11	Proliferative
0.281307	0.275063	0.189	0.086	1	CAT	Proliferative
0.281651	-0.602885	0.514	0.614	1	EIF4G2	Proliferative
0.281714	0.295199	0.187	0.127	1	HIST1H1C	CD8
0.281925	0.509242	0.162	0.057	1	INTS14	Proliferative
0.282103	-0.260645	0.027	0.1	1	HBP1	Proliferative
0.282298	-0.225158	0.027	0.1	1	USP22	Proliferative
0.282446	-0.371549	0.054	0.143	1	CEMIP2	Proliferative
0.28263	0.322429	0.081	0.114	1	GPR171	Proliferative
0.282849	-0.151111	0.649	0.729	1	PSMB9	Proliferative
0.282876	-0.339032	0.077	0.11	1	STK38	CD8
0.283195	0.320113	0.108	0.029	1	ASB3	Proliferative
0.283556	0.218984	0.297	0.271	1	ERGIC3	Proliferative
0.283784	0.45234	0.1	0.075	1	VPS35	CD8
0.284155	0.17609	0.514	0.614	1	BZW1	Proliferative
0.284187	-0.414759	0.162	0.257	1	COPS9	Proliferative
0.284532	0.453576	0.162	0.071	1	EIF3G	Proliferative
0.285081	-0.291382	0.162	0.157	1	AAMP	Proliferative
0.285265	-0.253239	1	1	1	RPS12	Proliferative
0.285266	-0.286681	0.108	0.086	1	IWS1	Proliferative
0.285441	-0.661754	0.054	0.129	1	ALG5	Proliferative
0.285535	0.607461	0.162	0.114	1	RAB5B	Proliferative
0.285568	0.343024	0.243	0.129	1	HAUS1	Proliferative
0.285654	0.690604	0.13	0.042	1	AAR2	CD4
0.28567	-0.611647	0.609	0.761	1	MT-ATP6	CD4
0.285809	1.03932	0.13	0.052	1	ELOVL5	CD4
0.28587	0.204982	0.189	0.257	1	CD69	Proliferative
0.286032	0.526204	0.189	0.086	1	CUTC	Proliferative
0.286113	-0.15634	0.263	0.328	1	SNHG29	CD8
0.286964	-0.527945	0.27	0.3	1	RPL22L1	Proliferative
0.287164	-0.282645	0.243	0.229	1	DGUOK	Proliferative
0.287306	0.422881	0.108	0.029	1	EXOSC5	Proliferative
0.287363	-0.435355	0.541	0.7	1	EEF1G	Proliferative
0.287411	-0.455455	0.432	0.571	1	AL138963.4	Proliferative
0.287957	0.362897	0.239	0.199	1	DNAJA1	CD8
0.288089	0.582461	0.108	0.029	1	TMEM43	Proliferative
0.28818	0.31045	0.378	0.229	1	NRDC	Proliferative
0.288188	0.226066	0.297	0.238	1	CORO1A	CD8
0.288373	0.697992	0.108	0.057	1	SNAP23	Proliferative
0.288441	-0.464427	0.054	0.143	1	AP5M1	Proliferative
0.288841	-0.586321	0.027	0.114	1	ZNF736	Proliferative
0.288954	-0.337945	0.027	0.1	1	SMARCA4	Proliferative
0.289223	1.08219	0.13	0.039	1	IDI1	CD4
0.289374	0.404272	0.162	0.071	1	CHID1	Proliferative
0.289523	0.281434	0.12	0.079	1	OS9	CD8
0.289928	0.553366	0.216	0.1	1	CCNDBP1	Proliferative
0.290013	0.16884	0.297	0.171	1	GLOD4	Proliferative
0.290071	0.397668	0.108	0.029	1	STIM2	Proliferative
0.290393	0.287541	0.486	0.486	1	GNG2	Proliferative
0.290466	-0.245322	0.522	0.693	1	EEF1B2	CD4
0.290616	0.122719	0.11	0.078	1	WBP11	CD8
0.291187	-0.115346	0.348	0.333	1	H3F3A	CD4
0.291258	0.210858	0.115	0.084	1	ZCRB1	CD8
0.291466	0.175097	0.696	0.718	1	RPL37A	CD4
0.291607	0.331291	0.135	0.057	1	NME6	Proliferative
0.292154	-0.490407	0.054	0.157	1	MIF	Proliferative
0.292402	0.321755	0.243	0.286	1	ACIN1	Proliferative
0.292794	-0.326503	0.054	0.143	1	HPS4	Proliferative
0.292986	1.24746	0.13	0.045	1	UTP15	CD4
0.293091	-0.379515	0.027	0.1	1	SPEN	Proliferative
0.293126	0.240221	0.108	0.029	1	APOO	Proliferative
0.293384	0.283505	0.541	0.471	1	HNRNPK	CD8
0.293811	-0.302385	0.054	0.129	1	WTAP	Proliferative
0.293882	-0.253153	0.22	0.266	1	KMT2E	CD8
0.294203	-0.886349	0.13	0.291	1	EIF4A1	CD4
0.294365	0.163559	0.865	0.871	1	HINT1	Proliferative
0.294501	-0.323758	0.108	0.214	1	RPL26L1	Proliferative
0.294582	0.313074	0.1	0.067	1	YIPF5	CD8
0.294599	-0.263671	0.261	0.233	1	SPTAN1	CD4
0.295187	-0.290072	0.622	0.586	1	GDI2	Proliferative
0.295286	-0.666154	0.261	0.369	1	SUB1	CD4
0.296165	0.534837	0.351	0.214	1	NSMCE1	Proliferative
0.296336	0.345458	0.148	0.103	1	IKZF1	CD8
0.296402	1.17765	0.13	0.052	1	SART3	CD4
0.29668	-0.173581	0.351	0.257	1	METAP2	Proliferative
0.296705	-0.468735	0.054	0.129	1	COIL	Proliferative
0.296752	0.2318	0.261	0.191	1	ZFAS1	CD4
0.296857	0.460686	0.297	0.257	1	MIR4435-2HG	Proliferative
0.29734	0.622828	0.108	0.057	1	MRPL36	Proliferative
0.297431	-0.480216	0.027	0.1	1	TAF6	Proliferative
0.297641	-0.81094	0.348	0.489	1	SRP14	CD4
0.297673	-0.516336	0.054	0.143	1	MMS22L	Proliferative
0.297901	0.343496	0.108	0.029	1	MRPL1	Proliferative
0.298085	0.428973	0.243	0.143	1	SLC43A3	Proliferative
0.298719	-0.551331	0.054	0.129	1	RANBP2	Proliferative
0.298732	0.379531	0.565	0.528	1	EIF1	CD4
0.298973	-0.310736	0.348	0.388	1	GIMAP7	CD4
0.299027	0.580779	0.108	0.029	1	AL133415.1	Proliferative
0.29907	0.522021	0.378	0.314	1	ITGB2	Proliferative
0.299094	0.557811	0.216	0.157	1	WAS	Proliferative
0.29919	0.14724	0.13	0.155	1	PRPF8	CD4
0.299569	0.202433	0.162	0.071	1	ARL2	Proliferative
0.299893	-0.294151	0.892	0.9	1	RPSA	Proliferative
0.299917	0.165177	0.254	0.216	1	MORF4L1	CD8
0.300587	0.284495	0.344	0.299	1	YWHAB	CD8
0.300761	-0.309514	0.081	0.116	1	SMG1	CD8
0.300777	0.451597	0.27	0.171	1	CS	Proliferative
0.301007	-0.309048	0.158	0.211	1	RPL13	CD8
0.301402	0.485668	0.108	0.029	1	PLEC	Proliferative
0.301492	0.810616	0.348	0.207	1	H2AFZ	CD4
0.302079	-0.307602	0.105	0.14	1	NDUFA3	CD8
0.302141	-0.197507	0.211	0.208	1	GNLY	CD8
0.30227	-0.20857	0.144	0.197	1	SCAF11	CD8
0.30242	-0.418526	0.054	0.143	1	NDUFS1	Proliferative
0.302571	0.356975	0.595	0.586	1	DBI	Proliferative
0.302633	-0.509603	0.541	0.643	1	CD2	Proliferative
0.302825	0.752882	0.108	0.086	1	ATR	Proliferative
0.302935	0.50626	0.189	0.086	1	PAPSS1	Proliferative
0.302953	-0.535088	0.054	0.114	1	PES1	Proliferative
0.303316	0.599697	0.297	0.171	1	MAPRE2	Proliferative
0.303317	0.472942	0.649	0.543	1	GPI	Proliferative
0.303357	0.464978	0.703	0.6	1	PARK7	Proliferative
0.303443	-0.112817	0.718	0.765	1	RPL23A	CD8
0.303474	0.939738	0.174	0.091	1	WBP11	CD4
0.303915	0.389869	0.174	0.084	1	SAP30BP	CD4
0.304478	0.326637	0.486	0.329	1	PTGES3	Proliferative
0.304876	-0.529591	0.189	0.329	1	GPBP1	Proliferative
0.304913	0.197624	0.243	0.286	1	UTRN	Proliferative
0.305161	-0.626769	0.135	0.214	1	CFAP20	Proliferative
0.305186	0.143092	0.589	0.548	1	FYB1	CD8
0.305237	0.417386	0.739	0.595	1	SERF2	CD4
0.305308	0.264332	0.201	0.161	1	GHITM	CD8
0.305589	-0.390755	0.27	0.286	1	CASP3	Proliferative
0.305792	0.17311	0.081	0.114	1	DMAP1	Proliferative
0.306259	-0.872958	0.217	0.372	1	HLA-B	CD4
0.306338	0.536436	0.135	0.057	1	IRF9	Proliferative
0.30663	0.834018	0.174	0.094	1	FDPS	CD4
0.307052	0.653145	0.13	0.045	1	TMED9	CD4
0.307534	1.02339	0.13	0.055	1	THADA	CD4
0.307853	0.249702	0.56	0.49	1	MSN	CD8
0.308013	0.723843	0.135	0.086	1	DDX23	Proliferative
0.308045	-0.596603	0.027	0.114	1	HIST1H2BL	Proliferative
0.308391	-0.419894	0.324	0.414	1	ANP32B	Proliferative
0.308716	-0.776803	0.043	0.142	1	CCT5	CD4
0.309075	0.842246	0.174	0.081	1	PRKACB	CD4
0.309092	-1.11961	0.043	0.168	1	FOXP1	CD4
0.309127	0.489866	0.11	0.081	1	COX17	CD8
0.309142	0.926579	0.13	0.042	1	PNKD	CD4
0.309153	0.446709	0.13	0.065	1	SNRPA1	CD4
0.309558	0.952774	0.217	0.133	1	OTUB1	CD4
0.309578	0.356644	0.135	0.043	1	SLF2	Proliferative
0.309799	0.809024	0.108	0.057	1	CDC25B	Proliferative
0.309825	-0.322231	0.297	0.457	1	HIST1H4F	Proliferative
0.309977	0.213265	0.243	0.286	1	MRPL54	Proliferative
0.310128	0.246764	0.162	0.071	1	IDS	Proliferative
0.310429	0.584859	0.435	0.33	1	NDUFA13	CD4
0.310486	-0.46656	0.216	0.343	1	FXR1	Proliferative
0.310618	0.397046	0.108	0.029	1	PXN	Proliferative
0.310741	0.267387	0.27	0.243	1	KMT2A	Proliferative
0.310797	0.166751	0.973	0.886	1	ATP5F1E	Proliferative
0.310905	0.239732	0.115	0.103	1	COPZ1	CD8
0.311066	0.597059	0.405	0.257	1	SELPLG	Proliferative
0.311241	0.147532	0.139	0.132	1	G3BP1	CD8
0.311288	-0.303331	0.096	0.134	1	SYNCRIP	CD8
0.311375	-0.747355	0.676	0.8	1	HIST1H1C	Proliferative
0.311652	0.259183	0.321	0.277	1	SPTAN1	CD8
0.312499	0.693749	0.486	0.4	1	HLA-DMA	Proliferative
0.312858	0.181811	0.135	0.086	1	ERCC1	Proliferative
0.312996	0.826484	0.217	0.107	1	ZNF267	CD4
0.3131	-0.407186	0.027	0.1	1	TRAV13-1	Proliferative
0.313232	0.617429	0.348	0.201	1	PSMB8	CD4
0.313236	-0.335492	0.811	0.9	1	MTRNR2L8	Proliferative
0.314058	0.215915	0.081	0.1	1	KLHL28	Proliferative
0.314239	-0.141381	0.258	0.321	1	C12orf57	CD8
0.314903	0.819894	0.13	0.045	1	PPP2R3C	CD4
0.314906	0.238896	0.316	0.275	1	SOD1	CD8
0.314918	-0.547102	0.324	0.414	1	ST13	Proliferative
0.314976	0.306089	0.162	0.071	1	TRAV12-1	Proliferative
0.315159	0.610277	0.13	0.049	1	VTI1A	CD4
0.315233	0.66866	0.189	0.086	1	RBM28	Proliferative
0.315235	0.501037	0.13	0.058	1	SEC13	CD4
0.315419	-0.469318	0.054	0.143	1	CENPO	Proliferative
0.315456	-0.216851	0.703	0.686	1	SRSF3	Proliferative
0.315955	0.601462	0.135	0.086	1	TAPBP	Proliferative
0.315984	0.431923	0.162	0.071	1	NEK1	Proliferative
0.316102	0.366675	0.189	0.214	1	HACD3	Proliferative
0.316291	0.772839	0.174	0.081	1	SCP2	CD4
0.316409	0.687694	0.135	0.057	1	TENT2	Proliferative
0.31662	-0.200767	0.215	0.286	1	RPL8	CD8
0.316779	0.582962	0.405	0.286	1	YBX1	Proliferative
0.316933	0.169866	0.148	0.154	1	TGOLN2	CD8
0.316958	0.15025	0.1	0.105	1	ADAR	CD8
0.317217	-0.142296	0.135	0.214	1	ATP6V1C1	Proliferative
0.317543	0.203631	0.135	0.057	1	ZYX	Proliferative
0.318181	0.747846	0.174	0.065	1	SYT11	CD4
0.318244	0.207318	0.622	0.643	1	GIMAP4	Proliferative
0.318344	0.462905	0.162	0.057	1	CENPS	Proliferative
0.318542	-0.238331	0.316	0.35	1	GPSM3	CD8
0.318604	0.633059	0.13	0.055	1	CREBRF	CD4
0.318938	0.287739	0.201	0.151	1	EWSR1	CD8
0.319139	0.766015	0.135	0.057	1	PFDN4	Proliferative
0.319311	-0.181988	0.081	0.119	1	PHC3	CD8
0.319433	0.476647	0.304	0.201	1	SEC61B	CD4
0.319649	-0.908677	0.324	0.471	1	HIST1H3C	Proliferative
0.319683	0.742767	0.13	0.074	1	P2RY10	CD4
0.319693	-0.259489	0.108	0.2	1	PTPN22	Proliferative
0.31978	-0.766434	0.217	0.301	1	S100A10	CD4
0.319938	0.196026	0.388	0.343	1	HNRNPDL	CD8
0.320374	0.716615	0.435	0.285	1	ELOB	CD4
0.32082	0.533708	0.162	0.071	1	PLGRKT	Proliferative
0.321098	-0.621888	0.081	0.186	1	PSMB5	Proliferative
0.32118	-0.954754	0.043	0.136	1	ATP5PD	CD4
0.321219	-1.19373	0.13	0.288	1	HIGD2A	CD4
0.321651	-0.264422	0.081	0.113	1	ZNF217	CD8
0.321743	0.251704	0.545	0.52	1	ATP5MC2	CD8
0.322056	-0.275334	0.243	0.257	1	PHB	Proliferative
0.322178	0.416253	0.568	0.429	1	KLRK1	Proliferative
0.322443	0.550121	0.216	0.114	1	HMOX2	Proliferative
0.322801	0.240286	0.402	0.393	1	TPI1	CD8
0.322905	-0.528405	0.162	0.271	1	SLF1	Proliferative
0.322964	0.459615	0.243	0.157	1	PDZD11	Proliferative
0.323019	0.424273	0.351	0.271	1	OXA1L	Proliferative
0.323145	-0.398763	0.027	0.1	1	TET2	Proliferative
0.323261	0.460073	0.108	0.043	1	HIST1H2BG	Proliferative
0.323296	0.455614	0.13	0.061	1	CWC22	CD4
0.323317	0.506845	0.216	0.171	1	OIP5-AS1	Proliferative
0.323438	0.283381	0.108	0.029	1	SUPT20H	Proliferative
0.324121	-0.17755	0.514	0.614	1	SON	Proliferative
0.324325	0.245132	0.211	0.197	1	PPP1R12A	CD8
0.324375	0.79155	0.162	0.086	1	RPF1	Proliferative
0.324402	-0.85297	0.087	0.204	1	SP110	CD4
0.32466	-0.538607	0.108	0.171	1	BMS1	Proliferative
0.32496	-0.135771	0.054	0.1	1	PPIL4	Proliferative
0.324979	0.700883	0.27	0.157	1	CDC42SE2	Proliferative
0.324992	0.26933	0.162	0.071	1	TRAK2	Proliferative
0.325084	-0.387448	0.297	0.329	1	CAST	Proliferative
0.325282	-0.304508	0.11	0.153	1	SARAF	CD8
0.325521	-0.293174	0.043	0.11	1	CANX	CD4
0.325575	0.531933	0.243	0.114	1	ZNF83	Proliferative
0.325627	-0.320411	0.514	0.657	1	HLA-E	Proliferative
0.32604	0.281191	0.139	0.105	1	PIAS1	CD8
0.326066	0.292824	0.1	0.064	1	SEC11C	CD8
0.326171	0.648906	0.174	0.262	1	IK	CD4
0.326378	0.500531	0.217	0.129	1	CORO1A	CD4
0.32643	-0.817415	0.162	0.286	1	CDC6	Proliferative
0.326503	0.645175	0.27	0.2	1	GGCT	Proliferative
0.32657	0.517545	0.676	0.586	1	ITM2A	Proliferative
0.326752	0.162457	0.158	0.141	1	ATP5PD	CD8
0.327025	0.591402	0.261	0.181	1	NDUFB2	CD4
0.327431	0.649684	0.13	0.061	1	PRPF3	CD4
0.327532	0.28292	0.351	0.314	1	PRPF38A	Proliferative
0.327647	-0.415212	0.027	0.1	1	RPAP3	Proliferative
0.327686	-0.700732	0.087	0.201	1	EIF2S3	CD4
0.327762	0.338795	0.11	0.087	1	JMJD1C	CD8
0.328259	0.441727	0.432	0.271	1	ENY2	Proliferative
0.328302	0.449727	0.087	0.1	1	METAP2	CD4
0.328488	-0.409485	0.261	0.291	1	SON	CD4
0.328599	-0.464779	0.027	0.1	1	SNAP47	Proliferative
0.328747	0.551746	0.486	0.343	1	SUMO1	Proliferative
0.328951	-0.316845	0.027	0.1	1	MED13L	Proliferative
0.329171	0.218412	0.243	0.271	1	ESCO2	Proliferative
0.329187	-0.325236	0.486	0.614	1	SMC3	Proliferative
0.329189	-0.215256	0.054	0.129	1	CTDSPL2	Proliferative
0.329398	0.438689	0.243	0.114	1	NIN	Proliferative
0.32959	0.22358	0.191	0.173	1	SELENOW	CD8
0.329868	-0.26845	0.054	0.129	1	RAP1A	Proliferative
0.330039	-0.51405	0.054	0.143	1	SLA2	Proliferative
0.330278	0.631277	0.27	0.143	1	HARS	Proliferative
0.330314	0.156588	0.172	0.137	1	BRD2	CD8
0.330486	-0.16627	0.73	0.843	1	RPL24	Proliferative
0.330833	-0.38718	0.243	0.343	1	CIRBP	Proliferative
0.330834	-0.740231	0.087	0.207	1	TMEM59	CD4
0.331127	-0.364475	0.189	0.314	1	SYF2	Proliferative
0.331155	-0.371606	0.027	0.1	1	CYTH1	Proliferative
0.331371	-0.227225	0.402	0.461	1	RPL27A	CD8
0.332029	-0.286427	0.054	0.129	1	RNF14	Proliferative
0.332201	0.912467	0.135	0.086	1	PLSCR1	Proliferative
0.332271	-0.18106	0.211	0.25	1	TRBC1	CD8
0.332631	-0.436007	0.027	0.1	1	SCML4	Proliferative
0.332638	-0.346537	0.351	0.357	1	AC011603.2	Proliferative
0.332669	0.578929	0.243	0.157	1	ECT2	Proliferative
0.332967	0.505012	0.162	0.071	1	PSMD8	Proliferative
0.333319	-0.316528	0.043	0.12	1	RSRC2	CD4
0.333664	0.532104	0.135	0.057	1	PICALM	Proliferative
0.333724	-0.924567	0.13	0.227	1	RIPOR2	CD4
0.333735	0.384504	0.378	0.357	1	KIF20B	Proliferative
0.333935	-0.555729	0.135	0.186	1	MRPS18B	Proliferative
0.334341	-0.397018	0.459	0.557	1	LCP2	Proliferative
0.334493	-0.559255	0.027	0.1	1	NNT-AS1	Proliferative
0.334788	-0.52588	0.027	0.1	1	SLC5A3	Proliferative
0.334895	0.473958	0.432	0.3	1	KPNA2	Proliferative
0.334985	-0.329876	0.946	0.971	1	RPS27	Proliferative
0.335371	0.544795	0.189	0.086	1	HIVEP1	Proliferative
0.335371	0.211557	0.135	0.057	1	ING3	Proliferative
0.335461	-0.248664	0.216	0.314	1	BRD2	Proliferative
0.335741	-0.528688	0.054	0.143	1	SSH2	Proliferative
0.335954	-0.208236	0.324	0.443	1	CAPZB	Proliferative
0.336227	0.423637	0.378	0.214	1	DCTN3	Proliferative
0.33629	-0.19013	0.405	0.514	1	C11orf58	Proliferative
0.33661	0.797749	0.13	0.078	1	SMCHD1	CD4
0.336998	0.25223	0.354	0.31	1	HNRNPC	CD8
0.337029	-0.658579	0.027	0.1	1	EEA1	Proliferative
0.337125	0.389556	0.135	0.057	1	SENP7	Proliferative
0.337638	-0.535751	0.135	0.257	1	JAK1	Proliferative
0.337671	-0.127375	0.096	0.126	1	CDC42SE2	CD8
0.337716	0.46956	0.432	0.314	1	FDPS	Proliferative
0.338016	0.598098	0.351	0.243	1	CHURC1	Proliferative
0.338203	0.261529	0.354	0.299	1	ITM2A	CD8
0.338581	0.287018	0.27	0.143	1	TENT5C	Proliferative
0.338596	-0.897356	0.087	0.175	1	RPS2	CD4
0.338611	0.44754	0.351	0.2	1	G3BP2	Proliferative
0.338724	0.157857	0.243	0.157	1	GLRX	Proliferative
0.338896	0.316409	0.541	0.4	1	SAMD3	Proliferative
0.339033	-0.601005	0.054	0.114	1	MGAT4A	Proliferative
0.339033	0.29559	0.139	0.108	1	CRBN	CD8
0.339037	0.584495	0.391	0.288	1	ANXA2	CD4
0.339112	0.75543	0.174	0.078	1	ECH1	CD4
0.339841	0.399799	0.568	0.5	1	TUBA4A	Proliferative
0.339873	-0.418014	0.87	0.968	1	MT-CO2	CD4
0.340174	-0.244032	0.105	0.138	1	JAK1	CD8
0.340337	-0.107529	0.139	0.134	1	IGBP1	CD8
0.340581	-0.352827	0.135	0.243	1	MRPL22	Proliferative
0.340876	0.362867	0.261	0.265	1	CAP1	CD4
0.341437	-0.245944	0.108	0.2	1	TMEM222	Proliferative
0.341582	0.867343	0.351	0.229	1	CD8B	Proliferative
0.341621	-0.517876	0.081	0.157	1	ZC3H13	Proliferative
0.341822	0.259716	0.244	0.216	1	DBI	CD8
0.342182	0.326072	0.108	0.029	1	ZSCAN25	Proliferative
0.342203	0.324393	0.676	0.571	1	ATP5MC3	Proliferative
0.342371	-0.180214	0.081	0.129	1	ABHD2	Proliferative
0.342493	0.228811	0.459	0.314	1	PTPN7	Proliferative
0.342573	0.301861	0.486	0.371	1	NDUFA12	Proliferative
0.342765	-0.39088	0.043	0.123	1	IGBP1	CD4
0.343376	-0.240353	0.838	0.829	1	YWHAZ	Proliferative
0.343571	0.822026	0.189	0.1	1	KATNA1	Proliferative
0.343769	0.136685	0.124	0.095	1	DECR1	CD8
0.34413	-0.802614	0.043	0.107	1	NUMA1	CD4
0.344173	0.374656	0.962	0.911	1	MTRNR2L12	CD8
0.344199	-0.452167	0.108	0.171	1	HADH	Proliferative
0.344446	-0.501813	0.108	0.2	1	IPO9	Proliferative
0.344571	-0.299963	0.081	0.157	1	ADA2	Proliferative
0.344866	-0.487892	0.027	0.1	1	TMEM243	Proliferative
0.34499	-0.340522	0.054	0.1	1	TRIM21	Proliferative
0.345143	0.520738	0.405	0.271	1	EIF4B	Proliferative
0.345183	-0.211084	0.216	0.329	1	PPP1R7	Proliferative
0.345302	0.605126	0.174	0.104	1	TNFSF10	CD4
0.345766	0.54178	0.174	0.094	1	COPS2	CD4
0.346017	0.950125	0.174	0.084	1	HSD17B11	CD4
0.346176	-0.158875	0.243	0.2	1	MED10	Proliferative
0.346287	-0.858202	0.043	0.155	1	CIRBP	CD4
0.346601	-0.189201	0.865	0.943	1	RPL35	Proliferative
0.346772	0.596213	0.297	0.186	1	TIMM23	Proliferative
0.347251	0.517482	0.595	0.457	1	ATP5MD	Proliferative
0.347401	0.330377	0.134	0.097	1	PTPN4	CD8
0.347818	0.618474	0.189	0.1	1	CPNE3	Proliferative
0.347819	0.104632	0.11	0.111	1	SERPINB1	CD8
0.347891	0.393946	0.108	0.071	1	SCAMP3	Proliferative
0.347948	0.478989	0.432	0.414	1	ZNF207	Proliferative
0.348149	0.970755	0.261	0.142	1	RBL2	CD4
0.34849	0.675342	0.261	0.149	1	XRN2	CD4
0.348781	0.695264	0.216	0.1	1	GANAB	Proliferative
0.348878	0.256823	0.1	0.079	1	SMIM26	CD8
0.348942	-0.388698	0.162	0.186	1	MEAF6	Proliferative
0.349441	0.573484	0.459	0.329	1	NDUFB6	Proliferative
0.349541	-0.340757	0.865	0.871	1	RPL4	Proliferative
0.349799	0.245592	0.278	0.267	1	BZW1	CD8
0.350012	-0.638317	0.108	0.229	1	TTK	Proliferative
0.350257	-0.345157	0.081	0.11	1	CIR1	CD8
0.350293	0.863798	0.135	0.043	1	MSMO1	Proliferative
0.3508	0.340838	0.23	0.197	1	CAPZA1	CD8
0.350908	0.599549	0.216	0.1	1	PPP6C	Proliferative
0.351276	-0.529434	0.081	0.157	1	CCNL1	Proliferative
0.35134	-0.311638	0.054	0.129	1	S1PR1	Proliferative
0.351529	0.703562	0.174	0.091	1	CNOT6L	CD4
0.351693	0.237439	0.187	0.164	1	CHURC1	CD8
0.351708	1.00832	0.174	0.078	1	HSPB11	CD4
0.351728	-0.625262	0.378	0.486	1	PSMA1	Proliferative
0.351765	0.667824	0.135	0.071	1	DHX40	Proliferative
0.352005	0.105849	0.12	0.094	1	BOD1L1	CD8
0.352327	-0.535191	0.054	0.129	1	CRYBG1	Proliferative
0.353327	-0.489191	0.054	0.114	1	RMI1	Proliferative
0.353963	-0.375305	0.081	0.157	1	NUP155	Proliferative
0.353977	0.62898	0.243	0.143	1	NUF2	Proliferative
0.353987	0.452178	0.135	0.057	1	BTG2	Proliferative
0.354728	0.101112	0.348	0.246	1	BCLAF1	CD4
0.355253	0.246912	0.324	0.386	1	CKAP2	Proliferative
0.355879	-0.292385	0.162	0.171	1	IQGAP2	Proliferative
0.355895	0.444489	0.297	0.186	1	BUD31	Proliferative
0.355999	0.364662	0.144	0.097	1	TENT5C	CD8
0.356017	-0.292169	0.297	0.357	1	UBE2N	Proliferative
0.356036	0.137503	0.096	0.1	1	PDCD4	CD8
0.356166	0.953596	0.13	0.042	1	GANAB	CD4
0.356416	-0.381276	0.243	0.3	1	MATR3.1	Proliferative
0.356704	0.17688	0.172	0.141	1	TBCA	CD8
0.357066	-0.273985	0.115	0.13	1	PTPN22	CD8
0.357566	-0.174129	0.153	0.192	1	EIF3I	CD8
0.357582	0.307556	0.383	0.367	1	COX7A2	CD8
0.35783	0.32632	0.13	0.058	1	PARP14	CD4
0.358123	-0.189854	0.189	0.2	1	EZH2	Proliferative
0.35861	0.791031	0.13	0.045	1	DCPS	CD4
0.358651	-0.660673	0.027	0.1	1	MKRN2	Proliferative
0.358752	0.838399	0.217	0.107	1	GLIPR1	CD4
0.35903	-0.403962	0.027	0.1	1	EPHA4	Proliferative
0.360216	-0.603199	0.027	0.1	1	NIPAL3	Proliferative
0.360366	-0.497394	0.189	0.286	1	ARHGEF6	Proliferative
0.360737	-0.614368	0.13	0.265	1	RPL13	CD4
0.361068	0.426618	0.189	0.086	1	LRMP	Proliferative
0.361128	0.1517	0.108	0.043	1	MTERF1	Proliferative
0.361314	-0.50703	0.216	0.343	1	EIF4A2	Proliferative
0.361519	-0.478297	0.391	0.508	1	CD37	CD4
0.361729	0.483237	0.297	0.171	1	NDUFV1	Proliferative
0.36199	0.277232	0.351	0.229	1	CWC15	Proliferative
0.362557	-0.442706	0.054	0.129	1	PHF19	Proliferative
0.363123	-0.204643	0.258	0.297	1	NDUFA4	CD8
0.363298	-0.174933	0.115	0.121	1	PSMC1	CD8
0.36351	0.408815	0.865	0.786	1	SRP14	Proliferative
0.363561	0.447662	0.135	0.086	1	FAM120A	Proliferative
0.363658	0.506494	0.135	0.071	1	FAM217B	Proliferative
0.363993	0.32553	0.135	0.057	1	ZNF831	Proliferative
0.364321	0.521136	0.135	0.057	1	CCDC28A	Proliferative
0.364325	-0.834452	0.043	0.1	1	CCDC167	CD4
0.364436	0.454671	0.135	0.057	1	CABIN1	Proliferative
0.364524	-0.338743	0.189	0.286	1	EIF2S2	Proliferative
0.365091	0.205067	0.243	0.129	1	SARAF	Proliferative
0.365324	0.466584	0.649	0.557	1	SSR4	Proliferative
0.365772	0.504937	0.348	0.314	1	LEPROTL1	CD4
0.365977	-0.543109	0.108	0.214	1	ELOC	Proliferative
0.366358	-0.856406	0.043	0.129	1	SELPLG	CD4
0.366457	-0.538889	0.189	0.271	1	EVL	Proliferative
0.366491	0.274705	0.124	0.107	1	BTG1	CD8
0.366778	0.323075	0.135	0.057	1	AK6	Proliferative
0.366845	-0.29645	0.081	0.171	1	ELOVL5	Proliferative
0.3669	0.316068	0.1	0.075	1	KAT6A	CD8
0.367038	0.26178	0.189	0.086	1	RAD50	Proliferative
0.367092	-0.297455	0.081	0.171	1	ANKRD36	Proliferative
0.367121	-0.660902	0.027	0.1	1	AGO2	Proliferative
0.367514	0.477648	0.162	0.071	1	ECI2	Proliferative
0.367951	-1.13128	0.043	0.155	1	CALM1	CD4
0.368663	0.30821	0.191	0.156	1	ARHGAP25	CD8
0.368677	0.496062	0.216	0.143	1	FRYL	Proliferative
0.368716	0.55606	0.378	0.3	1	RPS4Y1	Proliferative
0.368796	0.271919	0.13	0.065	1	NKTR	CD4
0.369146	0.483535	0.324	0.214	1	SRA1	Proliferative
0.370216	0.252652	0.081	0.114	1	HACD4	Proliferative
0.370661	0.235129	0.282	0.258	1	NEDD8	CD8
0.37069	0.403945	0.217	0.165	1	DGKA	CD4
0.370752	0.143783	0.244	0.207	1	ANXA6	CD8
0.370764	0.68487	0.217	0.097	1	HIST1H1C	CD4
0.371405	-0.204117	0.072	0.107	1	BUD23	CD8
0.371631	0.147364	0.108	0.043	1	PPP3R1	Proliferative
0.37184	0.509342	0.27	0.143	1	HLA-DMB	Proliferative
0.371922	0.208866	0.189	0.186	1	CFDP1	Proliferative
0.371969	-0.237329	0.135	0.229	1	LEO1	Proliferative
0.372078	0.621522	0.189	0.1	1	CCAR2	Proliferative
0.372484	-0.209306	0.919	0.971	1	RPL26	Proliferative
0.372815	-0.428675	0.162	0.214	1	SUPT6H	Proliferative
0.373054	-0.294992	0.351	0.429	1	SAMHD1	Proliferative
0.373664	0.6741	0.378	0.229	1	CCT6A	Proliferative
0.373802	0.233649	0.405	0.257	1	RPL13	Proliferative
0.373832	-0.416363	0.027	0.1	1	PAPOLG	Proliferative
0.373926	-0.775266	0.043	0.113	1	MTERF4	CD4
0.374065	-0.406017	0.054	0.129	1	FAM76B	Proliferative
0.374404	0.413298	0.162	0.071	1	SPOP	Proliferative
0.374497	0.156737	0.162	0.086	1	ZWILCH	Proliferative
0.374581	-0.216848	0.108	0.129	1	DPM2	Proliferative
0.374806	0.421403	0.108	0.043	1	HIST1H2AL	Proliferative
0.374957	0.219123	0.13	0.175	1	RBBP4	CD4
0.374981	-0.467832	0.432	0.543	1	PSMA2	Proliferative
0.375507	-0.585994	0.135	0.2	1	CRIPT	Proliferative
0.375562	-0.177926	0.486	0.429	1	TPR	Proliferative
0.376039	-0.385262	0.135	0.243	1	ARID1A	Proliferative
0.376247	-0.318264	0.096	0.134	1	CCT8	CD8
0.376255	-0.39145	0.108	0.2	1	PNKD	Proliferative
0.376861	0.793079	0.13	0.061	1	CHMP4A	CD4
0.377074	0.264526	0.11	0.075	1	CASP1	CD8
0.377076	-0.202472	0.216	0.329	1	COPB1	Proliferative
0.377428	0.47835	0.459	0.329	1	ABRACL	Proliferative
0.377645	0.701735	0.174	0.159	1	EIF1B	CD4
0.378104	-0.484326	0.027	0.1	1	CCDC93	Proliferative
0.378309	-0.489107	0.108	0.186	1	UBE4A	Proliferative
0.37831	0.576712	0.378	0.257	1	TRAPPC4	Proliferative
0.378498	0.410421	0.108	0.029	1	DTHD1	Proliferative
0.378747	-0.379213	0.135	0.229	1	SHISA5	Proliferative
0.378829	-0.142048	0.895	0.928	1	RPL26	CD8
0.379109	0.382997	0.108	0.043	1	NKAPD1	Proliferative
0.37912	-0.517633	0.108	0.214	1	DCP2	Proliferative
0.379134	-0.170221	0.081	0.157	1	MARS	Proliferative
0.379341	0.480554	0.162	0.086	1	DDX11	Proliferative
0.379535	-1.04315	0.043	0.146	1	UCP2	CD4
0.379833	-0.420371	0.081	0.129	1	THUMPD3	Proliferative
0.380412	-0.353415	0.243	0.371	1	EIF2S3	Proliferative
0.380626	-0.310109	0.243	0.257	1	CDC5L	Proliferative
0.380894	0.176498	0.973	0.986	1	H3F3B	Proliferative
0.381252	0.423157	0.135	0.057	1	RIOK2	Proliferative
0.381371	-0.296979	0.087	0.175	1	CSNK2B	CD4
0.382255	0.567304	0.108	0.043	1	FANCL	Proliferative
0.382622	-0.125402	0.086	0.118	1	ADSL	CD8
0.382728	-0.289227	0.73	0.814	1	MYL12B	Proliferative
0.382907	-0.160291	0.432	0.529	1	RBM39	Proliferative
0.383056	-0.427331	0.027	0.1	1	DROSHA	Proliferative
0.38319	0.4216	0.189	0.1	1	RAB8A	Proliferative
0.383224	-0.23256	0.612	0.672	1	MT-ND1	CD8
0.383317	-0.214112	0.324	0.3	1	UQCR11	Proliferative
0.383906	0.299308	0.23	0.184	1	REEP5	CD8
0.383929	0.401904	0.676	0.543	1	ERP29	Proliferative
0.384208	0.618358	0.27	0.214	1	TIPRL	Proliferative
0.384603	0.327058	0.12	0.089	1	PSMA3	CD8
0.384657	0.718432	0.108	0.086	1	SLC16A7	Proliferative
0.384838	0.154356	0.148	0.161	1	HIST1H1D	CD8
0.385048	0.153386	0.783	0.68	1	H3F3B	CD4
0.385207	-0.287808	0.108	0.086	1	INIP	Proliferative
0.385514	-0.856148	0.043	0.133	1	ARF1	CD4
0.385636	0.668178	0.216	0.143	1	PDS5B	Proliferative
0.386119	-0.328096	0.108	0.214	1	GOLT1B	Proliferative
0.386298	-0.241074	0.196	0.242	1	VAMP8	CD8
0.386416	-0.193109	0.096	0.107	1	SCP2	CD8
0.386808	0.800919	0.13	0.052	1	PLEKHB2	CD4
0.38682	0.448723	0.108	0.043	1	GLB1	Proliferative
0.387009	-0.143207	0.081	0.157	1	DGKA	Proliferative
0.388023	0.599131	0.13	0.081	1	EIF5B	CD4
0.38803	-0.307388	0.162	0.257	1	XRN1	Proliferative
0.388138	0.423672	0.162	0.071	1	NAB1	Proliferative
[truncated: 2,357 more rows]

## Sheet: DEGs_expvsnotexpoJIA_blood
p_val	avg_log2FC	pct.1	pct.2	p_val_adj	genes	population
1.07276e-66	1.49788	0.966	0.456	2.05476e-62	NKG7	CD8
1.55094e-61	1.89336	0.799	0.251	2.97068e-57	GZMH	CD8
1.02218e-51	-0.797774	0.997	0.998	1.95788e-47	RPS12	CD8
5.381e-51	1.0962	0.963	0.515	1.03068e-46	CCL5	CD8
1.2247e-45	1.3892	0.854	0.496	2.34579e-41	S100A4	CD8
1.65501e-45	-0.882681	0.959	0.993	3.17001e-41	RPS8	CD8
1.01841e-44	0.615347	1	1	1.95067e-40	B2M	CD8
8.12772e-42	-0.900198	0.905	0.964	1.55678e-37	RPS13	CD8
3.60017e-39	1.77373	0.595	0.192	6.89577e-35	FGFBP2	CD8
1.06746e-36	-0.743354	0.969	0.994	2.04462e-32	RPLP1	CD8
7.33486e-36	-0.760877	0.98	0.99	1.40492e-31	RPL32	CD8
6.98533e-32	1.01946	0.847	0.65	1.33797e-27	SH3BGRL3	CD8
2.89478e-31	-0.497864	0.997	1	5.54467e-27	RPS15A	CD8
5.98275e-31	-0.918319	0.789	0.92	1.14594e-26	RPS5	CD8
8.89784e-31	-0.549868	1	1	1.70429e-26	EEF1A1	CD8
2.22278e-29	0.847427	0.915	0.725	4.25752e-25	IL32	CD8
3.96885e-29	-0.65725	0.946	0.989	7.60194e-25	RPL11	CD8
6.71464e-29	-0.548979	1	0.999	1.28612e-24	RPL10	CD8
6.43669e-28	-0.588693	0.966	0.989	1.23288e-23	RPL34	CD8
9.55479e-28	1.28397	0.684	0.299	1.83013e-23	GNLY	CD8
3.03032e-26	-2.00793	0.017	0.277	5.80428e-22	LEF1	CD8
5.63527e-25	0.812699	0.898	0.735	1.07938e-20	CD52	CD8
9.99838e-25	-0.630055	0.942	0.986	1.91509e-20	RPS23	CD8
1.47684e-24	-0.626922	0.99	0.988	2.82874e-20	RPS3A	CD8
2.21333e-24	-0.605261	0.963	0.983	4.23942e-20	RPS18	CD8
3.33498e-24	-1.47168	0.17	0.495	6.38782e-20	SELL	CD8
3.47707e-24	-0.548459	0.949	0.976	6.65997e-20	RPL39	CD8
3.67409e-24	-1.96191	0.02	0.265	7.03736e-20	CCR7	CD8
5.53832e-24	-0.662028	0.986	0.992	1.06081e-19	TPT1	CD8
1.09429e-23	-0.506734	0.983	0.995	2.09601e-19	RPS14	CD8
1.5301e-23	1.14142	0.616	0.272	2.93074e-19	GZMA	CD8
1.6651e-23	-0.836054	0.286	0.595	3.18934e-19	IL7R	CD8
4.17034e-23	-0.553762	0.983	0.99	7.98788e-19	RPL19	CD8
4.92219e-23	-0.552585	0.959	0.986	9.42796e-19	RPL18A	CD8
2.95276e-22	-0.440364	0.98	0.998	5.65572e-18	RPS27A	CD8
4.13354e-22	1.50461	0.493	0.189	7.91739e-18	GZMB	CD8
4.92562e-22	-0.597661	0.939	0.962	9.43454e-18	RPS6	CD8
5.15083e-22	-0.490668	0.98	0.977	9.86589e-18	RPS28	CD8
6.15124e-22	-0.547458	0.973	0.985	1.17821e-17	RPL30	CD8
1.21031e-20	-1.33394	0.136	0.419	2.31823e-16	GAS5	CD8
2.45585e-20	-0.595345	0.898	0.964	4.70394e-16	RPL35A	CD8
3.97762e-20	1.28058	0.575	0.276	7.61874e-16	CST7	CD8
5.1819e-20	-1.69572	0.051	0.279	9.92542e-16	TCF7	CD8
6.90488e-20	-0.671042	0.759	0.88	1.32256e-15	RPL9	CD8
5.0797e-19	0.857933	0.612	0.445	9.72967e-15	MSN	CD8
2.05385e-18	2.10714	0.269	0.077	3.93393e-14	TRBV7-9	CD8
2.93075e-18	-0.446796	0.99	0.996	5.61357e-14	RPL28	CD8
4.43916e-18	1.20422	0.554	0.275	8.50276e-14	ANXA1	CD8
7.77069e-18	-0.644215	0.878	0.946	1.4884e-13	RPL5	CD8
2.6996e-17	-0.607677	0.942	0.983	5.17082e-13	RPS4X	CD8
1.19168e-16	-0.556231	0.891	0.974	2.28255e-12	RPL29	CD8
3.64247e-16	-0.848445	0.616	0.798	6.97678e-12	EEF1B2	CD8
3.91321e-16	0.791077	0.673	0.503	7.49536e-12	LCP1	CD8
4.95172e-16	1.43507	0.337	0.112	9.48452e-12	CX3CR1	CD8
5.474e-16	-0.56532	0.799	0.916	1.04849e-11	RPL36	CD8
1.05658e-15	1.16864	0.463	0.197	2.02377e-11	ZEB2	CD8
1.21408e-15	2.39534	0.15	0.026	2.32546e-11	TRBV3-1	CD8
4.80458e-15	-0.305601	0.997	0.999	9.20269e-11	RPL41	CD8
4.88135e-15	1.15081	0.554	0.275	9.34973e-11	AHNAK	CD8
5.17166e-15	-0.701941	0.69	0.861	9.9058e-11	RPL22	CD8
7.83871e-15	-0.564344	0.765	0.881	1.50143e-10	RPL18	CD8
8.803e-15	-0.499505	0.942	0.977	1.68613e-10	RPL12	CD8
1.07667e-14	-0.607075	0.799	0.885	2.06225e-10	RPL10A	CD8
1.27501e-13	-0.590626	0.827	0.919	2.44216e-09	RPLP0	CD8
2.2548e-13	-0.834475	0.272	0.51	4.31885e-09	SNHG29	CD8
2.95206e-13	0.646236	0.721	0.588	5.65438e-09	MYL6	CD8
5.35019e-13	-0.546943	0.83	0.904	1.02478e-08	RPS16	CD8
9.89077e-13	-0.472773	0.84	0.93	1.89448e-08	RPS25	CD8
2.32548e-12	-0.454988	0.816	0.906	4.45423e-08	RPS21	CD8
3.29546e-12	-0.413501	0.935	0.972	6.31212e-08	RPS24	CD8
3.48683e-12	0.707087	0.599	0.495	6.67867e-08	CFL1	CD8
7.42131e-12	0.833225	0.429	0.25	1.42148e-07	CLIC1	CD8
1.21479e-11	0.683051	0.52	0.414	2.32681e-07	LITAF	CD8
1.26452e-11	-0.377178	0.799	0.874	2.42206e-07	RPLP2	CD8
1.27353e-11	0.489352	0.854	0.799	2.43932e-07	PTPRC	CD8
1.41975e-11	0.728381	0.582	0.427	2.71939e-07	HLA-B	CD8
2.02547e-11	1.18619	0.347	0.148	3.87959e-07	PLEK	CD8
2.85755e-11	1.24367	0.313	0.118	5.47335e-07	LGALS1	CD8
3.48793e-11	-0.452279	0.908	0.964	6.68079e-07	RPL37	CD8
4.26321e-11	-0.536615	0.816	0.895	8.16575e-07	RPL4	CD8
4.95267e-11	-0.744902	0.333	0.552	9.48634e-07	LDHB	CD8
7.30665e-11	0.703642	0.599	0.43	1.39952e-06	CTSW	CD8
3.38638e-10	0.469033	0.776	0.698	6.48628e-06	UBC	CD8
4.44121e-10	0.676518	0.537	0.383	8.50669e-06	MYL12B	CD8
4.7197e-10	-1.13154	0.01	0.121	9.04012e-06	AIF1	CD8
6.04879e-10	-0.74978	0.17	0.345	1.15859e-05	RPL13	CD8
6.58417e-10	-0.29094	0.759	0.834	1.26113e-05	RPS9	CD8
6.97861e-10	0.689935	0.327	0.246	1.33668e-05	PSAP	CD8
1.00753e-09	-0.870224	0.129	0.308	1.92982e-05	LEPROTL1	CD8
1.16423e-09	0.490894	0.517	0.457	2.22997e-05	TPM3	CD8
1.18564e-09	-1.0151	0.031	0.156	2.27098e-05	PRKCQ-AS1	CD8
1.31394e-09	-1.11	0.116	0.302	2.51672e-05	LINC02446	CD8
1.52441e-09	1.13133	0.19	0.058	2.91986e-05	ZNF683	CD8
2.14954e-09	-0.458881	0.218	0.371	4.11722e-05	EIF3E	CD8
2.39267e-09	0.405943	0.745	0.736	4.58292e-05	ACTG1	CD8
3.35705e-09	1.10669	0.265	0.114	6.43009e-05	PYHIN1	CD8
5.20847e-09	1.09163	0.272	0.109	9.97631e-05	HLA-DPB1	CD8
6.13334e-09	0.640474	0.551	0.397	0.000117478	SRGN	CD8
6.55523e-09	0.9554	0.299	0.151	0.000125559	SYNE1	CD8
6.95168e-09	1.07675	0.18	0.062	0.000133153	FCRL6	CD8
8.27982e-09	-0.514453	0.765	0.877	0.000158592	RPSA	CD8
9.89467e-09	-0.935	0.034	0.148	0.000189523	DGKA	CD8
1.06793e-08	0.985686	0.235	0.111	0.000204552	CTSC	CD8
1.14596e-08	1.04745	0.323	0.154	0.000219496	KLRD1	CD8
1.19551e-08	-0.287707	0.983	0.985	0.000228988	RPS19	CD8
1.20529e-08	0.636396	0.565	0.441	0.000230862	HSP90AA1	CD8
1.2204e-08	0.299207	0.282	0.291	0.000233754	BZW1	CD8
1.24066e-08	0.976121	0.177	0.082	0.000237637	OS9	CD8
1.24931e-08	0.931539	0.259	0.11	0.000239292	ZBTB38	CD8
1.44535e-08	0.22694	0.997	1	0.000276842	MALAT1	CD8
1.91159e-08	0.310801	0.34	0.346	0.000366146	PRRC2C	CD8
1.99065e-08	0.543471	0.401	0.322	0.000381289	CDC42	CD8
2.29788e-08	0.728809	0.449	0.331	0.000440136	S100A6	CD8
2.73708e-08	0.801796	0.344	0.202	0.000524261	SAMD3	CD8
2.8516e-08	-0.266427	0.935	0.949	0.000546195	RPL21	CD8
2.94895e-08	0.492507	0.588	0.524	0.000564842	HLA-E	CD8
3.11497e-08	0.558528	0.653	0.498	0.000596641	IL2RG	CD8
4.43006e-08	0.370511	0.551	0.526	0.000848533	RPS26	CD8
5.14477e-08	-0.970282	0.075	0.21	0.00098543	CD27	CD8
5.92165e-08	0.661587	0.425	0.314	0.00113423	CAP1	CD8
6.04931e-08	0.261144	0.707	0.691	0.00115868	CD3E	CD8
6.83233e-08	0.490631	0.35	0.296	0.00130866	HNRNPC	CD8
7.2498e-08	-0.332105	0.901	0.962	0.00138863	RPS7	CD8
7.34406e-08	1.10204	0.15	0.046	0.00140668	ADGRG1	CD8
7.73199e-08	-0.336634	0.942	0.965	0.00148099	RPL7A	CD8
8.51309e-08	-0.496044	0.235	0.394	0.0016306	RPL8	CD8
8.60556e-08	0.51016	0.231	0.192	0.00164831	MORF4L1	CD8
9.88832e-08	3.09866	0.381	0.022	0.00189401	NKG7	CD4
1.09165e-07	0.597445	0.5	0.397	0.00209094	CD3G	CD8
1.20151e-07	-0.329502	0.255	0.383	0.00230137	RPS17	CD8
1.31915e-07	-0.289853	0.942	0.954	0.0025267	RPL14	CD8
1.42685e-07	0.25281	0.561	0.577	0.00273299	NCL	CD8
1.78528e-07	-0.464931	0.116	0.235	0.00341952	ZFAS1	CD8
1.86188e-07	0.475832	0.571	0.495	0.00356624	HMGB1	CD8
1.92509e-07	-0.466408	0.67	0.815	0.00368732	RPL24	CD8
2.04701e-07	-0.719705	0.075	0.19	0.00392084	MAML2	CD8
2.24154e-07	0.552532	0.425	0.335	0.00429345	ARL6IP5	CD8
2.34675e-07	0.728891	0.286	0.188	0.00449497	GNG2	CD8
2.64154e-07	0.435267	0.694	0.567	0.0050596	GAPDH	CD8
2.71609e-07	-0.272676	0.514	0.677	0.0052024	BTF3	CD8
2.75472e-07	0.5789	0.303	0.237	0.00527639	ACTR2	CD8
2.94575e-07	-0.830189	0.014	0.102	0.00564229	TXK	CD8
3.35487e-07	-0.18604	0.463	0.604	0.00642592	FYB1	CD8
3.7019e-07	-0.572264	0.548	0.717	0.00709063	EEF1G	CD8
3.80951e-07	0.890994	0.231	0.111	0.00729674	GLIPR1	CD8
3.81762e-07	-0.772935	0.092	0.221	0.00731226	OXNAD1	CD8
4.0229e-07	-0.255088	0.364	0.493	0.00770546	UQCRB	CD8
4.0806e-07	-0.48618	0.32	0.483	0.00781598	PCED1B-AS1	CD8
4.19216e-07	0.135095	0.231	0.269	0.00802967	SOD1	CD8
5.00747e-07	0.868997	0.241	0.125	0.00959131	S100A10	CD8
5.17519e-07	0.797165	0.374	0.235	0.00991256	SYNE2	CD8
5.42388e-07	0.674741	0.378	0.294	0.0103889	MYH9	CD8
5.58102e-07	0.39542	0.779	0.725	0.0106899	MT-ND6	CD8
5.71607e-07	1.01477	0.18	0.064	0.0109486	PRDM1	CD8
7.05121e-07	-0.524119	0.167	0.303	0.0135059	RSL1D1	CD8
7.1431e-07	0.959572	0.156	0.055	0.0136819	TRGV2	CD8
7.72231e-07	0.279306	0.527	0.515	0.0147913	CD3D	CD8
7.8216e-07	0.242585	0.435	0.458	0.0149815	CNBP	CD8
8.29714e-07	0.643184	0.5	0.427	0.0158923	HIST1H1E	CD8
9.19048e-07	-0.702655	0.092	0.215	0.0176034	ABLIM1	CD8
9.19544e-07	0.340595	1	0.984	0.0176129	TMSB4X	CD8
9.84819e-07	0.665466	0.269	0.178	0.0188632	PPP2R5C	CD8
1.03039e-06	-0.244326	0.092	0.163	0.0197361	GIMAP5	CD8
1.03579e-06	0.468243	0.456	0.395	0.0198395	HCLS1	CD8
1.15198e-06	0.662256	0.344	0.234	0.022065	IQGAP1	CD8
1.16925e-06	0.906878	0.187	0.082	0.0223959	ANXA5	CD8
1.29945e-06	0.401631	0.908	0.865	0.0248897	MT-ND5	CD8
1.38548e-06	0.66681	0.245	0.117	0.0265375	HLA-DPA1	CD8
1.50488e-06	0.513063	0.456	0.369	0.0288245	PLAAT4	CD8
1.52336e-06	0.689656	0.255	0.176	0.0291784	UTRN	CD8
1.5338e-06	0.405581	0.531	0.477	0.0293784	PSME1	CD8
1.53629e-06	0.791163	0.129	0.06	0.0294261	SERPINB1	CD8
1.58885e-06	0.441264	0.313	0.283	0.0304329	EVL	CD8
1.63382e-06	0.245415	0.221	0.234	0.0312942	SH3KBP1	CD8
1.65365e-06	-0.149025	0.282	0.38	0.0316741	SNRPD2	CD8
1.72198e-06	-0.362516	0.847	0.928	0.0329827	NACA	CD8
1.90609e-06	-0.324096	0.585	0.697	0.0365093	EEF1D	CD8
1.90849e-06	1.33383	0.762	0.218	0.0365552	SRGN	CD4
2.01136e-06	0.117331	0.201	0.229	0.0385256	CD96	CD8
2.09472e-06	0.407088	0.531	0.476	0.0401223	YWHAZ	CD8
2.53569e-06	-0.530851	0.075	0.167	0.0485686	SNHG8	CD8
2.60845e-06	-0.375131	0.459	0.598	0.0499622	COX7C	CD8
2.61398e-06	0.560163	0.293	0.226	0.0500682	PSMB9	CD8
2.65961e-06	-0.748867	0.031	0.123	0.0509422	TTN	CD8
2.66812e-06	0.420457	0.15	0.136	0.0511051	SETX	CD8
2.9005e-06	0.767094	0.374	0.219	0.0555561	ITGB2	CD8
2.90113e-06	0.202071	0.235	0.24	0.0555681	SP110	CD8
2.91758e-06	-0.170615	0.357	0.475	0.0558833	EIF3K	CD8
2.97767e-06	0.590967	0.235	0.173	0.0570343	CASP8	CD8
3.04651e-06	-0.502081	0.146	0.266	0.0583529	EIF2S3	CD8
3.05442e-06	0.642431	0.245	0.189	0.0585044	ARPC4	CD8
3.07912e-06	-0.715782	0.061	0.159	0.0589774	RAPGEF6	CD8
3.11595e-06	-0.391	0.728	0.824	0.059683	RPL36A	CD8
3.20727e-06	0.189719	0.34	0.36	0.061432	RBM3	CD8
3.63341e-06	0.826712	0.228	0.115	0.0695944	S100A11	CD8
3.69103e-06	0.55256	0.248	0.176	0.070698	DBI	CD8
3.72443e-06	0.385001	0.677	0.617	0.0713378	MYL12A	CD8
3.73653e-06	-0.437356	0.167	0.275	0.0715696	LINC00861	CD8
4.0569e-06	-0.42736	0.449	0.576	0.0777059	RPS20	CD8
4.12284e-06	0.88646	0.17	0.077	0.0789689	FCGR3A	CD8
4.20638e-06	-0.394802	0.442	0.59	0.0805691	FXYD5	CD8
4.42098e-06	-0.989276	0.034	0.14	0.0846795	PASK	CD8
4.55595e-06	-0.437125	0.245	0.368	0.0872647	RIPOR2	CD8
4.716e-06	-0.416903	0.184	0.3	0.0903302	EIF3L	CD8
4.86496e-06	-0.451487	0.146	0.247	0.0931835	SNHG5	CD8
5.23235e-06	0.291947	0.861	0.855	0.10022	DDX5	CD8
6.54088e-06	-0.398404	0.81	0.886	0.125284	RACK1	CD8
6.54375e-06	0.768776	0.173	0.087	0.125339	XAF1	CD8
6.65438e-06	-0.58991	0.075	0.174	0.127458	HSPB1	CD8
6.65659e-06	-0.3113	0.976	0.989	0.1275	RPS3	CD8
6.85206e-06	0.843281	0.153	0.067	0.131244	APOBEC3G	CD8
6.85379e-06	0.419398	0.167	0.148	0.131278	BCAP31	CD8
7.95051e-06	0.490487	0.371	0.309	0.152284	OAZ1	CD8
7.95835e-06	0.255808	1	0.995	0.152434	MT-CO1	CD8
8.04798e-06	0.228232	0.575	0.566	0.154151	RPL36AL	CD8
8.08267e-06	-0.84043	0.027	0.113	0.154816	NELL2	CD8
8.33661e-06	0.320381	0.221	0.206	0.159679	SRSF3	CD8
8.43407e-06	0.684022	0.293	0.193	0.161546	MACF1	CD8
8.69332e-06	0.561251	0.259	0.194	0.166512	PSMB8	CD8
8.86256e-06	0.516199	0.221	0.173	0.169753	ANXA6	CD8
8.93171e-06	0.130304	0.707	0.743	0.171078	ARHGDIB	CD8
8.95948e-06	-0.3592	0.252	0.372	0.17161	EIF3H	CD8
9.09047e-06	0.282226	0.323	0.291	0.174119	SRSF7	CD8
1.00139e-05	0.77811	0.248	0.119	0.191807	KLRG1	CD8
1.03598e-05	-0.408167	0.531	0.679	0.198432	HSP90AB1	CD8
1.04614e-05	0.529288	0.204	0.152	0.200377	IFI16	CD8
1.20773e-05	0.454524	0.561	0.48	0.231328	TAGLN2	CD8
1.22428e-05	0.179052	0.418	0.459	0.234499	HNRNPK	CD8
1.27599e-05	0.160958	0.272	0.302	0.244403	COX7A2	CD8
1.32678e-05	0.585585	0.405	0.301	0.254131	HLA-A	CD8
1.34781e-05	0.466221	0.35	0.285	0.258159	TMBIM6	CD8
1.35134e-05	0.514359	0.143	0.113	0.258835	COX8A	CD8
1.35731e-05	-0.306754	0.925	0.96	0.259979	FAU	CD8
1.41029e-05	0.450265	0.524	0.198	0.270126	GABARAP	CD4
1.42338e-05	0.328786	0.412	0.372	0.272635	PPIB	CD8
1.46774e-05	-0.49395	0.483	0.637	0.281131	NPM1	CD8
1.5156e-05	-0.257175	0.898	0.926	0.290298	RPL15	CD8
1.51788e-05	-0.15325	0.085	0.148	0.290734	IFITM3	CD8
1.52769e-05	0.380141	0.446	0.379	0.292615	RHOA	CD8
1.59373e-05	0.282178	0.265	0.264	0.305263	EIF4A2	CD8
1.67897e-05	0.412202	0.15	0.14	0.321591	TNRC6B	CD8
1.79579e-05	0.355662	0.211	0.194	0.343966	HNRNPA3	CD8
1.81143e-05	-0.603356	0.048	0.127	0.346961	FCMR	CD8
1.84049e-05	0.25513	0.429	0.419	0.352527	DAZAP2	CD8
1.87006e-05	0.701407	0.18	0.107	0.358191	ARID5B	CD8
1.94795e-05	0.497947	0.32	0.263	0.373111	COX6A1	CD8
1.99224e-05	0.395958	0.507	0.477	0.381594	LAPTM5	CD8
2.18489e-05	1.25572	0.429	0.08	0.418494	ITM2B	CD4
2.29347e-05	0.491935	0.245	0.199	0.439292	RNF213	CD8
2.47027e-05	-0.250908	0.939	0.96	0.473156	RPL3	CD8
2.4941e-05	0.477069	0.446	0.345	0.477721	IFITM2	CD8
2.50746e-05	0.363584	0.432	0.375	0.480279	ARPC3	CD8
2.66603e-05	0.528154	0.422	0.321	0.510652	EZR	CD8
2.73915e-05	0.167149	0.173	0.189	0.524657	ATP5PB	CD8
2.78474e-05	0.44423	0.299	0.245	0.53339	UBE2V1	CD8
2.83271e-05	-0.18471	0.201	0.281	0.542578	ATP5PO	CD8
3.01905e-05	0.27556	0.357	0.326	0.578269	RBM39	CD8
3.30627e-05	0.723509	0.218	0.113	0.633284	ANXA2	CD8
3.34854e-05	-0.606855	0.044	0.124	0.641379	TRAT1	CD8
3.40781e-05	0.392936	0.537	0.464	0.652732	ACTB	CD8
3.50684e-05	0.399671	0.289	0.235	0.6717	CDC42SE1	CD8
3.6197e-05	0.528603	0.122	0.087	0.693318	SAMD9	CD8
4.20979e-05	0.363107	0.184	0.166	0.806342	SERINC1	CD8
4.22993e-05	0.444853	0.303	0.25	0.810201	LDHA	CD8
4.28031e-05	0.258316	0.303	0.306	0.81985	COX6B1	CD8
4.28216e-05	-0.401682	0.041	0.102	0.820204	EPB41	CD8
4.57669e-05	0.111146	0.762	0.813	0.876618	FTL	CD8
4.72316e-05	-0.529441	0.163	0.277	0.904675	FOXP1	CD8
4.7315e-05	0.546529	0.306	0.238	0.906271	CD2	CD8
0.000180023	1.02687	0.6	0	1	CCDC43	Proliferative
0.000180023	1.50677	0.6	0	1	TGDS	Proliferative
0.000727871	1.36326	0.8	0.043	1	SCLT1	Proliferative
0.000884509	1.55403	1	0.261	1	LMAN1	Proliferative
0.00184301	0.777574	0.8	0.13	1	ZNF292	Proliferative
0.00306757	0.93561	0.4	0	1	ATPAF2	Proliferative
0.00306757	0.93561	0.4	0	1	MDFIC	Proliferative
0.00306757	0.93561	0.4	0	1	VPS13D	Proliferative
0.0037572	0.732131	0.4	0	1	CARD17	Proliferative
0.0037572	0.975868	0.4	0	1	FGGY	Proliferative
0.0037572	0.78741	0.4	0	1	PBX2	Proliferative
0.0037572	0.955897	0.4	0	1	EGLN2	Proliferative
0.0037572	0.755426	0.4	0	1	RASGRP2	Proliferative
0.0037572	4.12191	0.4	0	1	TRBV5-4	Proliferative
0.0038175	0.408637	0.8	0.196	1	NOL8	Proliferative
0.00398132	1.06114	0.8	0.109	1	CEBPZOS	Proliferative
0.00410275	-1.6737	0	0.587	1	OXA1L	Proliferative
0.00439995	1.27868	0.6	0.022	1	GTDC1	Proliferative
0.00440151	1.48765	0.6	0.283	1	RBPJ	Proliferative
0.0049155	0.804796	0.8	0.13	1	SP140L	Proliferative
0.00545849	0.605775	0.4	0.022	1	CCDC126	Proliferative
0.00591601	1.17379	0.8	0.109	1	SS18	Proliferative
0.00630156	0.942537	1	0.261	1	HTATSF1	Proliferative
0.00759367	1.01723	1	0.283	1	WASHC3	Proliferative
0.00779682	1.18659	0.8	0.109	1	ACAT1	Proliferative
0.00833203	0.558061	1	0.391	1	RSRC2	Proliferative
0.00919394	0.869901	0.6	0.739	1	RPS15	Proliferative
0.00928212	0.754102	0.4	0.022	1	STK39	Proliferative
0.00928212	0.868593	0.4	0.022	1	SSBP3	Proliferative
0.00936919	0.820771	1	0.326	1	PARP1	Proliferative
0.00951873	1.08615	0.8	0.13	1	TRMT61B	Proliferative
0.0100464	0.256852	0.4	0.674	1	PSMA7	Proliferative
0.0101035	1.0709	0.6	0.043	1	NDRG3	Proliferative
0.010554	1.02788	0.6	0.043	1	RRAGC	Proliferative
0.0106478	0.757714	0.6	0.065	1	MTM1	Proliferative
0.0112967	1.15692	1	0.348	1	CD96	Proliferative
0.0115627	0.979345	1	0.304	1	BECN1	Proliferative
0.011896	1.5988	0.6	0.043	1	CCR3	Proliferative
0.0121759	1.36604	0.6	0.043	1	ATG5	Proliferative
0.0123278	-1.39818	0	0.478	1	CIAO2B	Proliferative
0.0125162	0.765567	0.8	0.174	1	C12orf10	Proliferative
0.0126359	0.766618	0.4	0.043	1	SMIM8	Proliferative
0.0126359	0.788808	0.4	0.043	1	CMPK1	Proliferative
0.01356	1.08	0.6	0.043	1	KIF3A	Proliferative
0.0135682	1.39075	0.8	0.348	1	HLA-DRB1	Proliferative
0.0140179	0.616658	0.6	0.065	1	C16orf87	Proliferative
0.0146922	1.05536	0.6	0.065	1	GTSF1	Proliferative
0.0150452	0.830842	0.8	0.174	1	DELE1	Proliferative
0.015234	0.171413	0.8	0.283	1	DNMT1	Proliferative
0.0152883	0.701661	1	0.37	1	EMC3	Proliferative
0.0155456	0.688892	0.4	0.022	1	FGD5-AS1	Proliferative
0.0155456	0.686615	0.4	0.022	1	INO80E	Proliferative
0.0155456	0.883642	0.4	0.022	1	LIG3	Proliferative
0.0155456	0.82699	0.4	0.022	1	CRELD2	Proliferative
0.0155456	1.0078	0.4	0.022	1	EEF1AKMT4	Proliferative
0.0155456	0.796534	0.4	0.022	1	GAR1	Proliferative
0.0155456	0.999571	0.4	0.022	1	PDS5B	Proliferative
0.0155456	3.52567	0.4	0.022	1	TRBV4-1	Proliferative
0.0155456	0.685654	0.4	0.022	1	UBN1	Proliferative
0.0155456	0.833854	0.4	0.022	1	KIF13B	Proliferative
0.0155456	0.668603	0.4	0.022	1	MAP7D3	Proliferative
0.0155456	0.86501	0.4	0.022	1	NOL9	Proliferative
0.0155456	1.01848	0.4	0.022	1	KIAA1143	Proliferative
0.0160978	0.546766	0.4	0.457	1	PPP1R7	Proliferative
0.0163265	0.965194	0.4	0.022	1	DCK	Proliferative
0.0163265	0.678701	0.4	0.022	1	TRMT11	Proliferative
0.0163265	0.845686	0.4	0.022	1	LAMP1	Proliferative
0.0163265	0.908215	0.4	0.022	1	ANKRA2	Proliferative
0.0163265	0.709465	0.4	0.022	1	LRRC8C	Proliferative
0.0163265	0.670246	0.4	0.022	1	VPS4A	Proliferative
0.0163265	0.735442	0.4	0.022	1	PLSCR3	Proliferative
0.0163265	0.840802	0.4	0.022	1	CHM	Proliferative
0.0163265	0.705622	0.4	0.022	1	PUDP	Proliferative
0.0163265	0.650343	0.4	0.022	1	SRFBP1	Proliferative
0.0163265	0.65619	0.4	0.022	1	TLK1	Proliferative
0.01668	-1.41389	0	0.435	1	CHCHD2	Proliferative
0.0167466	1.5548	0.8	0.217	1	HLA-DPB1	Proliferative
0.0167918	0.734178	0.4	0.043	1	ZMAT5	Proliferative
0.0167918	0.893834	0.4	0.043	1	PPP2R2A	Proliferative
0.0168217	0.867156	0.6	0.065	1	GLMN	Proliferative
0.0176464	0.79704	1	0.37	1	DCPS	Proliferative
0.0185955	1.49938	1	0.348	1	CACYBP	Proliferative
0.0186803	0.719491	0.4	0.043	1	CETN2	Proliferative
0.0186803	0.526284	0.4	0.043	1	DPH2	Proliferative
0.0186803	0.936564	0.4	0.043	1	UBP1	Proliferative
0.0186803	0.76304	0.4	0.043	1	HTATIP2	Proliferative
0.0191228	0.743628	0.4	0.043	1	PFKP	Proliferative
0.0191228	0.579757	0.4	0.043	1	PPP1R15A	Proliferative
0.0194556	0.556568	0.8	0.217	1	FAM204A	Proliferative
0.0195377	0.516916	1	0.391	1	ARF1	Proliferative
0.0200864	-0.204053	1	0.63	1	CCT3	Proliferative
0.0201125	1.01396	0.8	0.174	1	EIF5A	Proliferative
0.0215129	0.569378	0.8	0.239	1	ID2	Proliferative
0.0217965	0.628956	0.4	0.065	1	DHX40	Proliferative
0.0229567	0.32202	0.8	0.283	1	OGDH	Proliferative
0.0243928	0.808049	0.8	0.217	1	NRM	Proliferative
0.0249749	0.950581	0.6	0.087	1	SHC1	Proliferative
0.0251022	0.338932	0.8	0.283	1	MTCH2	Proliferative
0.0251025	0.823982	0.6	0.065	1	UBE4B	Proliferative
0.025231	0.477092	0.2	0.348	1	TNFAIP8	Proliferative
0.0252519	0.574152	1	0.413	1	CD48	Proliferative
0.0253447	-1.38995	0	0.413	1	SLIRP	Proliferative
0.0273118	-1.2124	0	0.391	1	FUS	Proliferative
0.0289143	0.890729	0.8	0.239	1	FUNDC2	Proliferative
0.0292928	-0.219867	1	0.587	1	MCM7	Proliferative
0.0298502	0.329238	0.6	0.174	1	NOB1	Proliferative
0.0303264	0.812806	0.4	0.043	1	TERF1	Proliferative
0.0303264	0.718027	0.4	0.043	1	MRPS15	Proliferative
0.0303264	0.79202	0.4	0.043	1	ARID2	Proliferative
0.0303264	0.653909	0.4	0.043	1	ATG4C	Proliferative
0.0304488	0.642628	0.6	0.109	1	GPN1	Proliferative
0.0308367	0.530754	0.6	0.13	1	PRELID3B	Proliferative
0.030855	1.09567	0.6	0.087	1	MSH3	Proliferative
0.0311038	1.19625	0.8	0.174	1	IRF1	Proliferative
0.0312162	0.546374	0.8	0.261	1	CDC5L	Proliferative
0.0314479	0.718719	1	0.457	1	NCOA4	Proliferative
0.0321851	-1.48903	0	0.413	1	CD28	Proliferative
0.0321851	-1.12521	0	0.413	1	DNM1L	Proliferative
0.0322478	0.651225	0.8	0.217	1	CYP20A1	Proliferative
0.0325163	-1.78879	0	0.413	1	IL7R	Proliferative
0.0326648	0.270278	0.2	0.348	1	COMMD3	Proliferative
0.0327161	0.9623	1	0.478	1	PTGES3	Proliferative
0.0330314	0.613218	0.6	0.13	1	ARHGAP11A	Proliferative
0.0333069	-1.04823	0	0.37	1	PCMT1	Proliferative
0.0338078	1.03162	1	0.435	1	GLIPR1	Proliferative
0.0339032	0.504875	0.8	0.261	1	TMEM173	Proliferative
0.034094	1.47115	0.8	0.239	1	HLA-DPA1	Proliferative
0.0347623	1.11155	0.8	0.304	1	OCIAD2	Proliferative
0.0347961	0.856091	1	0.457	1	SAMD3	Proliferative
0.0349518	0.526038	0.4	0.065	1	DEPDC1	Proliferative
0.0349518	0.574393	0.4	0.065	1	PRPF39	Proliferative
0.0349518	0.609407	0.4	0.065	1	CFAP298	Proliferative
0.0350021	0.608406	0.8	0.261	1	MGAT4A	Proliferative
0.0364158	1.22724	0.2	0.152	1	CIT	Proliferative
0.0365004	-1.52151	0.2	0.717	1	EIF4G2	Proliferative
0.0365431	0.818627	1	0.87	1	MT-ND2	Proliferative
0.0373553	1.1415	1	0.5	1	NAP1L4	Proliferative
0.0375482	-0.351184	0.8	0.522	1	EPRS	Proliferative
0.0377074	-1.34267	0	0.413	1	CCNG1	Proliferative
0.0383575	0.603538	0.4	0.043	1	PIGM	Proliferative
0.0383575	0.8076	0.4	0.043	1	SELENOS	Proliferative
0.0383575	0.770364	0.4	0.043	1	ATP6V1B2	Proliferative
0.0383575	0.785605	0.4	0.043	1	NEU1	Proliferative
0.0383575	0.537384	0.4	0.043	1	RAD54B	Proliferative
0.0383575	0.779651	0.4	0.043	1	NAMPT	Proliferative
0.0383575	0.818763	0.4	0.043	1	RAP2B	Proliferative
0.0383575	0.623782	0.4	0.043	1	MCEE	Proliferative
0.0383575	0.753448	0.4	0.043	1	PPDPF	Proliferative
0.0383575	0.747819	0.4	0.043	1	LIX1L	Proliferative
0.0383575	0.627234	0.4	0.043	1	PRKCI	Proliferative
0.0383575	0.749925	0.4	0.043	1	WDR75	Proliferative
0.0383575	0.746595	0.4	0.043	1	ATP2A3	Proliferative
0.0388244	-1.18077	0.4	0.717	1	PSMD13	Proliferative
0.0394507	0.909119	1	0.457	1	VPS28	Proliferative
0.0410932	-1.31279	0	0.37	1	FTH1	Proliferative
0.0412563	-1.35739	0	0.348	1	HIST1H3D	Proliferative
0.042142	-1.40893	0	0.413	1	HAUS1	Proliferative
0.0423228	-1.36292	0	0.391	1	CD69	Proliferative
0.0424716	-0.156825	1	0.674	1	HIST1H1B	Proliferative
0.0425104	0.603898	0.4	0.065	1	GPATCH2L	Proliferative
0.0425104	0.930595	0.4	0.065	1	TBXAS1	Proliferative
0.0425104	0.506748	0.4	0.065	1	LIME1	Proliferative
0.0425104	1.00367	0.4	0.065	1	ROCK2	Proliferative
0.0425104	0.901688	0.4	0.065	1	LST1	Proliferative
0.0425104	0.668852	0.4	0.065	1	SMARCA4	Proliferative
0.0425104	0.511073	0.4	0.065	1	STRADA	Proliferative
0.0427094	-2.1427	0	0.37	1	HIST1H2BF	Proliferative
0.0427809	0.405285	1	0.478	1	LBR	Proliferative
0.0428259	-0.777846	0.8	0.783	1	UQCRQ	Proliferative
0.0430517	-0.191109	0.8	0.457	1	SRP72	Proliferative
0.0455191	-0.906937	0	0.326	1	CAPZA2	Proliferative
0.0461397	0.906937	0.6	0.087	1	SLC25A26	Proliferative
0.0463923	0.914055	0.8	0.217	1	PLGRKT	Proliferative
0.0465747	0.384417	0.4	0.065	1	PRNCR1	Proliferative
0.0465747	0.549822	0.4	0.065	1	TRGV10	Proliferative
0.0482372	0.796759	0.6	0.109	1	ERI3	Proliferative
0.0482866	-0.551662	1	0.87	1	CD3G	Proliferative
0.0484376	-0.981016	0	0.348	1	GNAS	Proliferative
0.0491641	0.879003	0.4	0.348	1	CST7	Proliferative
0.0496792	-0.945666	0	0.326	1	TMED9	Proliferative
0.049826	1.02776	0.6	0.109	1	STOML2	Proliferative
0.049907	0.593999	0.6	0.109	1	LRRC58	Proliferative
0.0503498	-1.09804	0.4	0.587	1	MRPS21	Proliferative
0.050498	0.61936	0.2	0	1	AARS2	Proliferative
0.050498	0.61936	0.2	0	1	AC010642.2	Proliferative
0.050498	0.61936	0.2	0	1	AC024575.1	Proliferative
0.050498	0.61936	0.2	0	1	AL451165.2	Proliferative
0.050498	0.61936	0.2	0	1	ANKRD10	Proliferative
0.050498	0.61936	0.2	0	1	ARHGEF18	Proliferative
0.050498	0.61936	0.2	0	1	BRD3	Proliferative
0.050498	0.61936	0.2	0	1	CEP290	Proliferative
0.050498	0.61936	0.2	0	1	CNEP1R1	Proliferative
0.050498	0.61936	0.2	0	1	CPVL	Proliferative
0.050498	0.61936	0.2	0	1	DDX51	Proliferative
0.050498	0.61936	0.2	0	1	EML2	Proliferative
0.050498	1.05129	0.2	0	1	FAH	Proliferative
0.050498	0.61936	0.2	0	1	HLA-DOB	Proliferative
0.050498	0.61936	0.2	0	1	ILVBL	Proliferative
0.050498	0.61936	0.2	0	1	KBTBD8	Proliferative
0.050498	0.61936	0.2	0	1	KDSR	Proliferative
0.050498	0.61936	0.2	0	1	KLHL2	Proliferative
0.050498	0.61936	0.2	0	1	NDST2	Proliferative
0.050498	0.61936	0.2	0	1	NEDD4	Proliferative
0.050498	0.61936	0.2	0	1	NENF	Proliferative
0.050498	0.61936	0.2	0	1	PDCD1	Proliferative
0.050498	0.61936	0.2	0	1	PIGX	Proliferative
0.050498	0.61936	0.2	0	1	PROSER1	Proliferative
0.050498	0.61936	0.2	0	1	PURA	Proliferative
0.050498	0.61936	0.2	0	1	SAPCD2	Proliferative
0.050498	0.61936	0.2	0	1	TOM1	Proliferative
0.050498	0.61936	0.2	0	1	TUBB2A	Proliferative
0.050498	0.61936	0.2	0	1	UBE2Q2	Proliferative
0.050498	0.61936	0.2	0	1	ZNF283	Proliferative
0.050498	0.61936	0.2	0	1	ZNF567	Proliferative
0.0508829	-1.86049	0	0.391	1	CD27	Proliferative
0.051235	0.576131	0.6	0.109	1	CNST	Proliferative
0.051471	0.920013	0.8	0.217	1	SMARCC1	Proliferative
0.0514889	-1.28807	0.6	0.739	1	NDUFA12	Proliferative
0.0522488	1.03926	0.8	0.217	1	MRPL48	Proliferative
0.052296	0.438375	0.6	0.152	1	ARRB2	Proliferative
0.052499	-2.52298	0	0.348	1	HIST1H2BC	Proliferative
0.052499	-1.10546	0	0.348	1	LSM2	Proliferative
0.0525355	-0.968059	0	0.304	1	EIF1AY	Proliferative
0.0530451	-1.14267	0	0.348	1	WASF2	Proliferative
0.0540222	-0.205734	0.8	0.457	1	EIF4B	Proliferative
0.055731	-1.27869	0	0.348	1	TOX4	Proliferative
0.0575586	1.35976	0.2	0.13	1	GZMH	Proliferative
0.0579595	0.388452	0.8	0.326	1	LUC7L3	Proliferative
0.0581166	0.584816	0.8	0.283	1	COPB2	Proliferative
0.0585231	0.796756	0.8	0.239	1	INCENP	Proliferative
0.0599565	0.461011	0.2	0	1	ABTB1	Proliferative
0.0599565	0.461011	0.2	0	1	AC010894.4	Proliferative
0.0599565	0.461011	0.2	0	1	AC017083.2	Proliferative
0.0599565	0.461011	0.2	0	1	AC025165.2	Proliferative
0.0599565	0.461011	0.2	0	1	AC025175.2	Proliferative
0.0599565	0.461011	0.2	0	1	AC034102.4	Proliferative
0.0599565	0.461011	0.2	0	1	AC073863.1	Proliferative
0.0599565	0.461011	0.2	0	1	AC093484.3	Proliferative
0.0599565	0.461011	0.2	0	1	ACAD9	Proliferative
0.0599565	0.461011	0.2	0	1	ACP6	Proliferative
0.0599565	0.461011	0.2	0	1	AGPAT4	Proliferative
0.0599565	0.461011	0.2	0	1	AL359513.1	Proliferative
0.0599565	0.461011	0.2	0	1	AP001347.1	Proliferative
0.0599565	0.461011	0.2	0	1	AP002433.2	Proliferative
0.0599565	0.461011	0.2	0	1	BCL9L	Proliferative
0.0599565	0.461011	0.2	0	1	C1orf122	Proliferative
0.0599565	0.461011	0.2	0	1	C1orf74	Proliferative
0.0599565	0.461011	0.2	0	1	CMPK2	Proliferative
0.0599565	0.461011	0.2	0	1	CNOT11	Proliferative
0.0599565	0.461011	0.2	0	1	DGKH	Proliferative
0.0599565	0.461011	0.2	0	1	DHX16	Proliferative
0.0599565	0.461011	0.2	0	1	DOP1B	Proliferative
0.0599565	0.461011	0.2	0	1	DYM	Proliferative
0.0599565	0.461011	0.2	0	1	ELAC1	Proliferative
0.0599565	0.461011	0.2	0	1	EPC2	Proliferative
0.0599565	0.461011	0.2	0	1	FAM98C	Proliferative
0.0599565	0.461011	0.2	0	1	FBXL16	Proliferative
0.0599565	0.461011	0.2	0	1	FSIP2-AS1	Proliferative
0.0599565	0.461011	0.2	0	1	FURIN	Proliferative
0.0599565	0.461011	0.2	0	1	GTF2IRD2	Proliferative
0.0599565	0.461011	0.2	0	1	INPPL1	Proliferative
0.0599565	0.461011	0.2	0	1	JOSD1	Proliferative
0.0599565	0.461011	0.2	0	1	KDM3A	Proliferative
0.0599565	0.461011	0.2	0	1	KIAA0895L	Proliferative
0.0599565	0.461011	0.2	0	1	KIF9	Proliferative
0.0599565	0.461011	0.2	0	1	LINC00106	Proliferative
0.0599565	0.461011	0.2	0	1	LINC01132	Proliferative
0.0599565	0.461011	0.2	0	1	MAP3K12	Proliferative
0.0599565	0.461011	0.2	0	1	MPP6	Proliferative
0.0599565	0.461011	0.2	0	1	N6AMT1	Proliferative
0.0599565	0.461011	0.2	0	1	NHSL2	Proliferative
0.0599565	0.461011	0.2	0	1	NIPSNAP3B	Proliferative
0.0599565	0.461011	0.2	0	1	OSBPL10	Proliferative
0.0599565	0.461011	0.2	0	1	PKIA-AS1	Proliferative
0.0599565	0.461011	0.2	0	1	PLEKHO2	Proliferative
0.0599565	0.461011	0.2	0	1	PNMA5	Proliferative
0.0599565	0.461011	0.2	0	1	POLR3B	Proliferative
0.0599565	0.461011	0.2	0	1	RALB	Proliferative
0.0599565	0.461011	0.2	0	1	RC3H2	Proliferative
0.0599565	0.461011	0.2	0	1	RNF24	Proliferative
0.0599565	0.461011	0.2	0	1	RNPEPL1	Proliferative
0.0599565	0.461011	0.2	0	1	SCCPDH	Proliferative
0.0599565	0.461011	0.2	0	1	SERAC1	Proliferative
0.0599565	0.461011	0.2	0	1	SH2D3A	Proliferative
0.0599565	0.461011	0.2	0	1	SLC4A8	Proliferative
0.0599565	0.809836	0.2	0	1	SMAD5	Proliferative
0.0599565	0.461011	0.2	0	1	TCP11L1	Proliferative
0.0599565	0.461011	0.2	0	1	TFE3	Proliferative
0.0599565	0.461011	0.2	0	1	TNFRSF10A	Proliferative
0.0599565	0.461011	0.2	0	1	TRABD2A	Proliferative
0.0599565	0.461011	0.2	0	1	ULK1	Proliferative
0.0599565	0.461011	0.2	0	1	VDR	Proliferative
0.0599565	0.461011	0.2	0	1	Z97192.3	Proliferative
0.0599565	0.461011	0.2	0	1	ZNF222	Proliferative
0.0599565	0.461011	0.2	0	1	ZNF528	Proliferative
0.0599565	0.461011	0.2	0	1	ZNF841	Proliferative
0.0599565	0.461011	0.2	0	1	ZSCAN5A	Proliferative
0.0599565	0.391354	0.2	0	1	AC002116.2	Proliferative
0.0599565	0.391354	0.2	0	1	AC007384.1	Proliferative
0.0599565	0.391354	0.2	0	1	AC012640.4	Proliferative
0.0599565	0.391354	0.2	0	1	AC034231.1	Proliferative
0.0599565	0.391354	0.2	0	1	AC040977.1	Proliferative
0.0599565	0.391354	0.2	0	1	AC105339.6	Proliferative
0.0599565	0.391354	0.2	0	1	ADGRF3	Proliferative
0.0599565	0.391354	0.2	0	1	ASNSD1	Proliferative
0.0599565	0.391354	0.2	0	1	FARP2	Proliferative
0.0599565	0.391354	0.2	0	1	GALNT3	Proliferative
0.0599565	0.391354	0.2	0	1	GCHFR	Proliferative
0.0599565	0.698883	0.2	0	1	JAKMIP2	Proliferative
0.0599565	0.391354	0.2	0	1	JAKMIP2-AS1	Proliferative
0.0599565	0.391354	0.2	0	1	LLGL2	Proliferative
0.0599565	0.391354	0.2	0	1	LNPK	Proliferative
0.0599565	0.391354	0.2	0	1	MED18	Proliferative
0.0599565	0.391354	0.2	0	1	MICU2	Proliferative
0.0599565	0.391354	0.2	0	1	MIER2	Proliferative
0.0599565	0.391354	0.2	0	1	MIR302CHG	Proliferative
0.0599565	0.391354	0.2	0	1	MMP25-AS1	Proliferative
0.0599565	0.391354	0.2	0	1	MTA1	Proliferative
0.0599565	0.391354	0.2	0	1	NBPF15	Proliferative
0.0599565	0.391354	0.2	0	1	NDUFS3	Proliferative
0.0599565	0.391354	0.2	0	1	NME3	Proliferative
0.0599565	0.391354	0.2	0	1	NPHP3	Proliferative
0.0599565	0.391354	0.2	0	1	NSG1	Proliferative
0.0599565	0.391354	0.2	0	1	PDCD4-AS1	Proliferative
0.0599565	0.391354	0.2	0	1	PDLIM7	Proliferative
0.0599565	0.391354	0.2	0	1	PHRF1	Proliferative
0.0599565	0.391354	0.2	0	1	POU5F2	Proliferative
0.0599565	0.698883	0.2	0	1	PRMT5-AS1	Proliferative
0.0599565	0.391354	0.2	0	1	RELL2	Proliferative
0.0599565	0.391354	0.2	0	1	RGS2	Proliferative
0.0599565	0.391354	0.2	0	1	RNFT1-DT	Proliferative
0.0599565	0.391354	0.2	0	1	SKAP2	Proliferative
0.0599565	0.391354	0.2	0	1	SLC12A9	Proliferative
0.0599565	0.391354	0.2	0	1	SLC25A46	Proliferative
0.0599565	0.391354	0.2	0	1	SMAD4	Proliferative
0.0599565	0.391354	0.2	0	1	SNX25	Proliferative
0.0599565	0.391354	0.2	0	1	SPDYA	Proliferative
0.0599565	0.391354	0.2	0	1	SUOX	Proliferative
0.0599565	0.391354	0.2	0	1	SYCE2	Proliferative
0.0599565	0.391354	0.2	0	1	TAF4B	Proliferative
0.0599565	0.391354	0.2	0	1	TBC1D32	Proliferative
0.0599565	0.391354	0.2	0	1	TCIRG1	Proliferative
0.0599565	0.391354	0.2	0	1	TMEM241	Proliferative
0.0599565	0.391354	0.2	0	1	USP12	Proliferative
0.0599565	0.391354	0.2	0	1	WRAP73	Proliferative
0.0599565	0.391354	0.2	0	1	ZFP1	Proliferative
0.0599565	0.391354	0.2	0	1	ZNF18	Proliferative
0.0599565	0.391354	0.2	0	1	ZNF230	Proliferative
0.0599565	0.391354	0.2	0	1	ZNF398	Proliferative
0.0599565	0.391354	0.2	0	1	ZNF771	Proliferative
0.0599565	0.391354	0.2	0	1	ZNF845	Proliferative
0.0599565	0.391354	0.2	0	1	ZNF879	Proliferative
0.0599565	0.669316	0.2	0	1	AC005842.1	Proliferative
0.0599565	0.669316	0.2	0	1	AC083798.2	Proliferative
0.0599565	0.669316	0.2	0	1	ALKBH1	Proliferative
0.0599565	0.669316	0.2	0	1	ALKBH8	Proliferative
0.0599565	0.669316	0.2	0	1	C9orf135	Proliferative
0.0599565	0.669316	0.2	0	1	CHFR	Proliferative
0.0599565	0.669316	0.2	0	1	DBR1	Proliferative
0.0599565	0.669316	0.2	0	1	DHCR24	Proliferative
0.0599565	0.669316	0.2	0	1	ENTPD1	Proliferative
0.0599565	0.669316	0.2	0	1	ERMP1	Proliferative
0.0599565	0.669316	0.2	0	1	FIG4	Proliferative
0.0599565	0.669316	0.2	0	1	HIST1H2BE	Proliferative
0.0599565	0.669316	0.2	0	1	HIST3H2BB	Proliferative
0.0599565	0.669316	0.2	0	1	LEXM	Proliferative
0.0599565	0.669316	0.2	0	1	NOD1	Proliferative
0.0599565	0.669316	0.2	0	1	NR1H3	Proliferative
0.0599565	0.669316	0.2	0	1	PIR	Proliferative
0.0599565	0.669316	0.2	0	1	PTPRK	Proliferative
0.0599565	0.669316	0.2	0	1	RGP1	Proliferative
0.0599565	0.669316	0.2	0	1	SETD9	Proliferative
0.0599565	0.669316	0.2	0	1	SLC41A3	Proliferative
0.0599565	0.669316	0.2	0	1	TCTN1	Proliferative
0.0599565	0.669316	0.2	0	1	TMEM44	Proliferative
0.0599565	0.669316	0.2	0	1	TSPAN4	Proliferative
0.0599565	0.669316	0.2	0	1	WDR91	Proliferative
0.0599565	0.669316	0.2	0	1	WHRN	Proliferative
0.0599565	0.669316	0.2	0	1	WRNIP1	Proliferative
0.0599565	0.43239	0.2	0	1	AC004477.1	Proliferative
0.0599565	0.43239	0.2	0	1	AC108105.1	Proliferative
0.0599565	0.43239	0.2	0	1	AC139887.2	Proliferative
0.0599565	0.43239	0.2	0	1	ADAL	Proliferative
0.0599565	0.43239	0.2	0	1	AGPAT3	Proliferative
0.0599565	0.43239	0.2	0	1	AKAP1	Proliferative
0.0599565	0.43239	0.2	0	1	AL133383.1	Proliferative
0.0599565	0.43239	0.2	0	1	AMMECR1L	Proliferative
0.0599565	0.43239	0.2	0	1	ANKAR	Proliferative
0.0599565	0.43239	0.2	0	1	BAHD1	Proliferative
0.0599565	0.43239	0.2	0	1	C12orf42	Proliferative
0.0599565	0.43239	0.2	0	1	C4orf48	Proliferative
0.0599565	0.43239	0.2	0	1	CCDC15-DT	Proliferative
0.0599565	0.43239	0.2	0	1	CDK16	Proliferative
0.0599565	0.43239	0.2	0	1	CHKB-DT	Proliferative
0.0599565	0.43239	0.2	0	1	CROT	Proliferative
0.0599565	0.43239	0.2	0	1	DEXI	Proliferative
0.0599565	0.43239	0.2	0	1	DGKE	Proliferative
0.0599565	0.43239	0.2	0	1	DHRS7B	Proliferative
0.0599565	0.43239	0.2	0	1	DNASE2	Proliferative
0.0599565	0.43239	0.2	0	1	DUSP2	Proliferative
0.0599565	0.43239	0.2	0	1	EXT2	Proliferative
0.0599565	0.43239	0.2	0	1	FAM207A	Proliferative
0.0599565	0.43239	0.2	0	1	FANK1	Proliferative
0.0599565	0.43239	0.2	0	1	FBXL12	Proliferative
0.0599565	0.43239	0.2	0	1	IPO4	Proliferative
0.0599565	0.43239	0.2	0	1	LNX1	Proliferative
0.0599565	0.43239	0.2	0	1	MAP2K7	Proliferative
0.0599565	0.43239	0.2	0	1	MAP3K11	Proliferative
0.0599565	0.43239	0.2	0	1	METTL22	Proliferative
0.0599565	0.43239	0.2	0	1	MFSD5	Proliferative
0.0599565	0.43239	0.2	0	1	MLF1	Proliferative
0.0599565	0.43239	0.2	0	1	MPZ	Proliferative
0.0599565	0.43239	0.2	0	1	MRPS24	Proliferative
0.0599565	0.43239	0.2	0	1	NAAA	Proliferative
0.0599565	0.43239	0.2	0	1	NFIC	Proliferative
0.0599565	0.43239	0.2	0	1	NMB	Proliferative
0.0599565	0.43239	0.2	0	1	NOL6	Proliferative
0.0599565	0.43239	0.2	0	1	PGAM5	Proliferative
0.0599565	0.43239	0.2	0	1	PICK1	Proliferative
0.0599565	0.43239	0.2	0	1	PRMT7	Proliferative
0.0599565	0.43239	0.2	0	1	PTDSS1	Proliferative
0.0599565	0.43239	0.2	0	1	RAB4B	Proliferative
0.0599565	0.43239	0.2	0	1	RNASEH1-AS1	Proliferative
0.0599565	0.43239	0.2	0	1	SEC23A	Proliferative
0.0599565	0.43239	0.2	0	1	SLC19A1	Proliferative
0.0599565	0.43239	0.2	0	1	SLC2A1	Proliferative
0.0599565	0.43239	0.2	0	1	SPIN2B	Proliferative
0.0599565	0.43239	0.2	0	1	TIPARP-AS1	Proliferative
0.0599565	0.43239	0.2	0	1	TMEM189	Proliferative
0.0599565	0.43239	0.2	0	1	TMEM70	Proliferative
0.0599565	0.76463	0.2	0	1	TRIM16	Proliferative
0.0599565	0.43239	0.2	0	1	TRIM65	Proliferative
0.0599565	0.43239	0.2	0	1	TTLL12	Proliferative
0.0599565	0.43239	0.2	0	1	UHRF1BP1	Proliferative
0.0599565	0.43239	0.2	0	1	URB1	Proliferative
0.0599565	0.43239	0.2	0	1	ZCCHC4	Proliferative
0.0599565	0.43239	0.2	0	1	ZNF483	Proliferative
0.0599565	0.43239	0.2	0	1	ZNF621	Proliferative
0.0599565	0.43239	0.2	0	1	ZNF688	Proliferative
0.0611559	0.441141	0.8	0.304	1	POLR3GL	Proliferative
0.0615729	0.309597	0.8	0.37	1	SSRP1	Proliferative
0.0618164	0.558415	0.8	0.283	1	LSM1	Proliferative
0.0622756	-0.905646	0	0.304	1	AP2S1	Proliferative
0.0623727	0.273041	0.6	0.196	1	PPIP5K2	Proliferative
0.0632599	-1.18283	0	0.37	1	EIF4E	Proliferative
0.0640006	0.533366	0.6	0.174	1	PAPSS1	Proliferative
0.0640173	-1.0053	0	0.326	1	CS	Proliferative
0.0640173	-1.11983	0	0.326	1	ZNF267	Proliferative
0.0647781	0.392172	0.6	0.152	1	PREX1	Proliferative
0.0653645	-0.986325	0	0.326	1	LIG1	Proliferative
0.0653645	-1.12381	0	0.326	1	SPC25	Proliferative
0.0655385	1.11518	0.6	0.13	1	PGAM1	Proliferative
0.0655564	-0.87211	0	0.304	1	CCNL1	Proliferative
0.0677498	0.346534	0.6	0.174	1	SACM1L	Proliferative
0.0682717	0.634415	0.8	0.283	1	POLR2G	Proliferative
0.0684206	0.394889	0.4	0.087	1	MDN1	Proliferative
0.0686178	0.876984	0.6	0.174	1	TDP2	Proliferative
0.0693717	0.736099	1	0.522	1	CKAP5	Proliferative
0.0699875	0.579263	0.6	0.152	1	TBL1XR1	Proliferative
0.0701643	0.933058	1	0.587	1	SSBP1	Proliferative
0.0704975	0.659023	1	0.5	1	BANF1	Proliferative
0.0705241	0.960347	0.6	0.109	1	TFDP1	Proliferative
0.0711273	0.403843	1	0.543	1	SELENOW	Proliferative
0.071319	0.958322	0.8	0.283	1	EXOSC1	Proliferative
0.0717704	-0.766627	1	0.826	1	SRGN	Proliferative
0.0720602	1.32995	0.6	0.109	1	UBASH3A	Proliferative
0.0720978	0.819701	0.8	0.261	1	CNPY2	Proliferative
0.0723166	-0.921795	0	0.283	1	LY6E	Proliferative
0.0726297	0.278212	0.8	0.37	1	ATG3	Proliferative
0.0726569	0.776478	0.6	0.543	1	UBE2L3	Proliferative
0.0739265	0.393252	0.8	0.348	1	FKBP3	Proliferative
0.0742197	1.05517	1	0.522	1	CKS2	Proliferative
0.074999	-0.929526	0	0.326	1	MED8	Proliferative
0.0754842	0.679572	0.8	0.261	1	UBE2A	Proliferative
0.0755629	-1.03691	0	0.304	1	EPS15	Proliferative
0.0756429	0.113706	0.8	0.391	1	CYTOR	Proliferative
0.0765749	-1.24688	0.2	0.674	1	SNRPB2	Proliferative
0.0768935	0.489442	0.2	0.022	1	ADAT2	Proliferative
0.0768935	0.489442	0.2	0.022	1	USF2	Proliferative
0.0768935	0.50474	0.2	0.022	1	LINC00847	Proliferative
0.0774011	-1.00052	0	0.283	1	GTPBP8	Proliferative
0.0774683	0.359384	0.6	0.196	1	DYNC1H1	Proliferative
0.0777223	-1.22631	0	0.37	1	HMGN4	Proliferative
0.0778436	1.01688	0.8	0.457	1	HIRIP3	Proliferative
0.0781382	-1.41653	0.2	0.565	1	SMARCE1	Proliferative
0.0783811	-1.51708	0	0.326	1	HIST1H2BH	Proliferative
0.0784626	0.191159	0.8	0.391	1	GNG5	Proliferative
0.0789353	-0.899142	0	0.304	1	ABCB7	Proliferative
0.0789353	-0.927121	0	0.304	1	TKT	Proliferative
0.0789353	-0.78453	0	0.304	1	FAM133B	Proliferative
0.0799856	-0.838344	0	0.304	1	MRPS31	Proliferative
0.0799856	-1.13977	0	0.304	1	KMT2A	Proliferative
0.0807948	-0.979856	0	0.283	1	ZNHIT1	Proliferative
0.0813689	-0.248236	1	0.783	1	NDUFS5	Proliferative
0.0824888	0.888337	0.8	0.261	1	TTF1	Proliferative
0.0825112	0.285756	0.2	0.022	1	RCBTB1	Proliferative
0.0825112	0.264998	0.2	0.022	1	LIN9	Proliferative
0.0825112	0.264998	0.2	0.022	1	PALB2	Proliferative
0.0825112	0.242692	0.2	0.022	1	CCDC86	Proliferative
0.0825112	0.328895	0.2	0.022	1	ASAH1	Proliferative
0.0825112	0.357516	0.2	0.022	1	ABCC5	Proliferative
0.0825112	0.334655	0.2	0.022	1	AC123768.5	Proliferative
0.0825112	0.334655	0.2	0.022	1	PPM1B	Proliferative
0.0825112	0.334655	0.2	0.022	1	VGLL4	Proliferative
0.0825112	0.244719	0.2	0.022	1	LIPA	Proliferative
0.0825112	0.346391	0.2	0.022	1	USP38	Proliferative
0.0825112	0.522682	0.2	0.022	1	DUSP14	Proliferative
0.0825112	0.276734	0.2	0.022	1	KIF16B	Proliferative
0.0825112	0.276734	0.2	0.022	1	MMP24OS	Proliferative
0.0825112	0.261436	0.2	0.022	1	TRIP13	Proliferative
0.0825112	0.314377	0.2	0.022	1	ABHD17A	Proliferative
0.0825112	0.76254	0.2	0.022	1	CD2AP	Proliferative
0.0825112	0.287859	0.2	0.022	1	AC135457.1	Proliferative
0.0825112	0.287859	0.2	0.022	1	DENND4C	Proliferative
0.0825112	0.287859	0.2	0.022	1	RFX1	Proliferative
0.0825112	0.287859	0.2	0.022	1	SENP5	Proliferative
0.0833822	0.293786	0.2	0.043	1	PSAT1	Proliferative
0.0838063	0.33473	1	0.565	1	ANAPC5	Proliferative
0.0840738	0.77557	0.6	0.13	1	CLINT1	Proliferative
0.0843234	0.531566	0.6	0.174	1	IRF9	Proliferative
0.0848386	0.378984	0.4	0.065	1	CSNK1G1	Proliferative
0.0850081	0.285753	0.2	0.435	1	CD5	Proliferative
0.0852746	-0.978043	0.4	0.609	1	ATP6V0E1	Proliferative
0.0853481	0.392607	0.6	0.152	1	IP6K2	Proliferative
0.0857923	-1.01928	0.4	0.543	1	PSMG2	Proliferative
0.0860117	0.688659	1	0.565	1	YBX1	Proliferative
0.0863332	0.729204	0.4	0.043	1	EXO1	Proliferative
0.087363	-0.716831	1	0.957	1	RPL24	Proliferative
0.0877108	0.245338	0.8	0.326	1	KTN1	Proliferative
0.0877973	-0.939186	0	0.283	1	IKZF3	Proliferative
0.0877973	-1.26544	0	0.283	1	STAT1	Proliferative
0.0878244	0.192413	1	0.587	1	EIF2S3	Proliferative
0.0890536	0.236225	0.2	0.043	1	FBRS	Proliferative
0.0891354	0.474619	1	0.5	1	LAMTOR4	Proliferative
0.0899593	-0.824627	0	0.261	1	PPP4R3A	Proliferative
0.0921527	-1.2777	0	0.326	1	CTR9	Proliferative
0.0922965	0.504235	0.6	0.174	1	SEC22B	Proliferative
0.0923116	-0.807078	0.8	0.783	1	TALDO1	Proliferative
0.0923359	0.332449	0.6	0.196	1	VAMP2	Proliferative
0.0925804	-1.1263	0	0.304	1	OSBPL8	Proliferative
0.0926692	1.08198	0.4	0.065	1	AZI2	Proliferative
0.0930692	1.12169	0.8	0.261	1	ZFAS1	Proliferative
0.0932541	-0.917417	0	0.283	1	COPS8	Proliferative
0.0942956	0.761345	0.8	0.283	1	AAMP	Proliferative
0.0943739	-0.884719	0	0.283	1	TOR1AIP1	Proliferative
0.0944872	0.207715	0.6	0.196	1	TIMMDC1	Proliferative
0.0948875	-0.422748	0.4	0.804	1	LIMS1	Proliferative
0.0953707	0.914788	0.8	0.543	1	CLEC2B	Proliferative
0.0954803	-0.813732	0	0.261	1	CFAP20	Proliferative
0.0954803	-0.917473	0	0.261	1	RO60	Proliferative
0.0954803	-0.781134	0	0.261	1	CCT4	Proliferative
0.0954803	-0.765708	0	0.261	1	GTF2F1	Proliferative
0.0955909	-1.38337	0	0.326	1	RHOH	Proliferative
0.096095	0.303368	0.8	0.348	1	DNAJC15	Proliferative
0.0966656	-0.87889	0	0.283	1	TRIP12	Proliferative
0.0974635	-1.01745	0.6	0.87	1	EIF1	Proliferative
0.097464	0.236114	0.4	0.109	1	POLR2A	Proliferative
0.0979437	0.725834	0.4	0.348	1	MYADM	Proliferative
0.0979736	0.769827	0.4	0.043	1	AC073254.1	Proliferative
0.0987775	0.475592	0.4	0.065	1	CNPY3	Proliferative
0.0988379	0.344267	0.4	0.065	1	RABL3	Proliferative
0.098955	0.643802	0.6	0.152	1	SASH3	Proliferative
0.0989871	0.913054	1	0.522	1	TUBB4B	Proliferative
0.0994802	-0.7408	0	0.261	1	PPP6C	Proliferative
0.100003	1.09777	0.8	0.304	1	ATIC	Proliferative
0.10009	0.580856	0.6	0.152	1	PITPNB	Proliferative
0.100252	0.498036	0.4	0.065	1	RBM48	Proliferative
0.100577	0.809708	0.4	0.348	1	ELOVL1	Proliferative
0.100835	0.907425	0.8	0.283	1	PSMC6	Proliferative
0.100958	0.808918	0.8	0.283	1	GET3	Proliferative
0.10206	1.31955	0.6	0.13	1	LAMTOR1	Proliferative
0.102131	0.434116	0.6	0.174	1	AIDA	Proliferative
0.103039	0.278425	0.4	0.087	1	ACOX1	Proliferative
0.103094	0.780895	1	0.783	1	CSNK2B	Proliferative
0.103192	0.71922	0.4	0.043	1	AKTIP	Proliferative
0.104653	0.201457	0.4	0.13	1	ZNF326	Proliferative
0.104704	0.788121	0.8	0.674	1	HSPD1	Proliferative
0.105275	1.02176	0.8	0.391	1	TPP2	Proliferative
0.105342	1.12319	0.6	0.13	1	CCNA2	Proliferative
0.105425	0.786879	0.8	0.435	1	HAX1	Proliferative
0.105439	0.49826	1	0.565	1	CBX3	Proliferative
0.106024	0.902968	0.8	0.304	1	STIP1	Proliferative
0.106439	0.678985	0.6	0.152	1	YEATS4	Proliferative
0.106534	0.383328	0.6	0.174	1	BRCC3	Proliferative
0.10706	-0.462171	0.2	0.565	1	CENPW	Proliferative
0.108279	0.870996	0.4	0.043	1	DIS3L	Proliferative
0.108464	-0.839282	0	0.261	1	BAK1	Proliferative
0.108464	-0.891901	0	0.261	1	TASOR	Proliferative
0.108464	-1.01165	0	0.261	1	ACTR6	Proliferative
0.108464	-0.904682	0	0.261	1	OGA	Proliferative
0.108804	0.458584	0.4	0.065	1	LUC7L	Proliferative
0.108931	0.974954	0.6	0.13	1	DHX8	Proliferative
0.108987	1.05092	0.8	0.435	1	TC2N	Proliferative
0.10942	0.870548	0.6	0.174	1	UPF2	Proliferative
0.10986	-0.200155	0.4	0.196	1	KLRG1	Proliferative
0.109966	0.452129	0.6	0.196	1	VIRMA	Proliferative
0.11007	1.00211	0.4	0.043	1	DENND4A	Proliferative
0.110809	0.42763	0.6	0.196	1	CWC27	Proliferative
0.11109	-0.779213	0	0.239	1	PRPF6	Proliferative
0.11109	-0.814368	0	0.239	1	NUF2	Proliferative
0.11109	-0.708933	0	0.239	1	SDHAF3	Proliferative
0.111358	1.0616	1	0.543	1	SPCS2	Proliferative
0.111715	0.713903	0.8	0.326	1	ERP44	Proliferative
0.111767	0.602142	0.4	0.043	1	WRAP53	Proliferative
0.111782	0.464548	0.8	0.304	1	OGT	Proliferative
0.111864	0.918243	0.6	0.13	1	ERGIC2	Proliferative
0.112038	0.650053	0.4	0.043	1	IGHMBP2	Proliferative
0.112084	0.606113	0.4	0.043	1	CLOCK	Proliferative
0.112882	-0.956383	0	0.283	1	LRBA	Proliferative
0.113106	0.795042	0.8	0.326	1	PTPN7	Proliferative
0.113517	-0.959412	0	0.283	1	ITGAL	Proliferative
0.113986	0.761491	0.4	0.043	1	SMARCB1	Proliferative
0.11427	-0.206317	0.6	0.391	1	CYTIP	Proliferative
0.114321	-1.25386	0	0.261	1	DENND2D	Proliferative
0.114321	-0.932405	0	0.261	1	INPP4B	Proliferative
0.114335	0.612664	0.4	0.043	1	XRRA1	Proliferative
0.114801	0.953599	0.6	0.152	1	NKTR	Proliferative
0.114831	0.851634	0.4	0.043	1	TMEM11	Proliferative
0.115312	0.487514	0.6	0.174	1	RPL7L1	Proliferative
0.115521	0.287615	0.6	0.217	1	LCMT1	Proliferative
0.115795	0.723738	0.4	0.087	1	GABPB2	Proliferative
0.116107	0.841681	0.6	0.152	1	EZH2	Proliferative
0.116158	0.639725	0.4	0.043	1	CCNT2	Proliferative
0.116395	-1.07073	0	0.304	1	API5	Proliferative
0.116519	0.786294	0.4	0.043	1	CXXC1	Proliferative
0.116838	0.799504	0.4	0.043	1	TAF10	Proliferative
0.116869	0.921626	0.4	0.043	1	SNX32	Proliferative
0.116887	0.843541	0.4	0.043	1	PINLYP	Proliferative
0.116891	-0.94622	0	0.283	1	MRPL42	Proliferative
0.116945	-0.867495	0	0.283	1	RAPGEF6	Proliferative
0.116945	-1.05494	0	0.283	1	CCAR1	Proliferative
0.117013	-0.740601	0	0.239	1	IFI27L1	Proliferative
0.117013	-0.80628	0	0.239	1	IPCEF1	Proliferative
0.117673	-0.814726	0	0.261	1	MPHOSPH6	Proliferative
0.117673	-0.847109	0	0.261	1	TMEM141	Proliferative
0.117673	-0.764917	0	0.261	1	IL12RB1	Proliferative
0.117673	-0.858714	0	0.261	1	LBH	Proliferative
0.117673	-1.00313	0	0.261	1	ZFP36L2	Proliferative
0.117996	0.75225	0.8	0.5	1	TOMM22	Proliferative
0.119263	-1.07738	0.6	0.739	1	MBNL1	Proliferative
0.11935	0.702136	0.8	0.391	1	DNAJC7	Proliferative
0.11976	0.237693	0.4	0.13	1	GPATCH4	Proliferative
0.120332	-0.901051	0	0.239	1	MTX1	Proliferative
0.120332	-0.772984	0	0.239	1	FOXN2	Proliferative
0.120377	-1.06789	0	0.239	1	HIST1H2AC	Proliferative
0.120377	-0.871889	0	0.239	1	MORF4L2	Proliferative
0.120606	0.508135	0.4	0.087	1	TAF9B	Proliferative
0.120896	0.551901	0.8	0.848	1	DAZAP2	Proliferative
0.121525	0.144358	0.4	0.109	1	FAM98B	Proliferative
0.122703	-0.148532	0.6	0.391	1	TIMM23	Proliferative
0.12289	-0.459306	0.8	0.587	1	PPIG	Proliferative
0.123511	-0.336222	0.4	0.261	1	ZCRB1	Proliferative
0.124361	0.451216	0.4	0.065	1	RPF2	Proliferative
0.124543	0.553497	0.2	0.022	1	C5orf56	Proliferative
0.124543	0.555832	0.2	0.022	1	GNB5	Proliferative
0.124543	0.572883	0.2	0.022	1	DGCR6L	Proliferative
0.12467	0.378196	1	0.522	1	TMEM50A	Proliferative
0.124753	0.902473	0.8	0.391	1	AKR1B1	Proliferative
0.124831	0.559443	0.6	0.217	1	COPS2	Proliferative
0.125543	-1.10718	0.4	0.63	1	SUCLG1	Proliferative
0.125602	0.182543	0.6	0.261	1	DUT	Proliferative
0.126083	0.975773	0.6	0.239	1	RACGAP1	Proliferative
0.126104	-0.134652	0.2	0.435	1	DTL	Proliferative
0.126197	0.483821	0.8	0.37	1	RABGAP1L	Proliferative
0.126225	0.697803	0.4	0.065	1	U2AF1L4	Proliferative
0.126373	0.556698	0.8	0.304	1	ZNF638	Proliferative
0.126759	0.717081	1	0.783	1	RPL23	Proliferative
0.126945	0.172964	0.8	0.413	1	BPTF	Proliferative
0.127521	0.665844	0.8	0.304	1	XRN1	Proliferative
0.12755	0.748072	0.8	0.304	1	POP5	Proliferative
0.127603	0.576675	0.6	0.174	1	COG4	Proliferative
0.129194	0.418294	0.8	0.326	1	MDH2	Proliferative
0.130333	0.954531	0.8	0.283	1	GLO1	Proliferative
0.131095	0.65186	0.6	0.152	1	ACOT8	Proliferative
0.131544	-0.965662	0	0.283	1	MLX	Proliferative
0.131765	0.324347	1	0.609	1	ALDOA	Proliferative
0.132125	-0.386051	1	0.717	1	SEPTIN6	Proliferative
0.132166	-0.896378	0	0.261	1	MOB1A	Proliferative
0.132286	0.798355	0.6	0.174	1	LAPTM4A	Proliferative
0.132431	0.907217	0.6	0.239	1	PPP2R3C	Proliferative
0.132521	0.15969	0.4	0.13	1	DCTN5	Proliferative
0.13285	-0.453309	0.8	0.739	1	DDX39A	Proliferative
0.133133	-0.967474	0	0.239	1	BIN1	Proliferative
0.133133	-0.776461	0	0.239	1	HAUS2	Proliferative
0.133133	-0.802498	0	0.239	1	NUDT2	Proliferative
0.133133	-0.811849	0	0.239	1	RTN4	Proliferative
0.133133	-0.734794	0	0.239	1	AC243960.1	Proliferative
0.13413	0.574855	1	0.609	1	THRAP3	Proliferative
0.134435	1.06923	0.8	0.283	1	TIPRL	Proliferative
0.134508	0.73538	0.6	0.152	1	MRPL36	Proliferative
0.134879	0.774384	0.8	0.326	1	TNFSF10	Proliferative
0.134921	0.722026	0.6	0.152	1	SFT2D1	Proliferative
0.135507	1.00496	0.6	0.152	1	PCNT	Proliferative
0.135987	0.695297	0.8	0.326	1	PTP4A2	Proliferative
0.136086	0.31742	0.4	0.109	1	DZIP3	Proliferative
0.136319	-0.636247	0	0.217	1	PPIL3	Proliferative
0.136319	-0.625282	0	0.217	1	UBXN7	Proliferative
0.136319	-0.599547	0	0.217	1	NUP155	Proliferative
0.136669	0.273149	0.2	0.326	1	HIKESHI	Proliferative
0.136964	0.486608	0.6	0.196	1	C15orf40	Proliferative
0.137665	0.58806	0.8	0.326	1	CBLB	Proliferative
0.137765	-0.937841	0	0.283	1	PLEKHB2	Proliferative
0.13838	-0.932454	0	0.261	1	PPID	Proliferative
0.13838	-0.949263	0	0.261	1	TRA2A	Proliferative
0.13838	-0.837331	0	0.261	1	SNRPA	Proliferative
0.13838	-0.844127	0	0.261	1	GANAB	Proliferative
0.138581	1.36917	0.4	0.109	1	FAM114A2	Proliferative
0.139339	-0.905301	0	0.239	1	CD82	Proliferative
0.139339	-0.973965	0	0.239	1	CDK5RAP3	Proliferative
0.139339	-0.978115	0	0.239	1	ITGB1	Proliferative
0.139339	-0.789724	0	0.239	1	ELOA	Proliferative
0.139339	-0.879367	0	0.239	1	KIF11	Proliferative
0.139339	-0.78497	0	0.239	1	DPP3	Proliferative
0.140039	-0.729141	0.8	0.609	1	RPS4Y1	Proliferative
0.140294	1.13003	0.4	0.065	1	ZNF451	Proliferative
0.140409	0.504431	0.4	0.087	1	FLNB	Proliferative
0.140576	0.391978	0.8	0.37	1	AK2	Proliferative
0.140845	-0.940062	0	0.261	1	PPP1R11	Proliferative
0.140969	-0.227961	1	0.696	1	BIRC5	Proliferative
0.141468	0.480407	0.4	0.065	1	TMEM41A	Proliferative
0.141582	-0.922	0	0.261	1	CSE1L	Proliferative
0.141582	-0.937137	0	0.261	1	CTLA4	Proliferative
0.14172	-0.754628	0	0.239	1	METTL17	Proliferative
0.14172	-0.762506	0	0.239	1	SNHG16	Proliferative
0.14172	-0.751356	0	0.239	1	ASB8	Proliferative
0.142511	-0.802532	0	0.239	1	BUB1B	Proliferative
0.142511	-0.883486	0	0.239	1	RNF113A	Proliferative
0.142596	-0.701056	0	0.217	1	SRPK2	Proliferative
0.142596	-0.698457	0	0.217	1	PPWD1	Proliferative
0.142654	0.612846	0.6	0.174	1	HACD4	Proliferative
0.143679	0.716584	0.6	0.152	1	RFC5	Proliferative
0.14405	0.652684	0.4	0.065	1	HLTF	Proliferative
0.144715	0.56278	0.6	0.196	1	ZNF92	Proliferative
0.144728	0.496844	0.4	0.065	1	VPS26B	Proliferative
0.144859	-0.482217	1	0.891	1	COX6B1	Proliferative
0.144915	-0.730738	0	0.217	1	ELMO1	Proliferative
0.145018	0.483	0.4	0.065	1	CDC7	Proliferative
0.145775	-0.667667	0	0.217	1	CCNK	Proliferative
0.145775	-0.604156	0	0.217	1	KLF3	Proliferative
0.145775	-0.712001	0	0.217	1	NAA20	Proliferative
0.145775	-0.789759	0	0.217	1	XAF1	Proliferative
0.145775	-0.679205	0	0.217	1	MAP4K1	Proliferative
0.145908	0.947305	0.6	0.174	1	IDH3G	Proliferative
0.147686	-0.413136	1	0.87	1	ATP5PO	Proliferative
0.147819	0.159488	1	0.609	1	CENPM	Proliferative
0.147928	-0.445267	0.6	0.435	1	SEPTIN9	Proliferative
0.148257	0.76992	0.4	0.304	1	MRPL22	Proliferative
0.148259	0.438238	0.6	0.739	1	SAMHD1	Proliferative
0.148481	0.484993	0.4	0.065	1	C1GALT1C1	Proliferative
0.148831	-0.467433	1	0.87	1	LAPTM5	Proliferative
0.148896	0.441609	1	0.63	1	COX8A	Proliferative
0.149099	-0.14727	0.6	0.348	1	SIRPG	Proliferative
0.150349	0.581893	1	0.543	1	TBCA	Proliferative
0.150569	-1.50795	0.2	0.63	1	MMADHC	Proliferative
0.15146	0.433033	0.8	0.348	1	MRPL27	Proliferative
0.151518	1.10693	0.6	0.174	1	WSB1	Proliferative
0.151796	0.877547	0.8	0.391	1	ETFB	Proliferative
0.151849	0.716964	0.6	0.152	1	CPNE1	Proliferative
0.15239	-1.05198	0.6	0.717	1	DDX46	Proliferative
0.152803	0.180723	0.8	0.435	1	POLE3	Proliferative
0.152889	0.208936	0.8	0.391	1	M6PR	Proliferative
0.153223	-1.3794	0.2	0.543	1	ANXA7	Proliferative
0.153813	-0.426908	1	0.935	1	PSMB8	Proliferative
0.154044	-0.737725	0	0.217	1	SELENOH	Proliferative
0.154044	-0.631397	0	0.217	1	SLC50A1	Proliferative
0.154133	0.530927	0.4	0.065	1	TXNL4A	Proliferative
0.154199	0.195634	0.4	0.174	1	ODF2	Proliferative
0.154741	0.584573	0.6	0.174	1	SRI	Proliferative
0.154973	0.142926	0.6	0.283	1	PBDC1	Proliferative
0.155579	0.560837	0.4	0.065	1	PRUNE1	Proliferative
0.155923	0.953465	0.8	0.413	1	HSPE1	Proliferative
0.15633	0.818754	0.4	0.109	1	NOP16	Proliferative
0.156493	0.908687	0.4	0.087	1	STXBP3	Proliferative
0.15685	-0.357727	1	0.826	1	UQCR10	Proliferative
0.1571	0.697033	0.2	0.217	1	EIF4G1	Proliferative
0.157506	-0.419173	0.6	0.435	1	SNHG1	Proliferative
0.157791	-0.718547	0	0.196	1	DARS2	Proliferative
0.158333	0.878529	0.8	0.37	1	REEP5	Proliferative
0.158758	0.515266	0.6	0.196	1	DCAF13	Proliferative
0.159251	0.32835	0.4	0.109	1	TRIM38	Proliferative
0.159825	0.529426	0.4	0.065	1	PDK2	Proliferative
0.159883	0.414534	0.2	0.022	1	NSMCE3	Proliferative
0.159883	0.414534	0.2	0.022	1	RETREG2	Proliferative
0.159883	0.538102	0.2	0.022	1	DCLRE1A	Proliferative
0.159883	0.550774	0.2	0.022	1	FAM53B	Proliferative
0.159883	0.536687	0.2	0.022	1	TMEM80	Proliferative
0.159883	0.508273	0.2	0.022	1	CES2	Proliferative
0.159883	0.508273	0.2	0.022	1	PKP4	Proliferative
0.159883	0.612509	0.2	0.022	1	AC011447.3	Proliferative
0.159883	0.404204	0.2	0.022	1	FAM76B	Proliferative
0.159883	0.505195	0.2	0.022	1	GLUL	Proliferative
0.159883	0.567391	0.2	0.022	1	KIAA0825	Proliferative
0.159883	0.612509	0.2	0.022	1	ROPN1L	Proliferative
0.159883	0.404204	0.2	0.022	1	ZNF276	Proliferative
0.159883	0.570798	0.2	0.022	1	INPP1	Proliferative
0.159883	0.549444	0.2	0.022	1	PXK	Proliferative
0.159883	0.622839	0.2	0.022	1	MINK1	Proliferative
0.159883	0.522155	0.2	0.022	1	ERI2	Proliferative
0.159883	0.973348	0.2	0.022	1	TRGV4	Proliferative
0.159883	0.973348	0.2	0.022	1	WBP1	Proliferative
0.159883	0.571434	0.2	0.022	1	COQ2	Proliferative
0.159883	0.329292	0.2	0.022	1	DTNB	Proliferative
0.159883	0.571434	0.2	0.022	1	RMI2	Proliferative
0.159883	0.542635	0.2	0.022	1	SCAP	Proliferative
0.159883	0.569371	0.2	0.022	1	SMYD3	Proliferative
0.159883	0.329292	0.2	0.022	1	SPG11	Proliferative
0.159883	0.366527	0.2	0.022	1	THAP3	Proliferative
0.159883	0.569371	0.2	0.022	1	TRMT1L	Proliferative
0.159883	0.567996	0.2	0.022	1	TSPOAP1-AS1	Proliferative
0.159883	0.54935	0.2	0.022	1	AEBP2	Proliferative
0.159883	0.327826	0.2	0.022	1	CLSTN1	Proliferative
0.159883	0.30067	0.2	0.022	1	DNAJC3	Proliferative
0.159883	0.327826	0.2	0.022	1	RPS6KA1	Proliferative
0.159883	0.325491	0.2	0.022	1	HAUS3	Proliferative
0.159883	0.325491	0.2	0.022	1	ITGAM	Proliferative
0.159883	0.344877	0.2	0.022	1	CCNG2	Proliferative
0.159883	0.318021	0.2	0.022	1	CHRAC1	Proliferative
0.159883	0.375583	0.2	0.022	1	FDXACB1	Proliferative
0.159883	0.368862	0.2	0.022	1	HK1	Proliferative
0.159883	0.397483	0.2	0.022	1	IFIT5	Proliferative
0.159883	0.334547	0.2	0.022	1	KIAA0556	Proliferative
0.159883	0.375583	0.2	0.022	1	SFMBT1	Proliferative
0.159883	0.375583	0.2	0.022	1	USP22	Proliferative
0.159883	0.213422	0.2	0.022	1	VAMP1	Proliferative
0.159883	0.322543	0.2	0.022	1	ACBD5	Proliferative
0.159883	0.259634	0.2	0.022	1	MAP3K13	Proliferative
0.159883	0.331069	0.2	0.022	1	MAP3K4	Proliferative
0.159883	0.567163	0.2	0.022	1	TRAV35	Proliferative
0.159883	0.395148	0.2	0.022	1	RSPH3	Proliferative
0.159883	0.276985	0.2	0.022	1	TNFSF14	Proliferative
0.159883	0.395148	0.2	0.022	1	WBP1L	Proliferative
0.159883	0.3922	0.2	0.022	1	DYNLRB1	Proliferative
0.159883	0.3922	0.2	0.022	1	GPD1L	Proliferative
0.16004	1.00013	0.6	0.261	1	BAZ1A	Proliferative
0.161272	0.843769	0.6	0.174	1	AHSA1	Proliferative
0.161352	-0.823081	0	0.239	1	OSBPL9	Proliferative
0.161352	-0.826735	0	0.239	1	DDX27	Proliferative
0.161352	-0.824267	0	0.239	1	ICOS	Proliferative
0.161613	-0.836104	0	0.239	1	YPEL5	Proliferative
0.16222	0.325468	1	0.609	1	NDUFA2	Proliferative
0.162512	-0.715118	0	0.217	1	CYB5A	Proliferative
0.162512	-0.671604	0	0.217	1	FOXM1	Proliferative
0.162512	-0.662865	0	0.217	1	RCAN3	Proliferative
0.162512	-0.74038	0	0.217	1	ARMT1	Proliferative
0.162512	-0.728906	0	0.217	1	MCM2	Proliferative
0.162512	-0.718182	0	0.217	1	PRIM2	Proliferative
0.164198	0.683761	0.6	0.174	1	KIF5B	Proliferative
0.164893	0.404262	1	0.63	1	CCT5	Proliferative
0.165039	-0.821525	0.4	0.5	1	G3BP2	Proliferative
0.16509	0.815842	0.8	0.587	1	NAA38	Proliferative
0.165488	0.657059	0.6	0.174	1	MFNG	Proliferative
0.165589	0.234731	0.4	0.13	1	TET2	Proliferative
0.166019	-0.143179	0.2	0.435	1	COX20	Proliferative
0.166217	0.448405	0.6	0.217	1	DOCK11	Proliferative
0.166257	-0.626974	0	0.196	1	CENPL	Proliferative
0.166257	-0.93609	0	0.196	1	HIST1H2BJ	Proliferative
0.166383	-0.589186	0	0.196	1	CTSB	Proliferative
0.166383	-0.645142	0	0.196	1	PSMD2	Proliferative
0.166383	-0.602862	0	0.196	1	RAC1	Proliferative
0.166383	-0.495204	0	0.196	1	SHLD1	Proliferative
0.166383	-0.686321	0	0.196	1	LRR1	Proliferative
0.166383	-0.562206	0	0.196	1	IWS1	Proliferative
0.166431	0.469423	1	0.935	1	NDUFB9	Proliferative
0.166451	-1.11535	0	0.283	1	HBS1L	Proliferative
0.166828	-0.925122	0.2	0.565	1	SP100	Proliferative
0.167854	-0.826514	0	0.239	1	TAF12	Proliferative
0.167854	-1.03135	0	0.239	1	GLYR1	Proliferative
0.168	-0.163364	1	0.717	1	BZW1	Proliferative
0.168982	-0.692407	0	0.239	1	SETD2	Proliferative
0.169	-0.715089	0	0.217	1	AUP1	Proliferative
0.169	-0.771777	0	0.217	1	IPO5	Proliferative
0.169	-0.766054	0	0.217	1	NDUFS4	Proliferative
0.169	-0.7328	0	0.217	1	RORA	Proliferative
0.169162	0.237648	0.4	0.109	1	L3MBTL2	Proliferative
0.169207	-0.84762	0.6	0.761	1	PSMB3	Proliferative
0.17002	-0.672952	0	0.217	1	AQR	Proliferative
0.170739	-0.876098	0	0.239	1	BRD2	Proliferative
0.170739	-0.83205	0	0.239	1	CASP8AP2	Proliferative
0.170739	-0.740885	0	0.239	1	UBA1	Proliferative
0.170739	-0.809556	0	0.239	1	PAK2	Proliferative
0.170934	-0.289777	0.8	0.609	1	DNAJC8	Proliferative
0.17113	0.559946	1	0.696	1	SNRPD1	Proliferative
0.171522	0.670187	0.4	0.065	1	CEP85	Proliferative
0.171597	0.691039	0.8	0.326	1	NIPBL	Proliferative
0.171846	-0.909113	0	0.217	1	QARS	Proliferative
0.171846	-0.852742	0	0.217	1	PARPBP	Proliferative
0.171846	-0.661294	0	0.217	1	IFT22	Proliferative
0.17202	0.601663	0.2	0.022	1	ECHS1	Proliferative
0.17202	0.537041	0.2	0.022	1	GATA3-AS1	Proliferative
0.17202	0.601663	0.2	0.022	1	UBE2Q1	Proliferative
0.17202	0.363806	0.2	0.022	1	AL157938.2	Proliferative
0.17202	0.712631	0.2	0.022	1	GSTZ1	Proliferative
0.17202	0.363806	0.2	0.022	1	RTN3	Proliferative
0.17202	0.363806	0.2	0.022	1	WDR74	Proliferative
0.17202	0.677561	0.2	0.022	1	IL2RA	Proliferative
0.17202	0.393358	0.2	0.022	1	LINC01229	Proliferative
0.17202	0.393358	0.2	0.022	1	ZNF862	Proliferative
0.17202	0.322768	0.2	0.022	1	ACACA	Proliferative
0.17202	0.391095	0.2	0.022	1	AC060780.1	Proliferative
0.17202	0.378339	0.2	0.022	1	EPSTI1	Proliferative
0.17202	0.323701	0.2	0.022	1	MOB2	Proliferative
0.17202	0.323701	0.2	0.022	1	SH3D19	Proliferative
0.17202	0.606876	0.2	0.022	1	SRF	Proliferative
0.17202	0.391095	0.2	0.022	1	TMUB2	Proliferative
0.17202	0.323701	0.2	0.022	1	ZGRF1	Proliferative
0.17202	0.321344	0.2	0.022	1	C3orf38	Proliferative
0.17202	0.5994	0.2	0.022	1	NFRKB	Proliferative
0.17202	0.293937	0.2	0.022	1	UNC50	Proliferative
0.17202	0.341294	0.2	0.022	1	PPA2	Proliferative
0.17202	0.57008	0.2	0.022	1	SERPINB6	Proliferative
0.17202	0.57008	0.2	0.022	1	THAP5	Proliferative
0.17202	0.341294	0.2	0.022	1	WDR53	Proliferative
0.17202	0.273324	0.2	0.022	1	ZBP1	Proliferative
0.17202	0.580028	0.2	0.022	1	ZNF197	Proliferative
0.17202	0.328914	0.2	0.022	1	AC092329.4	Proliferative
0.17202	0.37434	0.2	0.022	1	AP001610.2	Proliferative
0.17202	0.380318	0.2	0.022	1	BEX2	Proliferative
0.17202	0.37434	0.2	0.022	1	CLTA	Proliferative
0.17202	0.37434	0.2	0.022	1	MED23	Proliferative
0.17202	0.349925	0.2	0.022	1	NOP53	Proliferative
0.17202	0.328914	0.2	0.022	1	PIK3R4	Proliferative
0.17202	0.380318	0.2	0.022	1	RABL6	Proliferative
0.17202	0.328914	0.2	0.022	1	SLC31A1	Proliferative
0.17202	0.383066	0.2	0.022	1	SRGAP2	Proliferative
0.17202	0.617348	0.2	0.022	1	WDR34	Proliferative
0.17202	0.383066	0.2	0.022	1	ZNF343	Proliferative
0.17202	0.402179	0.2	0.022	1	ARHGAP45	Proliferative
0.17202	0.308682	0.2	0.022	1	BNIP1	Proliferative
0.17202	0.402179	0.2	0.022	1	DPP9	Proliferative
0.17202	0.588623	0.2	0.022	1	FAM234A	Proliferative
0.17202	0.411023	0.2	0.022	1	FAM83D	Proliferative
0.17202	0.402179	0.2	0.022	1	KHSRP	Proliferative
0.17202	0.334973	0.2	0.022	1	MAP9	Proliferative
0.17202	0.302066	0.2	0.022	1	MBD1	Proliferative
0.17202	0.308682	0.2	0.022	1	MTMR14	Proliferative
0.17202	0.411023	0.2	0.022	1	PAN3	Proliferative
0.17202	0.411023	0.2	0.022	1	PYCARD	Proliferative
0.17202	0.334973	0.2	0.022	1	RAB4A	Proliferative
0.17202	0.411023	0.2	0.022	1	RBSN	Proliferative
0.17202	0.398372	0.2	0.022	1	RNF145	Proliferative
0.17202	0.334973	0.2	0.022	1	TARBP2	Proliferative
0.17202	0.334973	0.2	0.022	1	UCK2	Proliferative
0.17202	0.411023	0.2	0.022	1	ZBTB25	Proliferative
0.17202	0.411023	0.2	0.022	1	ZBTB32	Proliferative
0.17202	0.411023	0.2	0.022	1	ZNF410	Proliferative
0.17202	0.31066	0.2	0.022	1	CSKMT	Proliferative
0.17202	0.280643	0.2	0.022	1	SMAD3	Proliferative
0.17202	0.36238	0.2	0.022	1	AC009061.2	Proliferative
0.17202	0.382402	0.2	0.022	1	AGO2	Proliferative
0.17202	0.321438	0.2	0.022	1	CARM1	Proliferative
0.17202	0.355665	0.2	0.022	1	DYRK1A	Proliferative
0.17202	0.321438	0.2	0.022	1	GALC	Proliferative
0.17202	0.321438	0.2	0.022	1	HAUS4	Proliferative
0.17202	0.36238	0.2	0.022	1	IL21R	Proliferative
0.17202	0.714642	0.2	0.022	1	MANBAL	Proliferative
0.17202	0.254754	0.2	0.022	1	MAPK6	Proliferative
0.17202	0.321438	0.2	0.022	1	MCL1	Proliferative
0.17202	0.357755	0.2	0.022	1	NAB1	Proliferative
0.17202	0.600731	0.2	0.022	1	PIGA	Proliferative
0.17202	0.328714	0.2	0.022	1	RCOR3	Proliferative
0.17202	0.636243	0.2	0.022	1	SEPTIN8	Proliferative
0.17202	0.382402	0.2	0.022	1	THAP7	Proliferative
0.17202	0.36238	0.2	0.022	1	TMEM214	Proliferative
0.17202	0.321438	0.2	0.022	1	TNRC6C-AS1	Proliferative
0.17202	0.687905	0.2	0.022	1	TRGC1	Proliferative
0.17202	0.328714	0.2	0.022	1	ZNF451-AS1	Proliferative
0.17202	0.355665	0.2	0.022	1	ZNF701	Proliferative
0.17202	0.343428	0.2	0.022	1	AC116158.3	Proliferative
0.17202	0.343428	0.2	0.022	1	ADRB2	Proliferative
0.17202	0.349718	0.2	0.022	1	ATG7	Proliferative
0.17202	0.297044	0.2	0.022	1	ATP6V1C2	Proliferative
0.17202	0.329468	0.2	0.022	1	BTG3	Proliferative
0.17202	0.341366	0.2	0.022	1	CEP72	Proliferative
0.17202	0.28182	0.2	0.022	1	CYP51A1	Proliferative
0.17202	0.410951	0.2	0.022	1	E2F3	Proliferative
0.17202	0.619328	0.2	0.022	1	GIN1	Proliferative
0.17202	0.36975	0.2	0.022	1	GSR	Proliferative
0.17202	0.343428	0.2	0.022	1	LCLAT1	Proliferative
0.17202	0.410951	0.2	0.022	1	MECR	Proliferative
0.17202	0.619328	0.2	0.022	1	METTL23	Proliferative
0.17202	0.36995	0.2	0.022	1	MSI2	Proliferative
0.17202	0.343428	0.2	0.022	1	MTX3	Proliferative
0.17202	0.343428	0.2	0.022	1	MZB1	Proliferative
0.17202	0.343428	0.2	0.022	1	NDUFAF3	Proliferative
0.17202	0.343428	0.2	0.022	1	PRDM10	Proliferative
0.17202	0.36995	0.2	0.022	1	RRP1	Proliferative
0.17202	0.288098	0.2	0.022	1	RRP9	Proliferative
0.17202	0.341366	0.2	0.022	1	SAP30L-AS1	Proliferative
0.17202	0.650957	0.2	0.022	1	SMIM30	Proliferative
0.17202	0.453081	0.2	0.022	1	TRAV34	Proliferative
0.17202	0.36995	0.2	0.022	1	XXYLT1	Proliferative
0.17202	0.410951	0.2	0.022	1	ZNF335	Proliferative
0.17202	0.343428	0.2	0.022	1	ZNF708	Proliferative
0.17202	0.38233	0.2	0.022	1	AC006333.2	Proliferative
0.17202	0.38233	0.2	0.022	1	AFMID	Proliferative
0.17202	0.237972	0.2	0.022	1	AMBRA1	Proliferative
0.17202	0.380422	0.2	0.022	1	CLASP2	Proliferative
0.17202	0.380422	0.2	0.022	1	DNAJC30	Proliferative
0.17202	0.351696	0.2	0.022	1	GORASP2	Proliferative
0.17202	0.310096	0.2	0.022	1	MCTP2	Proliferative
0.17202	0.380422	0.2	0.022	1	MRPL38	Proliferative
0.17202	0.333154	0.2	0.022	1	POLR3G	Proliferative
0.17202	0.329134	0.2	0.022	1	PRPSAP1	Proliferative
0.17202	0.345718	0.2	0.022	1	PTPRG-AS1	Proliferative
0.17202	0.351696	0.2	0.022	1	PYCR2	Proliferative
0.17202	0.240307	0.2	0.022	1	RPIA	Proliferative
0.17202	0.335185	0.2	0.022	1	STARD3NL	Proliferative
0.17202	0.329134	0.2	0.022	1	SUV39H2	Proliferative
0.17202	0.321304	0.2	0.022	1	TADA2B	Proliferative
0.17202	0.351696	0.2	0.022	1	TMEM205	Proliferative
0.17202	0.343102	0.2	0.022	1	TRPT1	Proliferative
0.17202	0.345718	0.2	0.022	1	TSPO	Proliferative
0.17202	0.380422	0.2	0.022	1	TTL	Proliferative
0.17202	0.280268	0.2	0.022	1	ZNF519	Proliferative
0.17202	0.26396	0.2	0.022	1	ZNHIT6	Proliferative
0.17202	0.640051	0.2	0.022	1	CD58	Proliferative
0.17202	0.640051	0.2	0.022	1	CMAS	Proliferative
0.17202	0.332522	0.2	0.022	1	DNMT3A	Proliferative
0.17202	0.309566	0.2	0.022	1	GET1	Proliferative
0.17202	0.370505	0.2	0.022	1	ING2	Proliferative
0.17202	0.309566	0.2	0.022	1	LANCL2	Proliferative
0.17202	0.551287	0.2	0.022	1	P4HA2	Proliferative
0.17202	0.370505	0.2	0.022	1	PKMYT1	Proliferative
0.17202	0.332522	0.2	0.022	1	PPP3CA	Proliferative
0.17202	0.640051	0.2	0.022	1	SMAD1	Proliferative
0.17202	0.332522	0.2	0.022	1	TBC1D22B	Proliferative
0.17202	0.379753	0.2	0.022	1	ANKRD26	Proliferative
0.17202	0.292118	0.2	0.022	1	C1RL	Proliferative
0.17202	0.363804	0.2	0.022	1	CD320	Proliferative
0.17202	0.339386	0.2	0.022	1	EXOSC6	Proliferative
0.17202	0.409043	0.2	0.022	1	FAM222B	Proliferative
0.17202	0.358882	0.2	0.022	1	INTS4	Proliferative
0.17202	0.373558	0.2	0.022	1	LINC00963	Proliferative
0.17202	0.364737	0.2	0.022	1	LMNA	Proliferative
0.17202	0.705798	0.2	0.022	1	MFHAS1	Proliferative
0.17202	0.339386	0.2	0.022	1	NCR3LG1	Proliferative
0.17202	0.339386	0.2	0.022	1	NPC1	Proliferative
0.17202	0.373558	0.2	0.022	1	PARL	Proliferative
0.17202	0.363804	0.2	0.022	1	SH2D2A	Proliferative
0.17202	0.364737	0.2	0.022	1	TENT4B	Proliferative
0.17202	0.313409	0.2	0.022	1	ATAD2B	Proliferative
0.17202	0.691807	0.2	0.022	1	EXOC1	Proliferative
0.17202	0.342982	0.2	0.022	1	HCG18	Proliferative
0.17202	0.354445	0.2	0.022	1	KIZ	Proliferative
0.17202	0.413085	0.2	0.022	1	MBNL1-AS1	Proliferative
0.17202	0.342982	0.2	0.022	1	SLC25A35	Proliferative
0.17202	0.354445	0.2	0.022	1	SLC4A7	Proliferative
0.17202	0.313409	0.2	0.022	1	TSPOAP1	Proliferative
0.17202	0.398571	0.2	0.022	1	ARRDC3	Proliferative
0.17202	0.384464	0.2	0.022	1	BOLA2B	Proliferative
0.17202	0.398571	0.2	0.022	1	CDKL1	Proliferative
0.17202	0.309264	0.2	0.022	1	CORO1C	Proliferative
0.17202	0.391002	0.2	0.022	1	FAIM	Proliferative
0.17202	0.309264	0.2	0.022	1	FAM102A	Proliferative
0.17202	0.361775	0.2	0.022	1	JAZF1	Proliferative
0.17202	0.361775	0.2	0.022	1	KIAA0408	Proliferative
0.17202	0.391002	0.2	0.022	1	LINC00880	Proliferative
0.17202	0.361775	0.2	0.022	1	PPP3CB	Proliferative
0.17202	0.398571	0.2	0.022	1	RNF111	Proliferative
0.17202	0.384464	0.2	0.022	1	RPRD1A	Proliferative
0.17202	0.398571	0.2	0.022	1	ZNF253	Proliferative
0.17202	0.379223	0.2	0.022	1	FAM102B	Proliferative
0.17202	0.379223	0.2	0.022	1	PNO1	Proliferative
0.17202	0.379223	0.2	0.022	1	PTEN	Proliferative
0.172075	0.63444	0.6	0.174	1	PIGT	Proliferative
0.172221	0.271155	0.4	0.087	1	RNF216	Proliferative
0.172729	0.145037	0.6	0.304	1	COPS5	Proliferative
0.172928	0.68212	0.6	0.63	1	LITAF	Proliferative
0.172948	-0.871114	0	0.196	1	PPP1R2	Proliferative
0.172948	-0.731749	0	0.196	1	BCL11B	Proliferative
0.172948	-0.705306	0	0.196	1	CIR1	Proliferative
0.172948	-0.588835	0	0.196	1	GRIPAP1	Proliferative
0.172948	-0.54674	0	0.196	1	POLR2C	Proliferative
0.172948	-0.526163	0	0.196	1	USP7	Proliferative
0.173006	-0.352079	0.6	0.435	1	CYB5B	Proliferative
0.173895	-0.557432	0	0.196	1	POLD4	Proliferative
0.173895	-0.689323	0	0.196	1	TXNDC12	Proliferative
0.173895	-0.601998	0	0.196	1	HEATR1	Proliferative
0.174277	-1.38658	0.2	0.478	1	FANCI	Proliferative
0.174368	0.221281	0.2	0.261	1	PMVK	Proliferative
0.174767	0.529356	1	0.565	1	PSMC5	Proliferative
0.174827	0.532405	0.4	0.065	1	CERS2	Proliferative
0.175223	0.382412	1	0.652	1	GSTP1	Proliferative
0.175687	0.541814	0.4	0.065	1	C1orf174	Proliferative
0.175799	-0.653487	0	0.196	1	UTP14A	Proliferative
0.175799	-0.977977	0	0.196	1	CCR7	Proliferative
0.175799	-0.630022	0	0.196	1	CORO7	Proliferative
0.176319	0.695886	0.4	0.065	1	MIA2	Proliferative
0.176501	0.42263	0.4	0.087	1	RNPS1	Proliferative
0.176531	0.235876	1	0.652	1	RNASEK	Proliferative
0.176835	0.488442	1	0.609	1	BRK1	Proliferative
0.176887	0.685705	0.4	0.087	1	IQCB1	Proliferative
0.177349	0.335688	0.8	0.37	1	TAF1D	Proliferative
0.177637	0.557118	0.4	0.065	1	PEBP1	Proliferative
0.177773	0.67819	1	0.565	1	UQCR11	Proliferative
0.178068	0.437685	0.6	0.217	1	CDV3	Proliferative
0.178831	0.702403	0.4	0.065	1	BCKDHA	Proliferative
0.178989	0.855714	0.6	0.196	1	TRAM1	Proliferative
0.179464	0.683733	0.4	0.065	1	AP1M1	Proliferative
0.1804	0.808993	0.4	0.065	1	POM121C	Proliferative
0.180401	0.547923	0.4	0.087	1	AP5M1	Proliferative
0.181202	0.362302	0.4	0.109	1	ATXN7L3B	Proliferative
0.181316	0.557176	0.4	0.065	1	C16orf91	Proliferative
0.181565	-0.118245	1	0.717	1	UBE2V1	Proliferative
0.181856	1.0058	0.4	0.174	1	TMEM126A	Proliferative
0.18258	0.707021	0.4	0.065	1	C3orf14	Proliferative
0.182774	0.692695	0.8	0.413	1	CCL5	Proliferative
0.182816	0.64989	0.6	0.174	1	NUP37	Proliferative
0.183063	0.262922	0.4	0.109	1	NARS	Proliferative
0.183303	0.247727	0.2	0.043	1	LINC01278	Proliferative
0.183303	0.304571	0.2	0.043	1	RTN4IP1	Proliferative
0.183303	0.403285	0.2	0.043	1	SVBP	Proliferative
0.183303	0.20267	0.2	0.043	1	PGGT1B	Proliferative
0.183303	0.439959	0.2	0.043	1	DESI2	Proliferative
0.183303	0.253906	0.2	0.043	1	MR1	Proliferative
0.183303	0.439014	0.2	0.043	1	MYEF2	Proliferative
0.183303	0.450681	0.2	0.043	1	TUBD1	Proliferative
0.183303	0.375688	0.2	0.043	1	PCED1B	Proliferative
0.183494	1.05434	0.6	0.457	1	GZMA	Proliferative
0.183804	-1.42036	0.2	0.478	1	ISG20	Proliferative
0.183982	0.576143	0.4	0.087	1	DDX19A	Proliferative
0.184525	0.156265	0.6	0.283	1	MSL3	Proliferative
0.184721	-0.388948	1	1	1	RPS15A	Proliferative
0.185319	0.684032	0.4	0.065	1	LINC01871	Proliferative
0.185496	1.01378	0.8	0.522	1	WIPF1	Proliferative
0.185497	0.550833	0.4	0.065	1	KIAA2026	Proliferative
0.185966	0.56147	0.4	0.065	1	PTRH2	Proliferative
0.186023	-0.16785	0.8	0.565	1	SRP19	Proliferative
0.186386	0.263134	0.6	0.239	1	ARL4C	Proliferative
0.186548	-0.606728	0.2	0.522	1	GAS5	Proliferative
0.186934	0.918105	0.4	0.087	1	PRPF31	Proliferative
0.187134	1.74687	0.4	0.065	1	TRAV23DV6	Proliferative
0.187766	0.648777	1	0.63	1	CUTA	Proliferative
0.187987	0.888529	0.4	0.087	1	IL10RB	Proliferative
0.188246	0.470073	0.4	0.109	1	USP47	Proliferative
0.188317	-0.587434	0	0.196	1	ASCC1	Proliferative
0.188317	-0.708809	0	0.196	1	EXOC7	Proliferative
0.188317	-0.622601	0	0.196	1	GPR174	Proliferative
0.188317	-0.676573	0	0.196	1	PIN4	Proliferative
0.18842	0.988221	0.6	0.217	1	DPY30	Proliferative
0.188579	0.988578	0.8	0.413	1	HDAC1	Proliferative
0.188765	0.61408	0.8	0.783	1	ABRACL	Proliferative
0.189212	0.585945	0.6	0.196	1	LMAN2	Proliferative
0.189219	0.743413	0.4	0.065	1	PDP1	Proliferative
0.189237	0.765959	0.4	0.065	1	FBXO45	Proliferative
0.189703	0.573775	0.6	0.217	1	ARPP19	Proliferative
0.191046	0.73486	0.4	0.065	1	ZUP1	Proliferative
0.191399	0.335938	0.4	0.109	1	SBNO1	Proliferative
0.191542	0.345298	0.4	0.109	1	KLF6	Proliferative
0.191931	0.780348	0.6	0.457	1	MRPL13	Proliferative
0.192224	0.848501	0.6	0.174	1	LSM14A	Proliferative
0.192439	0.780338	0.6	0.174	1	CISD2	Proliferative
0.192552	0.197324	0.2	0.043	1	AL365361.1	Proliferative
0.192552	0.219143	0.2	0.043	1	ASB7	Proliferative
0.192552	0.187517	0.2	0.043	1	CLIP4	Proliferative
0.192552	0.482048	0.2	0.043	1	SLX4	Proliferative
0.192552	0.287233	0.2	0.043	1	HERPUD1	Proliferative
0.192552	0.219136	0.2	0.043	1	MRPL16	Proliferative
0.192552	0.194074	0.2	0.043	1	RBBP9	Proliferative
0.192552	0.214137	0.2	0.043	1	TGFBRAP1	Proliferative
0.192552	0.1909	0.2	0.043	1	ZNF480	Proliferative
0.192552	0.449175	0.2	0.043	1	APOM	Proliferative
0.192552	0.141347	0.2	0.043	1	ARHGAP10	Proliferative
0.192552	0.270474	0.2	0.043	1	BANP	Proliferative
0.192552	0.204578	0.2	0.043	1	CDK6	Proliferative
0.192552	0.222451	0.2	0.043	1	FAM122C	Proliferative
0.192552	0.12064	0.2	0.043	1	LUZP1	Proliferative
0.192552	0.457474	0.2	0.043	1	PIGL	Proliferative
0.192552	0.222312	0.2	0.043	1	RFESD	Proliferative
0.192552	0.165186	0.2	0.043	1	RIN3	Proliferative
0.192552	0.300094	0.2	0.043	1	RSPRY1	Proliferative
0.192552	0.213661	0.2	0.043	1	BBS9	Proliferative
0.192552	0.20073	0.2	0.043	1	LINC00539	Proliferative
0.192552	0.139204	0.2	0.043	1	SHKBP1	Proliferative
0.192552	0.183468	0.2	0.043	1	TMEM273	Proliferative
0.192552	0.184473	0.2	0.043	1	TOR1AIP2	Proliferative
0.192552	0.257352	0.2	0.043	1	DXO	Proliferative
0.192552	0.147997	0.2	0.043	1	INTS10	Proliferative
0.192552	0.18829	0.2	0.043	1	POLG2	Proliferative
0.192552	0.230115	0.2	0.043	1	RAB11B	Proliferative
0.192552	0.232413	0.2	0.043	1	SPRYD4	Proliferative
0.192552	0.213273	0.2	0.043	1	TRMT1	Proliferative
0.192552	0.288727	0.2	0.043	1	FUCA2	Proliferative
0.192552	0.186452	0.2	0.043	1	IRAK1BP1	Proliferative
0.192552	0.229234	0.2	0.043	1	MORN2	Proliferative
0.192552	0.258612	0.2	0.043	1	CERK	Proliferative
0.192552	0.173412	0.2	0.043	1	SLC35E2B	Proliferative
0.19281	0.576454	0.4	0.065	1	TWF2	Proliferative
0.192893	-0.52536	0	0.174	1	PLSCR1	Proliferative
0.192893	-0.545579	0	0.174	1	SF3A1	Proliferative
0.192893	-0.590855	0	0.174	1	ZNHIT3	Proliferative
0.192893	-0.606145	0	0.174	1	PEX11B	Proliferative
0.192893	-0.510704	0	0.174	1	RNGTT	Proliferative
0.192893	-0.605034	0	0.174	1	TRIB2	Proliferative
0.193201	0.868762	0.4	0.065	1	PMS1	Proliferative
0.193613	0.168342	0.6	0.283	1	ILK	Proliferative
0.193764	0.794812	0.4	0.065	1	ZMYND11	Proliferative
0.193864	0.296025	1	0.63	1	CAPZA1	Proliferative
0.194029	0.55768	0.4	0.065	1	SLC43A3	Proliferative
0.194137	0.877664	0.8	0.348	1	FDFT1	Proliferative
0.194208	0.722825	0.4	0.065	1	RTP4	Proliferative
0.194347	-1.0097	0	0.261	1	KARS	Proliferative
0.194347	-0.863459	0	0.261	1	UQCRHL	Proliferative
0.194623	0.743577	0.4	0.065	1	POP4	Proliferative
0.195048	-0.130981	0.4	0.283	1	ANLN	Proliferative
0.195099	0.187199	1	0.674	1	PSMB1	Proliferative
0.195153	0.544838	1	0.957	1	RPL21	Proliferative
0.195488	0.998521	0.8	0.348	1	CNIH1	Proliferative
0.196001	0.621285	0.4	0.087	1	ALMS1	Proliferative
0.196071	-0.789243	0	0.217	1	DDX52	Proliferative
0.196071	-0.755851	0	0.217	1	MRFAP1	Proliferative
0.196277	0.419156	0.4	0.087	1	EAF2	Proliferative
0.196792	1.00984	0.6	0.196	1	MBD4	Proliferative
0.196861	0.199113	0.8	0.457	1	GNAI2	Proliferative
0.196967	0.355415	0.6	0.239	1	CDCA7	Proliferative
0.19707	0.455847	0.4	0.087	1	ZDHHC4	Proliferative
0.19724	-0.998695	0.2	0.587	1	BCLAF1	Proliferative
0.197467	-0.613882	0	0.196	1	CASP6	Proliferative
0.197467	-0.557603	0	0.196	1	TIPIN	Proliferative
0.197467	-0.820067	0	0.196	1	BTN3A3	Proliferative
0.197467	-0.638334	0	0.196	1	CREBRF	Proliferative
0.197467	-0.62998	0	0.196	1	EIF4EBP2	Proliferative
0.197467	-0.689955	0	0.196	1	TGS1	Proliferative
0.198806	0.288752	0.2	0.065	1	CDC20	Proliferative
0.198806	0.112972	0.2	0.065	1	ZNF664	Proliferative
0.198806	0.166412	0.2	0.065	1	TUT4	Proliferative
0.198806	0.106533	0.2	0.065	1	SIPA1L1	Proliferative
0.198806	0.105492	0.2	0.065	1	SNAP47	Proliferative
0.199952	0.909351	0.6	0.348	1	HPRT1	Proliferative
0.20039	0.461575	0.4	0.087	1	TMEM101	Proliferative
0.200586	-1.63025	0	0.261	1	CXCR4	Proliferative
0.200786	0.626405	0.4	0.087	1	ANKRD28	Proliferative
0.201999	-0.76582	0.2	0.283	1	PDIA6	Proliferative
0.20212	-0.7013	0	0.217	1	CTNNBL1	Proliferative
0.202184	-0.582635	0	0.174	1	DCAF8	Proliferative
0.202184	-0.445578	0	0.174	1	RAP1A	Proliferative
0.202184	-0.476404	0	0.174	1	AGGF1	Proliferative
0.202184	-0.480016	0	0.174	1	CASP2	Proliferative
0.202184	-0.551638	0	0.174	1	CHD3	Proliferative
0.202184	-0.485867	0	0.174	1	EIPR1	Proliferative
0.202184	-0.489342	0	0.174	1	LUC7L2	Proliferative
0.202184	-0.572392	0	0.174	1	UBA6	Proliferative
0.202184	-0.579612	0	0.174	1	WDR6	Proliferative
0.202184	-0.700935	0	0.174	1	CDCA5	Proliferative
0.202184	-0.559088	0	0.174	1	EXOSC5	Proliferative
0.202378	0.506204	0.2	0.043	1	ZRSR2	Proliferative
0.203458	0.698247	0.6	0.174	1	TEX10	Proliferative
0.203494	-0.542796	1	1	1	RPS23	Proliferative
0.203828	-0.832981	0.2	0.326	1	KIF2C	Proliferative
0.204152	-0.662343	0	0.196	1	NIT1	Proliferative
0.204152	-0.710786	0	0.196	1	MRPL50	Proliferative
0.204152	-0.679771	0	0.196	1	SLC7A6	Proliferative
0.204152	-0.723852	0	0.196	1	TMEM123	Proliferative
0.204152	-0.747073	0	0.196	1	CDC42SE2	Proliferative
0.204152	-0.82201	0	0.196	1	CENPJ	Proliferative
0.204152	-0.59119	0	0.196	1	POC1B	Proliferative
0.204356	-1.11859	0.2	0.522	1	STK4	Proliferative
0.204632	0.577518	0.4	0.109	1	CCNB1IP1	Proliferative
0.205171	-0.838	0	0.217	1	VPS36	Proliferative
0.20521	0.161593	1	0.63	1	RRM1	Proliferative
0.205276	0.810111	0.8	0.391	1	NKG7	Proliferative
0.205742	0.955373	1	0.739	1	ANXA1	Proliferative
0.205912	0.863119	0.6	0.196	1	PPP4R3B	Proliferative
0.206494	-0.669134	0	0.196	1	PHF19	Proliferative
0.206494	-0.66497	0	0.196	1	AC008555.4	Proliferative
0.206494	-0.629604	0	0.196	1	DDX50	Proliferative
0.206494	-0.567585	0	0.196	1	RAP1GAP2	Proliferative
0.206834	0.453789	0.6	0.217	1	NSMCE2	Proliferative
0.207102	-0.190208	0.8	0.587	1	HNRNPU	Proliferative
0.207255	-0.425427	1	0.848	1	HNRNPF	Proliferative
0.207716	0.427086	1	0.587	1	TMEM59	Proliferative
0.208102	-0.589747	0	0.174	1	WDR82	Proliferative
0.208102	-0.501301	0	0.174	1	SERINC1	Proliferative
0.208472	0.461754	0.4	0.109	1	SFR1	Proliferative
0.208705	0.428789	0.6	0.217	1	CHCHD7	Proliferative
0.208886	0.637329	0.6	0.261	1	R3HDM1	Proliferative
0.208893	1.12893	0.4	0.174	1	ACSL5	Proliferative
0.208959	-0.611943	0	0.174	1	ANAPC7	Proliferative
0.208959	-0.546483	0	0.174	1	FLOT2	Proliferative
0.208959	-0.619826	0	0.174	1	SAFB	Proliferative
0.208959	-0.658038	0	0.174	1	XPO4	Proliferative
0.208959	-0.4913	0	0.174	1	CHTOP	Proliferative
0.208959	-0.515485	0	0.174	1	DNA2	Proliferative
0.208959	-0.611468	0	0.174	1	METAP1	Proliferative
0.208959	-0.757922	0	0.174	1	PRKCSH	Proliferative
0.208959	-0.490551	0	0.174	1	STOM	Proliferative
0.208959	-0.517258	0	0.174	1	TAP1	Proliferative
0.208959	-0.530088	0	0.174	1	CHMP3	Proliferative
0.208959	-0.839515	0	0.174	1	RMRP	Proliferative
0.209061	0.424253	0.4	0.109	1	NLRC5	Proliferative
0.209088	0.660204	0.6	0.217	1	FAM120A	Proliferative
0.209316	0.170189	0.4	0.152	1	TRMT10C	Proliferative
0.209391	-0.287494	0.8	0.609	1	ANXA6	Proliferative
0.209841	0.298949	0.4	0.109	1	LPIN1	Proliferative
0.21038	0.189001	0.8	0.435	1	SELENOF	Proliferative
0.210492	-0.642539	1	0.935	1	ARPC3	Proliferative
0.210669	0.390831	1	0.674	1	RPS2	Proliferative
0.210943	-0.466692	0.6	0.5	1	TMEM256	Proliferative
0.211313	-0.64458	0	0.174	1	UBR1	Proliferative
0.211313	-0.537422	0	0.174	1	BNIP3L	Proliferative
0.211313	-0.577823	0	0.174	1	SEC23IP	Proliferative
0.211313	-0.511908	0	0.174	1	UBE2J1	Proliferative
0.211313	-0.54706	0	0.174	1	C1orf52	Proliferative
0.211313	-0.506684	0	0.174	1	RARS	Proliferative
0.211313	-0.479105	0	0.174	1	STX7	Proliferative
0.211313	-0.528349	0	0.174	1	KCNAB2	Proliferative
0.211334	0.148504	1	0.674	1	NASP	Proliferative
0.211338	0.699231	0.6	0.196	1	ESCO2	Proliferative
0.212112	-0.981246	0.2	0.565	1	ZNF207	Proliferative
0.212465	0.432663	0.4	0.087	1	MRPL1	Proliferative
0.215144	0.432282	0.4	0.087	1	BORA	Proliferative
0.215216	0.613613	0.6	0.196	1	ITFG2	Proliferative
0.215369	0.336511	0.8	0.413	1	TMEM14B	Proliferative
0.215417	-0.383185	0.2	0.478	1	IKZF1	Proliferative
0.215563	0.215291	0.4	0.13	1	SLC16A7	Proliferative
0.21628	0.777753	0.4	0.109	1	CMTM6	Proliferative
0.219309	0.557518	0.8	0.37	1	NDUFV1	Proliferative
0.219575	-0.501715	0.4	0.391	1	TLE5	Proliferative
0.219755	-0.951011	0.2	0.478	1	SUPT4H1	Proliferative
0.219963	0.43758	1	0.935	1	NDUFA13	Proliferative
0.220616	0.182221	0.4	0.13	1	TANK	Proliferative
0.220959	0.724708	0.6	0.196	1	PRMT2	Proliferative
0.221104	0.568485	0.6	0.196	1	IBTK	Proliferative
0.221301	0.862252	0.2	0.109	1	RRP15	Proliferative
0.221396	-1.2931	0.2	0.435	1	CLSPN	Proliferative
0.221941	-0.59492	0.6	0.565	1	TUBA1C	Proliferative
0.22245	0.596916	0.4	0.087	1	MED31	Proliferative
0.223453	0.476835	0.8	0.348	1	EMC4	Proliferative
0.224211	0.389529	0.6	0.217	1	TMPO	Proliferative
0.224424	0.561535	0.4	0.109	1	PNPLA8	Proliferative
0.224796	-0.6972	0.6	0.457	1	CD59	Proliferative
0.225561	0.734941	1	0.609	1	NOP10	Proliferative
0.226473	-0.739992	0	0.217	1	RFXANK	Proliferative
0.226855	-0.680895	0.4	0.457	1	GIMAP5	Proliferative
0.227351	0.487839	0.6	0.217	1	TSNAX	Proliferative
0.22758	-0.754492	0	0.196	1	MTO1	Proliferative
0.22758	-0.806342	0	0.196	1	CAPRIN1	Proliferative
0.227798	-1.00683	0.2	0.5	1	RHOG	Proliferative
0.228738	0.561014	0.4	0.087	1	CPSF6	Proliferative
0.22885	-0.256087	0.4	0.348	1	SARAF	Proliferative
0.22927	-0.611019	0	0.174	1	IDH3A	Proliferative
0.22927	-0.553063	0	0.174	1	ARHGAP25	Proliferative
0.22927	-0.564739	0	0.174	1	FANCM	Proliferative
0.22927	-0.801261	0	0.174	1	MTOR	Proliferative
0.22927	-0.591339	0	0.174	1	TPP1	Proliferative
0.22927	-0.593694	0	0.174	1	MCM8	Proliferative
0.22927	-0.585612	0	0.174	1	FLT3LG	Proliferative
0.229292	1.35733	0.6	0.217	1	CCR9	Proliferative
0.229831	-1.04085	0.2	0.413	1	NCKAP1L	Proliferative
0.230095	-0.912915	0.6	0.87	1	ARPC4	Proliferative
0.230797	0.678584	0.8	0.348	1	SEC13	Proliferative
0.23186	0.217966	0.6	0.283	1	RIOK3	Proliferative
0.2321	0.660471	0.4	0.087	1	TMEM183A	Proliferative
0.232566	-0.359963	1	0.783	1	ANP32A	Proliferative
0.233597	-0.151577	0.6	0.391	1	HMGB3	Proliferative
0.234009	0.413292	0.4	0.13	1	TBP	Proliferative
0.234232	0.630265	0.6	0.196	1	CHD8	Proliferative
0.234801	-0.465285	0.8	0.652	1	WDR83OS	Proliferative
0.234884	-0.435653	0	0.152	1	EIF2B4	Proliferative
0.234884	-0.454842	0	0.152	1	MBP	Proliferative
0.234884	-0.496314	0	0.152	1	YWHAH	Proliferative
0.235038	0.489688	0.4	0.109	1	CAPN2	Proliferative
0.235386	0.96184	0.6	0.217	1	EEF1E1	Proliferative
0.235555	0.576279	0.8	0.63	1	NDUFB4	Proliferative
0.236259	-0.630268	1	0.957	1	RPL36AL	Proliferative
0.236286	-0.774915	0	0.217	1	AIF1	Proliferative
0.236549	-0.515966	0.4	0.304	1	KLRK1	Proliferative
0.2366	0.296969	0.6	0.261	1	CRIPT	Proliferative
0.236931	-0.363092	0.6	0.413	1	CHURC1	Proliferative
0.23699	0.282884	0.8	0.435	1	STRAP	Proliferative
0.237341	0.595463	0.8	0.37	1	KRR1	Proliferative
0.237388	-0.76013	0	0.196	1	ARGLU1	Proliferative
0.237388	-0.796081	0	0.196	1	C1orf112	Proliferative
0.237388	-0.868427	0	0.196	1	PARVG	Proliferative
0.237934	0.35495	0.4	0.109	1	GLRX3	Proliferative
0.239076	-0.504842	0	0.174	1	MRPS5	Proliferative
0.239076	-0.598424	0	0.174	1	CARD8	Proliferative
0.239076	-0.639562	0	0.174	1	CZIB	Proliferative
0.239076	-0.560933	0	0.174	1	MAN1A2	Proliferative
0.239076	-0.665529	0	0.174	1	MSH6	Proliferative
0.239076	-0.645729	0	0.174	1	SDF2	Proliferative
0.239076	-0.600474	0	0.174	1	MAD2L1BP	Proliferative
0.239293	-1.39904	0.6	0.5	1	HIST1H3C	Proliferative
0.239736	0.536122	0.4	0.087	1	PARP8	Proliferative
0.241214	-0.782274	0	0.196	1	MIA3	Proliferative
0.241214	-0.735657	0	0.196	1	PDCL3	Proliferative
0.241708	-0.844659	0.4	0.413	1	RSL1D1	Proliferative
0.241741	-0.373559	1	1	1	RPLP1	Proliferative
0.241944	0.313707	0.4	0.13	1	C1orf131	Proliferative
0.242655	0.213672	0.8	0.435	1	KPNB1	Proliferative
0.243704	0.446875	0.4	0.087	1	PRKCH	Proliferative
0.244858	-0.594461	0	0.152	1	DMAP1	Proliferative
0.244858	-0.53173	0	0.152	1	PARP2	Proliferative
0.244858	-0.454141	0	0.152	1	SCAMP3	Proliferative
0.244858	-0.381939	0	0.152	1	APOO	Proliferative
0.244858	-0.579669	0	0.152	1	ARHGAP1	Proliferative
0.244858	-0.696229	0	0.152	1	HIST1H2AB	Proliferative
0.244858	-0.640633	0	0.152	1	SLC20A1	Proliferative
0.244858	-0.47888	0	0.152	1	APH1A	Proliferative
0.244858	-0.728285	0	0.152	1	CDK2AP2	Proliferative
0.244858	-0.496592	0	0.152	1	CLK4	Proliferative
0.244858	-0.628451	0	0.152	1	GRPEL2	Proliferative
0.244858	-0.447795	0	0.152	1	MLLT3	Proliferative
0.244858	-0.516411	0	0.152	1	SNHG3	Proliferative
0.244858	-0.602814	0	0.152	1	TTC3	Proliferative
0.244858	-0.495186	0	0.152	1	CCR5	Proliferative
0.244858	-0.594323	0	0.152	1	FAM98A	Proliferative
0.244858	-0.395313	0	0.152	1	FBXO7	Proliferative
0.244858	-0.581364	0	0.152	1	GPATCH2	Proliferative
0.244858	-0.453565	0	0.152	1	METTL14	Proliferative
0.244912	0.156622	1	0.717	1	HNRNPR	Proliferative
0.244981	0.527735	0.8	0.848	1	PPIB	Proliferative
0.245816	-0.619073	1	0.935	1	MYL12B	Proliferative
0.245849	-0.588241	0	0.174	1	AGA	Proliferative
0.245849	-0.598846	0	0.174	1	ATF1	Proliferative
0.245849	-0.627758	0	0.174	1	INTS9	Proliferative
0.245849	-0.561833	0	0.174	1	MPP1	Proliferative
0.245849	-0.609294	0	0.174	1	PPIL1	Proliferative
0.245849	-0.601217	0	0.174	1	VTI1A	Proliferative
0.245849	-0.649265	0	0.174	1	GIGYF2	Proliferative
0.245849	-0.622375	0	0.174	1	PDLIM5	Proliferative
0.245849	-0.557582	0	0.174	1	PRRC1	Proliferative
0.245849	-0.609364	0	0.174	1	THUMPD1	Proliferative
0.245849	-0.564631	0	0.174	1	ZFP36L1	Proliferative
0.245849	-0.558722	0	0.174	1	METTL15	Proliferative
0.245849	-0.630305	0	0.174	1	MRPL37	Proliferative
0.245849	-0.614818	0	0.174	1	DBNL	Proliferative
0.246354	0.60656	0.8	0.37	1	COPB1	Proliferative
0.247479	-0.618506	0	0.174	1	DMTF1	Proliferative
0.247479	-0.487848	0	0.174	1	GUK1	Proliferative
0.247479	-0.503227	0	0.174	1	CLIP1	Proliferative
0.247479	-0.544696	0	0.174	1	TP53	Proliferative
0.248595	-0.471943	0	0.152	1	JPX	Proliferative
0.248595	-0.474206	0	0.152	1	CINP	Proliferative
0.248595	-0.510502	0	0.152	1	COASY	Proliferative
0.248624	-1.22948	0.6	0.739	1	IFITM1	Proliferative
0.251748	-0.617062	0	0.152	1	SNRNP27	Proliferative
0.251748	-0.483738	0	0.152	1	CUX1	Proliferative
0.251748	-0.440282	0	0.152	1	DNAJB12	Proliferative
0.251748	-0.669744	0	0.152	1	GATA3	Proliferative
0.251748	-0.475147	0	0.152	1	RPS6KA3	Proliferative
0.251748	-0.605072	0	0.152	1	ARHGAP18	Proliferative
0.251748	-0.488823	0	0.152	1	ARPC5L	Proliferative
0.251748	-0.476226	0	0.152	1	CSTF1	Proliferative
0.251748	-0.420757	0	0.152	1	HBP1	Proliferative
0.251748	-0.548036	0	0.152	1	MFN1	Proliferative
0.251748	-0.494888	0	0.152	1	NHEJ1	Proliferative
0.251748	-0.533504	0	0.152	1	COMMD9	Proliferative
0.251748	-0.435907	0	0.152	1	DCLRE1C	Proliferative
0.251748	-0.459125	0	0.152	1	MICU1	Proliferative
0.251748	-0.436725	0	0.152	1	SPATA13	Proliferative
0.251955	0.493621	0.4	0.087	1	ZNF330	Proliferative
0.252792	-1.1121	0.6	0.804	1	SMC1A	Proliferative
0.253414	-0.429624	0	0.152	1	N4BP2	Proliferative
0.253414	-0.646006	0	0.152	1	YY1	Proliferative
0.253414	-0.455594	0	0.152	1	KATNBL1	Proliferative
0.253414	-0.588348	0	0.152	1	MT1F	Proliferative
0.253612	0.473613	0.4	0.087	1	MPC1	Proliferative
0.253841	0.939057	0.8	0.435	1	ACP1	Proliferative
0.254011	-0.846489	0.2	0.304	1	GRAP2	Proliferative
0.254544	0.177009	0.4	0.152	1	CCDC90B	Proliferative
0.254614	0.483815	0.2	0.043	1	C17orf75	Proliferative
0.254614	0.455437	0.2	0.043	1	RUNX1	Proliferative
0.254614	0.461103	0.2	0.043	1	PRCP	Proliferative
0.254614	0.496556	0.2	0.043	1	SFXN4	Proliferative
0.254614	0.473515	0.2	0.043	1	DNAJC11	Proliferative
0.254614	0.481159	0.2	0.043	1	VCPKMT	Proliferative
0.254614	0.442383	0.2	0.043	1	ZDHHC20	Proliferative
0.254614	0.497454	0.2	0.043	1	GYS1	Proliferative
0.255202	-0.990445	0.4	0.63	1	ENSA	Proliferative
0.255753	0.76561	0.8	0.5	1	KIF2A	Proliferative
0.25613	0.426316	0.4	0.152	1	TMEM219	Proliferative
0.256206	-0.494955	0.4	0.348	1	HMOX2	Proliferative
0.256216	-0.919343	0.6	0.804	1	SKP1	Proliferative
0.25655	0.59586	0.4	0.109	1	NCR3	Proliferative
0.256583	-0.252369	0.4	0.304	1	THOC7	Proliferative
0.256761	0.42088	0.8	0.391	1	SDCBP	Proliferative
0.25763	0.659149	0.8	0.652	1	TXN	Proliferative
0.257667	0.355757	0.2	0.217	1	SLC38A2	Proliferative
0.259162	0.305161	0.6	0.261	1	SNRPA1	Proliferative
0.259223	0.448058	0.4	0.13	1	MED6	Proliferative
0.25926	0.49949	0.4	0.087	1	ASB3	Proliferative
0.259278	0.449149	0.4	0.13	1	CSNK1A1	Proliferative
0.259898	0.659127	0.4	0.087	1	GPX4	Proliferative
0.260091	0.576295	0.6	0.217	1	MRPL17	Proliferative
0.260095	0.189275	0.4	0.152	1	CHMP5	Proliferative
0.260967	0.816813	0.4	0.13	1	RNF10	Proliferative
0.261053	0.690416	0.6	0.196	1	ELP5	Proliferative
0.261297	0.662641	0.6	0.217	1	HLA-DQB1	Proliferative
0.261635	-0.91107	0.2	0.326	1	DDB2	Proliferative
0.261718	-0.970324	0.2	0.413	1	RPA1	Proliferative
0.26172	0.658786	0.4	0.087	1	ORC5	Proliferative
0.261856	0.691802	0.4	0.087	1	EEF1AKMT1	Proliferative
0.262117	-0.225697	0.2	0.435	1	USP10	Proliferative
0.262461	0.66201	0.4	0.087	1	NUDCD2	Proliferative
0.26249	0.256859	0.4	0.13	1	GPBP1L1	Proliferative
0.262714	0.857141	0.4	0.283	1	COPS6	Proliferative
0.2628	0.449072	0.8	0.457	1	RNF7	Proliferative
0.26371	0.711141	0.4	0.13	1	NOSIP	Proliferative
0.263939	0.618897	0.8	0.696	1	HLA-B	Proliferative
0.264011	-0.602052	0.4	0.478	1	TLN1	Proliferative
0.264511	0.887726	0.4	0.087	1	CES1	Proliferative
0.264589	0.291675	0.4	0.13	1	ETFDH	Proliferative
0.264635	0.59086	0.4	0.087	1	XPNPEP1	Proliferative
0.265118	0.710495	0.6	0.261	1	TNRC6B	Proliferative
0.265259	0.32746	0.4	0.109	1	LHFPL5	Proliferative
0.265271	0.771012	0.4	0.196	1	ELP6	Proliferative
0.265599	0.37822	1	0.848	1	PRR13	Proliferative
0.26561	0.469668	1	0.696	1	MYH9	Proliferative
0.265684	0.478398	0.4	0.087	1	PCF11	Proliferative
0.265702	0.23295	0.8	0.457	1	RNF167	Proliferative
0.26597	0.116897	0.6	0.326	1	SAE1	Proliferative
0.266833	0.334702	0.4	0.109	1	TOP1	Proliferative
0.267126	0.338661	0.2	0.217	1	HELZ	Proliferative
0.267163	0.453103	0.4	0.087	1	CEP135	Proliferative
0.26793	0.679639	0.4	0.087	1	AL662797.1	Proliferative
0.268152	0.456061	1	0.739	1	SET	Proliferative
0.268818	0.409058	0.6	0.261	1	MRPL47	Proliferative
0.269215	0.311551	1	0.674	1	TRMT112	Proliferative
0.269387	-0.371581	0.4	0.326	1	ITK	Proliferative
0.270552	0.732053	0.4	0.087	1	PLCB2	Proliferative
0.271025	0.296057	0.4	0.13	1	TRAT1	Proliferative
0.271227	0.4139	0.4	0.13	1	GIMAP2	Proliferative
0.271388	0.317311	0.4	0.109	1	COA4	Proliferative
0.271467	0.350131	0.6	0.261	1	CASP3	Proliferative
0.271722	1.40401	0.2	0.174	1	GNLY	Proliferative
0.272031	-0.476058	1	0.848	1	HNRNPK	Proliferative
0.272471	-0.572347	0.4	0.413	1	SYNCRIP	Proliferative
0.272601	0.709004	0.4	0.217	1	NUB1	Proliferative
0.273323	0.111735	0.4	0.174	1	CEP152	Proliferative
0.274107	0.558133	0.8	0.391	1	SF3A3	Proliferative
0.274272	0.785335	0.6	0.261	1	AHCY	Proliferative
0.27441	0.866745	0.4	0.087	1	SNAPC5	Proliferative
0.27483	-0.365539	0.4	0.261	1	FAM111B	Proliferative
0.274838	0.824255	0.6	0.261	1	BRD8	Proliferative
0.275027	0.239756	0.8	0.457	1	NDUFB3	Proliferative
0.275047	0.982866	0.4	0.087	1	TMEM14A	Proliferative
0.275433	0.513532	0.4	0.109	1	SCML4	Proliferative
0.275881	0.305062	0.8	0.457	1	SSR3	Proliferative
0.276485	-0.602791	0.8	0.804	1	ACTR2	Proliferative
0.276808	-0.395867	0.2	0.196	1	CD4	Proliferative
0.27722	0.294304	0.4	0.13	1	DPH3	Proliferative
0.277525	0.658266	0.4	0.087	1	TBRG4	Proliferative
0.277775	0.126112	0.4	0.152	1	ZCCHC17	Proliferative
0.27782	0.780407	0.4	0.109	1	SPTLC1	Proliferative
0.278135	0.369569	0.4	0.109	1	LPIN2	Proliferative
0.278215	0.74987	0.6	0.217	1	LYPLA1	Proliferative
0.278295	-0.525433	0	0.152	1	LINC01934	Proliferative
0.278295	-0.578538	0	0.152	1	FBXL5	Proliferative
0.278295	-0.58739	0	0.152	1	ZNF146	Proliferative
0.278295	-0.471562	0	0.152	1	APAF1	Proliferative
0.278295	-0.497928	0	0.152	1	COQ3	Proliferative
0.278295	-0.441039	0	0.152	1	KANSL2	Proliferative
0.278295	-0.5837	0	0.152	1	UQCRFS1	Proliferative
0.278295	-0.508417	0	0.152	1	ZNF138	Proliferative
0.278295	-0.526962	0	0.152	1	KAT5	Proliferative
0.278884	-0.134265	0.6	0.37	1	PRPF4B	Proliferative
0.278931	-0.898196	0.4	0.587	1	C4orf3	Proliferative
0.279088	0.933051	0.4	0.087	1	GABPB1-AS1	Proliferative
0.279704	0.156158	0.2	0.065	1	GEMIN8	Proliferative
0.279704	0.326677	0.2	0.065	1	MGME1	Proliferative
0.279704	0.13637	0.2	0.065	1	LY9	Proliferative
0.279704	0.222946	0.2	0.065	1	ITGA6	Proliferative
0.279887	0.174198	0.2	0.283	1	EPB41	Proliferative
0.280488	1.0553	0.4	0.087	1	TRAV29DV5	Proliferative
0.280631	0.391721	0.4	0.109	1	CLCN3	Proliferative
0.280637	0.529147	0.6	0.239	1	INTS13	Proliferative
0.281218	0.558649	0.4	0.109	1	P2RY8	Proliferative
0.282139	0.666566	0.4	0.109	1	PIGP	Proliferative
0.282175	0.639975	0.4	0.087	1	PARN	Proliferative
0.282334	0.802022	0.4	0.109	1	FIBP	Proliferative
0.282413	0.631613	0.4	0.087	1	APRT	Proliferative
0.282825	-0.170569	0.6	0.391	1	SFPQ	Proliferative
0.283451	0.245973	0.4	0.13	1	XRCC4	Proliferative
0.28393	0.707617	0.4	0.087	1	CMC1	Proliferative
0.284719	-0.445581	0.4	0.261	1	VPS33A	Proliferative
0.284827	0.378904	0.6	0.261	1	CRBN	Proliferative
0.285227	-1.07647	0.2	0.543	1	SYNE2	Proliferative
0.285238	-0.397902	0	0.13	1	ATP13A3	Proliferative
0.285238	-0.412176	0	0.13	1	FAR1	Proliferative
0.285238	-0.443887	0	0.13	1	ILF3	Proliferative
0.285238	-0.379684	0	0.13	1	RAB3GAP2	Proliferative
0.285238	-0.412357	0	0.13	1	SPECC1L	Proliferative
0.285238	-0.396186	0	0.13	1	ZNF655	Proliferative
0.285238	-0.455597	0	0.13	1	ARL2BP	Proliferative
0.285238	-0.580421	0	0.13	1	ASXL2	Proliferative
0.285238	-0.414048	0	0.13	1	CTDSPL2	Proliferative
0.285238	-0.407904	0	0.13	1	ABRAXAS2	Proliferative
0.285238	-0.381209	0	0.13	1	AC016394.1	Proliferative
0.285238	-0.444254	0	0.13	1	ADRM1	Proliferative
0.285238	-0.438192	0	0.13	1	CCNC	Proliferative
0.285238	-0.57434	0	0.13	1	FAM118A	Proliferative
0.285238	-0.335006	0	0.13	1	SPIDR	Proliferative
0.285238	-0.603245	0	0.13	1	SLC25A32	Proliferative
0.285238	-0.437869	0	0.13	1	TFB1M	Proliferative
0.285238	-0.40158	0	0.13	1	VCPIP1	Proliferative
0.285355	0.576911	0.4	0.109	1	TMEM138	Proliferative
0.285575	0.606228	0.8	0.413	1	TXNL1	Proliferative
0.285744	0.665216	1	0.783	1	ERP29	Proliferative
0.28607	0.327424	0.2	0.043	1	JUNB	Proliferative
0.28607	0.26079	0.2	0.043	1	PCNX4	Proliferative
0.28607	0.320784	0.2	0.043	1	PPP1CB	Proliferative
0.28607	0.339483	0.2	0.043	1	SETD4	Proliferative
0.28607	0.668458	0.2	0.043	1	WBP4	Proliferative
0.28607	0.639588	0.2	0.043	1	ARMH1	Proliferative
0.28607	0.282012	0.2	0.043	1	C4orf46	Proliferative
0.28607	0.446584	0.2	0.043	1	DUS3L	Proliferative
0.28607	0.327493	0.2	0.043	1	ETHE1	Proliferative
0.28607	0.333139	0.2	0.043	1	GTPBP1	Proliferative
0.28607	0.677017	0.2	0.043	1	LINC00342	Proliferative
0.28607	0.273298	0.2	0.043	1	MYO19	Proliferative
0.28607	0.277697	0.2	0.043	1	NUTM2A-AS1	Proliferative
0.28607	0.259938	0.2	0.043	1	PDXDC1	Proliferative
0.28607	0.49597	0.2	0.043	1	TRGC2	Proliferative
0.28607	0.325377	0.2	0.043	1	DTHD1	Proliferative
0.28607	0.555089	0.2	0.043	1	HMBS	Proliferative
0.28607	0.490783	0.2	0.043	1	ISCU	Proliferative
0.28607	0.279459	0.2	0.043	1	NORAD	Proliferative
0.28607	0.266674	0.2	0.043	1	SENP2	Proliferative
0.28607	0.440975	0.2	0.043	1	AGO3	Proliferative
0.28607	0.211691	0.2	0.043	1	ATP2A1-AS1	Proliferative
0.28607	0.299007	0.2	0.043	1	CD300A	Proliferative
0.28607	0.463499	0.2	0.043	1	DIABLO	Proliferative
0.28607	0.418052	0.2	0.043	1	EOMES	Proliferative
0.28607	0.257982	0.2	0.043	1	PARG	Proliferative
0.28607	0.356045	0.2	0.043	1	PTPRE	Proliferative
0.28607	0.507054	0.2	0.043	1	SENP7	Proliferative
0.28607	0.197704	0.2	0.043	1	C5orf63	Proliferative
0.28607	0.255723	0.2	0.043	1	FH	Proliferative
0.28607	0.32891	0.2	0.043	1	IRF3	Proliferative
0.28607	0.543743	0.2	0.043	1	PTPN1	Proliferative
0.28607	0.120511	0.2	0.043	1	RANBP9	Proliferative
0.28607	0.266338	0.2	0.043	1	RIC1	Proliferative
0.28607	0.505743	0.2	0.043	1	RNF121	Proliferative
0.28607	0.494012	0.2	0.043	1	SLC33A1	Proliferative
0.28607	0.26579	0.2	0.043	1	TRIM41	Proliferative
0.28607	0.346471	0.2	0.043	1	TTC5	Proliferative
0.28607	0.576763	0.2	0.043	1	TWF1	Proliferative
0.28607	0.243381	0.2	0.043	1	UBR2	Proliferative
0.28607	0.479012	0.2	0.043	1	WDR26	Proliferative
0.28607	0.298447	0.2	0.043	1	KBTBD4	Proliferative
0.28607	0.50034	0.2	0.043	1	LYRM4	Proliferative
0.28607	0.214378	0.2	0.043	1	MLST8	Proliferative
0.28607	0.383739	0.2	0.043	1	MTHFS	Proliferative
0.28607	0.315881	0.2	0.043	1	ZNF592	Proliferative
0.28607	0.367123	0.2	0.043	1	BRWD1	Proliferative
0.28607	0.280831	0.2	0.043	1	EGLN1	Proliferative
0.28607	0.267034	0.2	0.043	1	ETV3	Proliferative
0.28607	0.265781	0.2	0.043	1	IFT52	Proliferative
0.28607	0.576868	0.2	0.043	1	JAML	Proliferative
0.28607	0.240072	0.2	0.043	1	LSM7	Proliferative
0.28607	0.208792	0.2	0.043	1	MRPL9	Proliferative
0.28607	0.318277	0.2	0.043	1	SESN3	Proliferative
0.28607	0.196172	0.2	0.043	1	NUBP1	Proliferative
0.28607	0.173462	0.2	0.043	1	RDX	Proliferative
0.28607	0.277943	0.2	0.043	1	CCDC71	Proliferative
0.28607	0.556997	0.2	0.043	1	INTS7	Proliferative
0.28607	0.248025	0.2	0.043	1	RCHY1	Proliferative
0.286107	0.280491	0.4	0.152	1	ZFAND1	Proliferative
0.286656	-0.728744	0	0.174	1	CEP128	Proliferative
0.286656	-0.68594	0	0.174	1	PTPRJ	Proliferative
0.286656	-0.662684	0	0.174	1	PAF1	Proliferative
0.286656	-0.677409	0	0.174	1	RBM17	Proliferative
0.287186	0.603177	0.4	0.109	1	LRRCC1	Proliferative
0.287781	0.373415	0.4	0.13	1	TXNRD1	Proliferative
0.288092	0.781631	0.8	0.413	1	PNKD	Proliferative
0.28819	0.706597	0.6	0.239	1	TIMP1	Proliferative
0.288598	-0.173866	0.6	0.413	1	CIB1	Proliferative
0.288714	-0.622217	0	0.152	1	BABAM1	Proliferative
0.288714	-0.597976	0	0.152	1	EFL1	Proliferative
0.288714	-0.492537	0	0.152	1	RNF138	Proliferative
0.288714	-0.548432	0	0.152	1	AKNA	Proliferative
0.288714	-0.54032	0	0.152	1	HSPA4	Proliferative
0.288714	-0.485904	0	0.152	1	LAMP2	Proliferative
0.288714	-0.472358	0	0.152	1	SENP1	Proliferative
0.288714	-0.502007	0	0.152	1	CD6	Proliferative
0.288714	-0.512854	0	0.152	1	CDK5RAP1	Proliferative
0.288714	-0.511518	0	0.152	1	DDX11	Proliferative
0.288714	-0.580177	0	0.152	1	ELOF1	Proliferative
0.288714	-0.623793	0	0.152	1	MRPL33	Proliferative
0.288714	-0.620031	0	0.152	1	NLRC3	Proliferative
0.288714	-0.720511	0	0.152	1	NPAT	Proliferative
0.288714	-0.503884	0	0.152	1	PIGBOS1	Proliferative
0.288714	-0.464733	0	0.152	1	RNF19A	Proliferative
0.288714	-0.495012	0	0.152	1	TRIP11	Proliferative
0.288714	-0.448582	0	0.152	1	ZNF431	Proliferative
0.288714	-0.581529	0	0.152	1	RMDN1	Proliferative
0.288714	-0.574677	0	0.152	1	SNHG30	Proliferative
0.288965	0.570714	0.4	0.109	1	FBXO3	Proliferative
0.289203	0.663448	0.4	0.109	1	CEP250	Proliferative
0.289264	-0.621054	0	0.152	1	CEMIP2	Proliferative
0.289264	-0.735032	0	0.152	1	IFITM3	Proliferative
0.289456	0.582269	0.4	0.109	1	HACL1	Proliferative
0.289554	0.502937	1	0.674	1	LGALS1	Proliferative
0.289959	0.401756	1	0.826	1	CD74	Proliferative
0.290106	-0.855505	0.2	0.413	1	LAMTOR2	Proliferative
0.290771	0.233037	0.4	0.174	1	ANXA2R	Proliferative
0.291532	0.381393	1	0.696	1	PSMB6	Proliferative
0.291805	0.264009	0.2	0.283	1	OIP5-AS1	Proliferative
0.291837	-0.167591	0.4	0.239	1	NFYC	Proliferative
0.291883	0.442094	0.4	0.109	1	MRPL15	Proliferative
0.292101	-0.788005	0	0.196	1	PLAC8	Proliferative
0.293425	-0.597459	0	0.174	1	ATP6V1E1	Proliferative
0.293425	-0.61523	0	0.174	1	MYNN	Proliferative
0.293425	-0.605733	0	0.174	1	JARID2	Proliferative
0.293577	0.342379	0.4	0.13	1	PIBF1	Proliferative
0.29416	-0.773804	0	0.174	1	RAB30-DT	Proliferative
0.29416	-0.878908	0	0.174	1	HIST1H2BL	Proliferative
0.294471	0.297921	0.4	0.13	1	HERC4	Proliferative
0.294681	0.336517	0.4	0.152	1	GTF3C1	Proliferative
0.294884	-0.820126	0.6	0.761	1	MRPL51	Proliferative
0.29493	0.527797	0.4	0.109	1	ZC3HC1	Proliferative
0.294946	0.318905	0.4	0.109	1	OXNAD1	Proliferative
0.29495	0.116453	1	0.739	1	NDUFB2	Proliferative
0.295272	0.376769	0.4	0.13	1	RPP21	Proliferative
0.295443	-0.538707	0	0.152	1	KNTC1	Proliferative
0.295443	-0.460183	0	0.152	1	MAGED2	Proliferative
0.295443	-0.577376	0	0.152	1	NT5C3A	Proliferative
0.295443	-0.465956	0	0.152	1	SYNRG	Proliferative
0.295443	-0.502756	0	0.152	1	ATP6V1H	Proliferative
0.295443	-0.632949	0	0.152	1	CHD9	Proliferative
0.295443	-0.804719	0	0.152	1	GTPBP10	Proliferative
0.295443	-0.478698	0	0.152	1	IVNS1ABP	Proliferative
0.295443	-0.571427	0	0.152	1	RBM23	Proliferative
0.295443	-0.517042	0	0.152	1	PBRM1	Proliferative
0.295624	0.376861	0.4	0.109	1	SDCCAG8	Proliferative
0.29587	-0.770058	0	0.13	1	HIST1H2BK	Proliferative
0.29587	-0.479342	0	0.13	1	INPP5D	Proliferative
0.29587	-0.387474	0	0.13	1	CCDC93	Proliferative
0.29587	-0.572432	0	0.13	1	LZTFL1	Proliferative
[truncated: 3,932 more rows]
